# Supplementary material for: Loss of full-length hnRNP R isoform impairs DNA damage response in motoneurons by inhibiting Yb1 recruitment to chromatin
Source: Nucleic Acids Res. 2021 Nov 25;49(21):12284–305. doi: 10.1093/nar/gkab1120 (PMC8643683; doi:10.1093/nar/gkab1120)
Supplement: gkab1120_Supplemental_Files [file gkab1120_supplemental_files.zip]

Archive with 4 entries (4 files):
- Supplemental Figures+Legends.pdf
- Supplemental Table S1.xlsx
- Supplemental Table S2.xlsx
- Supplemental tables description.docx
