# Supplementary material for: Loss of full-length hnRNP R isoform impairs DNA damage response in motoneurons by inhibiting Yb1 recruitment to chromatin
Source: Nucleic Acids Res. 2021 Nov 25;49(21):12284–305. doi: 10.1093/nar/gkab1120 (PMC8643683; doi:10.1093/nar/gkab1120)
Supplement: gkab1120_Supplemental_Files [file gkab1120_supplemental_files.zip › Supplemental Table S1.xlsx]

## Sheet: Without Benzonase
Significant	"=-LOG(P-value)"	Difference	id	Protein IDs	Majority Protein IDs	Protein Names	Gene Names	Uniprot	Proteins	Peptides	Razor + unique Peptides	Unique Peptides	Sequence Coverage [%]	Unique + Razor Sequence Coverage [%]	Unique Sequence Coverage [%]	Mol. Weight [kDa]	PEP	Intensity	LFQ Intensity aborted_hnRNPR_control_1	LFQ Intensity aborted_hnRNPR_control_2	LFQ Intensity aborted_hnRNPR_control_3	LFQ Intensity hnRNPR_control_1	LFQ Intensity hnRNPR_control_2	LFQ Intensity hnRNPR_control_3	LFQ Intensity hnRNPR_IP_1	LFQ Intensity hnRNPR_IP_2	LFQ Intensity hnRNPR_IP_3
+	5.27804	7.8426	210	IPI00128441;IPI00135308;IPI00648869;IPI00648571	IPI00128441;IPI00135308;IPI00648869	Putative uncharacterized protein;Heterogeneous nuclear ribonucleoprotein R;Hnrpr protein	Hnrnpr;Hnrpr;RP24-315O23.1-001;RP24-315O23.1-006	Q3U8W9;Q3UKV5;Q3UMT8;Q3UZI0;Q8BL32;Q8VHM5;Q99KG1;Q9CT37;A2AW41	4	20	20	17	38.1	38.1	33.2	70.887	0	6360600000	21.404	21.3763	23.2139	22.4913	22.5479	21.8373	30.0734	30.0441	30.2867
+	4.71734	2.38616	209	IPI00128260	IPI00128260	Carboxypeptidase N catalytic chain;Carboxypeptidase N polypeptide 1;Carboxypeptidase N small subunit	Cpn1	Q9JJN5	1	4	4	1	9.8	9.8	1.5	51.845	1.8722e-14	264740000	25.0562	24.6604	24.6435	22.6129	22.4128	22.6825	24.9244	24.8692	25.0731
+	4.51301	3.96972	360	IPI00318550;IPI00875742	IPI00318550;IPI00875742	Interleukin enhancer-binding factor 2;Nuclear factor of activated T-cells 45 kDa;Putative uncharacterized protein	Ilf2;Nf45	Q9CXY6;Q3UXI9	2	4	4	4	15.4	15.4	15.4	43.062	1.3273e-50	448180000	21.5257	21.5441	23.0272	22.2292	22.076	22.6572	26.1445	26.3318	26.3952
+	4.38248	6.05659	231	IPI00672438;IPI00131091;IPI00677690;IPI00719877;IPI00755694;IPI00551206	IPI00672438;IPI00131091;IPI00677690;IPI00719877;IPI00755694;IPI00551206	C4a anaphylatoxin;Complement C4 alpha chain;Complement C4 beta chain;Complement C4 gamma chain;Complement C4-B;Complement component 4B (Childo blood group);Putative uncharacterized protein;Complement component C4;Sex-limited protein;C4a protein;Sex-limited protein Slp(w7) alpha-chain;Sex-limited protein Slp(w7) alpha-gamma chain;Slp protein;C4/Slp hybrid protein;C4 protein;C4/Slp hyprid protein	C4;C4b;C4a;slp;Slp;C4/Slp hybrid;C4/Slp hyprid	P01029;B2RWX2;B2RXW7;Q3TAT4;Q3TYN1;Q9QWR4;B0G0Y3;B9EIU2;O88305;Q62237;Q62238;Q6P3Y0;Q9QUF7;Q9QUF8;Q9QUF9;Q9Z0D8;Q9Z0J3	6	3	2	2	2.5	1.8	1.8	194.05	1.5575e-108	3583300000	29.9963	28.8154	29.4756	21.813	21.3556	22.1571	28.1902	27.8364	27.4689
+	4.229	7.50227	431	IPI00454052	IPI00454052	Alpha-2-macroglobulin;Alpha-2-macroglobulin-P	A2m;A2mp	Q6GQT1	1	4	3	2	2.6	2	1.5	164.32	1.4689e-11	13553000000	31.2767	31.8169	30.4901	22.6291	21.4046	22.0697	29.9074	29.5888	29.114
+	4.00269	-0.691281	144	IPI00117352	IPI00117352	Tubulin beta-5 chain;Tubb5 protein	Tubb5	P99024;Q80ZV2	1	18	5	3	48.2	16.9	12.2	49.67	0	962450000	26.2617	26.8734	26.5654	27.0196	26.9887	26.9917	26.3749	26.2272	26.324
+	3.92933	4.12769	170	IPI00849786;IPI00120886;IPI00647981;IPI00330591;IPI00121311;IPI00753114;IPI00274739;IPI00474439;IPI00131034;IPI00896734;IPI00849342;IPI00553286;IPI00623394;IPI00136146	IPI00849786;IPI00120886;IPI00647981	CCAAT-binding transcription factor I subunit A;DNA-binding protein B;Enhancer factor I subunit A;Nuclease-sensitive element-binding protein 1;Y-box transcription factor;Y-box-binding protein 1;Putative uncharacterized protein;Y box protein 1;MYB-1a;MYB-1b;Y box transcription factor	Msy1;Msy-1;Nsep1;Yb1;Ybx1;RP24-363D14.2-001;RP24-363D14.2-004	P62960;Q3UBT1;Q60950;Q60951;Q71V06;Q810K5;Q8BRJ5;A2BGG7	14	9	9	9	33.5	33.5	33.5	36.637	2.9562e-144	733200000	23.3092	22.3779	21.2733	22.9599	22.5361	22.8748	26.8238	26.5493	27.3808
+	3.87964	1.30988	286	IPI00222547;IPI00473429;IPI00620288;IPI00885498	IPI00222547;IPI00473429;IPI00620288	60S ribosomal protein L28;MCG13936;MCG20926, isoform CRA_a;Putative uncharacterized protein;Ribosomal protein L28	Rpl28;mCG_13936;mCG_20926	P41105;Q5M9J8;Q5M9N5	4	5	5	5	34.3	34.3	34.3	15.733	1.6751e-11	959470000	26.3085	25.4677	25.8849	25.7097	25.5577	25.4812	26.8107	26.8567	27.0108
+	3.86549	-2.24186	361	IPI00318841;IPI00408350;IPI00664589	IPI00318841;IPI00408350;IPI00664589	eEF-1B gamma;Elongation factor 1-gamma;Eukaryotic translation elongation factor 1 gamma;MCG17832, isoform CRA_b;Putative uncharacterized protein;Eef1g protein	Eef1g;mCG_17832	Q9D8N0;Q4FZK2;Q8R1N8	3	3	3	3	9.2	9.2	9.2	50.06	4.484e-13	89530000	23.4801	22.4554	20.8906	23.3991	23.3002	23.7236	21.3837	21.2393	21.0743
+	3.86165	2.56981	413	IPI00853914;IPI00828488;IPI00890022;IPI00622847;IPI00405058	IPI00853914;IPI00828488;IPI00890022;IPI00622847;IPI00405058	Heterogeneous nuclear ribonucleoproteins A2/B1;Heterogeneous nuclear ribonucleoprotein A2/B1	Hnrnpa2b1;Hnrpa2b1	O88569-1;O88569;B7ZP22;O88569-2;O88569-3	5	6	6	6	7.7	7.7	7.7	87.62	6.3768e-42	623770000	23.7194	23.402	23.4194	24.077	24.1301	23.7052	26.5999	26.7114	26.3106
+	3.78296	3.93644	485	IPI00467841;IPI00761696;IPI00109368;IPI00265576	IPI00467841;IPI00761696;IPI00109368	Putative uncharacterized protein;Calmodulin;Calmodulin-like protein 3	Calm1;Calm;Calm2;Calm3;Cam;Cam1;Cam2;Cam3;Camb;Camc;Calml3	Q3UKW2;P62204;Q9D6P8	4	3	3	3	19.3	19.3	19.3	21.56	2.6139e-15	648920000	22.2938	21.5481	25.7559	22.5927	23.0712	22.1692	26.7696	26.5218	26.3509
+	3.70241	-3.48095	171	IPI00121274;IPI00407656	IPI00121274;IPI00407656	Complement component 8 subunit beta;Complement component C8 beta chain;Complement component 8, beta subunit;Complement component 8, beta subunit, isoform CRA_b;Complement component 8 beta subunit	C8b;mCG_7427;RP23-413I9.1-001;RP23-413I9.1-002	Q8BH35-1;Q8BH35;B1ASJ7;Q8BGT4;Q8BH35-2;B1ASJ8	2	3	3	3	7.1	7.1	7.1	66.229	9.3642e-08	304720000	25.2789	24.6994	21.2618	25.1555	25.4191	25.7919	21.9865	21.6358	22.3014
+	3.6042	5.29186	417	IPI00406117;IPI00406118	IPI00406117;IPI00406118	Glycine- and tyrosine-rich RNA-binding protein;Heterogeneous nuclear ribonucleoprotein Q;NS1-associated protein 1;pp68;Synaptotagmin-binding, cytoplasmic RNA-interacting protein;Putative uncharacterized protein	Hnrpq;Nsap1;Nsap1l;Syncrip	Q7TMK9-1;Q7TMK9;Q3TRV3;Q7TMK9-2	2	12	9	9	27.1	22.2	22.2	69.632	1.1821e-133	633830000	22.8231	22.5846	21.6419	21.6525	22.1616	20.7483	26.6642	26.7322	27.0416
+	3.57163	4.67778	407	IPI00849113;IPI00399483	IPI00849113;IPI00399483	40S ribosomal protein S30	Fau	P62862	2	3	3	3	9	9	9	14.446	1.8324e-09	784080000	22.0344	22.211	26.8321	21.6454	22.4008	22.8634	26.9897	26.7107	27.2425
+	3.45057	-6.29152	290	IPI00222553;IPI00625088;IPI00132856;IPI00460252;IPI00460298;IPI00473360;IPI00463149	IPI00222553;IPI00625088;IPI00132856;IPI00460252;IPI00460298;IPI00473360;IPI00463149	40S ribosomal protein S29	Rps29	P62274	7	2	2	2	32.1	32.1	32.1	6.6767	1.5534e-06	1074700000	21.3274	21.6286	22.4361	27.3524	27.0038	28.0144	22.1009	20.5689	20.8262
+	3.3613	3.67758	503	IPI00954600;IPI00874518;IPI00850057;IPI00830912;IPI00622540;IPI00110807;IPI00853743;IPI00624138;IPI00608044;IPI00467377;IPI00556810;IPI00474494;IPI00874827;IPI00126969;IPI00126966;IPI00666719;IPI00845660;IPI00855183;IPI00553278;IPI00654993;IPI00655224;IPI00875163;IPI00321666;IPI00845713;IPI00785542;IPI00554990;IPI00474374;IPI00918696;IPI00845771	IPI00954600;IPI00874518;IPI00850057;IPI00830912;IPI00622540;IPI00110807;IPI00853743;IPI00624138;IPI00608044;IPI00467377;IPI00556810;IPI00474494;IPI00874827;IPI00126969;IPI00126966;IPI00666719;IPI00845660;IPI00855183;IPI00553278;IPI00654993;IPI00655224;IPI00875163;IPI00321666;IPI00845713;IPI00785542;IPI00554990;IPI00474374;IPI00918696;IPI00845771	MHC classIb T5;MHC class I like protein GS17;Major histocompability complex Q1b;MCG68121, isoform CRA_b;Class I (Qa) Q1-k antigen;H2-Q1 protein;H-2K(D) antigen;MCG129835, isoform CRA_b;H2-K protein;MHC class I heavy chain H2-K;MHC class I heavy chain maturation peptide H-2K(D);H-2 class I histocompatibility antigen, K-D alpha chain;MHC class I heavy chain;H-2 class I histocompatibility antigen, D…	EG667977;Gm8909;H2-T5;H2-GS17;H2-Q1;mCG_68121;MHC Q1-k;H2-Q2;H2-K;H2-K1;mCG_129835;H-2K(d);H2-D1;H-2L(q);L(w16);MHC L(w16);D(b) gene;H2D;mCG_22611;Gm11132;H2-GS8;H2-gs10;H-2D;H2-Bl;H2-B1;H2-L;H2-GS10;H2-GS9;H2-Q4;H2-Q10;MHC I;667782	A7VMS6;Q0WXH4;O19441;Q31215;Q66JR0;O35641;Q31148;Q31614;Q31634;Q5KTQ1;Q6RJ37;P01902;Q5KTQ2;P01899;O19453;Q792Z7;Q0WXI7;Q2XN57;Q31198;Q4KN81;Q8HWB2;O78206;O19440;Q4VCN9;Q6PEB5;Q6QMF2;Q6QMF4;Q31147;Q3KQJ3;Q6RJ38;O78207;Q31167;Q31168;Q0WXH7;Q0WXI6;Q31152;Q31220;Q3UWA5;Q95H92;P01898;O19454;Q569W0;Q4VCN4;Q4VCP2;Q31290;Q8HWL1;Q4VCP1	29	2	2	2	7.3	7.3	7.3	43.25	3.4128e-67	665860000	26.273	23.2267	26.6165	22.0183	23.0569	22.2115	26.3363	26.0956	25.8874
+	3.35823	1.81916	447	IPI00466820;IPI00621229;IPI00849948;IPI00828628;IPI00475203;IPI00274175;IPI00671398;IPI00875282	IPI00466820;IPI00621229;IPI00849948;IPI00828628;IPI00475203;IPI00274175;IPI00671398;IPI00875282	40S ribosomal protein S8;Ribosomal protein S8	Rps8;mCG_14435;RP23-59L24.9-001;mCG_7626;OTTMUSG00000000623;RP23-169M24.1-001	P62242;Q3UA25;Q3UJU6;Q497E9;Q9CQW4;Q9CRJ5;Q5M9L9;Q5SZV3	8	5	5	5	29.3	29.3	29.3	24.205	4.2544e-34	949040000	24.7873	25.2973	21.4954	25.112	25.6081	25.2087	27.0684	27.0346	27.2833
+	3.26733	1.33571	471	IPI00620362;IPI00653643;IPI00457527;IPI00379986;IPI00677633	IPI00620362;IPI00653643	Heterogeneous nuclear ribonucleoprotein L;Putative uncharacterized protein	Hnrnpl;Hnrpl	Q8R081;Q9CVU5;Q3UMT7	5	7	7	7	18.8	18.8	18.8	63.963	3.6911e-48	371300000	24.3709	21.2002	21.6556	24.1859	23.9902	24.4234	25.5447	25.604	25.4579
+	3.23702	2.20143	123	IPI00114407;IPI00311103;IPI00850366;IPI00377350;IPI00122339	IPI00114407;IPI00311103;IPI00850366;IPI00377350;IPI00122339	Ally of AML-1 and LEF-1;REF1-I;RNA and export factor-binding protein 1;THO complex subunit 4;Transcriptional coactivator Aly/REF;RNA and export factor-binding protein 2;RNA and export factor binding protein 2	Aly;Ref1;Refbp1;Thoc4;Ref2;Refbp2	O08583-1;O08583;Q9JJW6-1;Q9JJW6;Q4KL64;Q9JJW6-2;O08583-2	5	2	2	2	12.5	12.5	12.5	26.94	2.3745e-11	193710000	21.8778	20.884	24.0261	22.2255	21.9331	22.54	24.1622	24.5641	24.5766
+	3.18488	-5.7575	482	IPI00677699;IPI00753325	IPI00677699;IPI00753325				2	2	2	2	14.5	14.5	14.5	13.918	3.3688e-06	1178200000	23.1251	21.3015	23.2453	27.2495	27.4095	27.1453	20.4977	21.4806	22.5535
+	3.14374	3.0434	315	IPI00230035;IPI00133708;IPI00134371	IPI00230035;IPI00133708;IPI00134371	ATP-dependent RNA helicase DDX3X;D1Pas1-related sequence 2;DEAD box protein 3, X-chromosomal;DEAD box RNA helicase DEAD3;Embryonic RNA helicase;Ddx3x protein;DEAD/H (Asp-Glu-Ala-Asp/His) box polypeptide 3, X-linked;Putative uncharacterized protein;Putative ATP-dependent RNA helicase Pl10;DNA segment, Chr 1, Pasteur Institute 1;ATP-dependent RNA helicase DDX3Y;D1Pas1-related sequence 1;DEAD box pr…	D1Pas1-rs2;Ddx3;Ddx3x;Dead3;Erh;RP23-158L19.4-001;D1Pas1;Pl10;mCG_49293;D1Pas1-rs1;Ddx3y;Dead2	Q62167;B7ZWF1;B9EKE9;Q3TQX5;P16381;B9EIA2;Q62095;Q3TUR4;Q3U484	3	7	7	6	13.6	13.6	11.9	73.101	1.7715e-29	228000000	24.7381	22.7771	22.176	22.3716	21.3533	22.1047	24.7708	25.1362	25.0529
+	3.06656	2.81978	225	IPI00130343;IPI00874321;IPI00223443;IPI00759886;IPI00223444;IPI00759870	IPI00130343;IPI00874321;IPI00223443;IPI00759886;IPI00223444;IPI00759870	Putative uncharacterized protein;Heterogeneous nuclear ribonucleoproteins C1/C2	Hnrnpc;Hnrpc	Q3U6P5;Q9Z204-1;Q9Z204;Q9Z204-2;Q9Z204-5;Q9Z204-3;Q9Z204-4	6	5	5	5	18.3	18.3	18.3	36.905	5.8426e-15	167500000	22.0342	21.184	22.7679	22.5048	21.916	21.5022	24.5812	24.8045	24.9966
+	3.00548	3.02954	181	IPI00122451;IPI00222990	IPI00122451;IPI00222990	ELAV-like protein 3;Hu-antigen C	Elavl3;Huc	Q60900-1;Q60900;Q60900-2	2	5	5	3	13.9	13.9	9	39.533	4.3218e-09	246300000	21.7308	22.2042	21.8826	22.7562	22.4338	21.7708	24.9632	25.6098	25.4763
+	3.00271	-2.76436	486	IPI00761808;IPI00785509;IPI00621024;IPI00828667;IPI00661238;IPI00761741;IPI00831140;IPI00915045	IPI00761808	ScFv B8E5 protein	scFv B8E5	Q6KB05	8	3	3	0	9.8	9.8	0	27.445	1.3327e-08	22315000000	31.57	32.5012	32.0984	31.7954	31.3811	32.4433	29.0108	29.278	29.0381
+	2.98075	3.02584	346	IPI00775948;IPI00311236;IPI00673513;IPI00458337	IPI00775948;IPI00311236;IPI00673513;IPI00458337	60S ribosomal protein L7;Putative uncharacterized protein;Ribosomal protein L7	Rpl7	P14148;Q3TK73;Q3UBI6;Q5M9N8	4	2	2	2	7.9	7.9	7.9	32.416	2.0432e-05	214010000	22.7632	24.2653	23.9253	22.123	21.9146	21.8254	24.5587	24.7191	25.6628
+	2.87881	2.281	442	IPI00465574;IPI00890005;IPI00224575;IPI00223253;IPI00875420;IPI00761237	IPI00465574;IPI00890005;IPI00224575;IPI00223253;IPI00875420;IPI00761237	Heterogeneous nuclear ribonucleoprotein K;Putative uncharacterized protein;Hnrpk protein	Hnrnpk;Hnrpk	B2M1R6;Q3U6X2;Q3U9Q3;P61979-3;P61979;P61979-2;Q3TJ38;Q3TL71;Q3TUA1;Q5FWJ5;P61979-1;Q3TG17	6	5	5	3	12.9	12.9	7.6	51.063	3.5097e-23	173600000	23.6122	23.1999	23.3795	22.069	22.4546	22.3023	25.0559	24.1694	24.4435
+	2.85378	1.31397	295	IPI00224505;IPI00653474;IPI00890196;IPI00134097	IPI00224505;IPI00653474;IPI00890196;IPI00134097	60S ribosomal protein L13;A52	Rpl13	P47963;Q5RKP3	4	4	4	4	22.3	22.3	22.3	24.305	9.4115e-93	1553900000	26.4732	25.8605	26.496	26.6431	26.1741	26.3331	27.56	27.6551	27.8771
+	2.8526	4.49248	208	IPI00128254;IPI00475177;IPI00750107	IPI00128254;IPI00475177	Spermatid perinuclear RNA-binding protein;Spermatid perinuclear RNA binding protein;Spermatid perinuclear RNA binding protein, isoform CRA_a;Putative uncharacterized protein	Spnr;Strbp;mCG_19674;RP23-391H10.1-001	Q91WM1-1;Q91WM1;A2BH81;Q8C5B7;Q9CVW0;Q91WM1-2	3	9	9	7	12.4	12.4	9.1	73.704	1.046e-21	491400000	21.9712	22.3152	23.3902	21.5696	21.1906	23.0029	26.2328	26.3099	26.6978
+	2.83841	1.14755	106	IPI00875584;IPI00113241;IPI00665513;IPI00856927;IPI00856352;IPI00125787;IPI00875929;IPI00857038;IPI00664029;IPI00350414;IPI00857391;IPI00343021;IPI00625067	IPI00875584;IPI00113241;IPI00665513;IPI00856927;IPI00856352;IPI00125787;IPI00875929;IPI00857038;IPI00664029;IPI00350414	Rps19 protein;40S ribosomal protein S19	Rps19	Q5M9P3;Q9CZX8	13	7	7	7	38.9	38.9	38.9	17.369	2.167e-19	1329600000	26.8653	26.7582	26.2247	26.1919	26.2275	25.7913	27.2319	27.1336	27.288
+	2.76082	1.78728	470	IPI00880400;IPI00606508;IPI00882003;IPI00318492;IPI00752723;IPI00604967;IPI00605141;IPI00606379;IPI00380130;IPI00875177;IPI00466145;IPI00658614;IPI00458629;IPI00378671;IPI00665910;IPI00626139;IPI00849155;IPI00850650	IPI00880400;IPI00606508;IPI00882003;IPI00318492;IPI00752723;IPI00604967;IPI00605141;IPI00606379;IPI00380130;IPI00875177;IPI00466145;IPI00658614	40S ribosomal protein S2;40S ribosomal protein S4;Protein LLRep3;Ribosomal protein S2;Putative uncharacterized protein;MCG12811, isoform CRA_b;MCG142391	Llrep3;Rps2;Rps4;LLRep3;mCG_12811;mCG_142391	P25444;O89072;Q3TI78;Q3TL20;Q3TLE5;Q3TXR5;Q3TXS9;Q58EU3;Q3UB36;Q9DC49	18	7	7	7	29.7	29.7	29.7	31.231	1.3787e-19	728940000	24.8006	25.479	24.7534	25.0697	24.6528	24.7802	26.4981	26.3432	27.0233
+	2.69486	2.43326	217	IPI00129323;IPI00649438;IPI00221826;IPI00474970;IPI00346575	IPI00129323;IPI00649438;IPI00221826;IPI00474970	Pre-mRNA-splicing factor SRP20;Protein X16;Splicing factor, arginine/serine-rich 3;MCG21131, isoform CRA_d;Splicing factor, arginine/serine-rich 3 (SRp20);Putative uncharacterized protein;MCG21910;Novel protein similar to splicing factor, arginine/serine-rich 3 (SRp20) Sfrs3;MCG21131, isoform CRA_a	Sfrs3;Srp20;X16;mCG_21131;RP23-73N16.4-001;mCG_21910;OTTMUSG00000006392;RP23-438D7.4-001	P84104-1;P84104;B2KF41;Q9D6W4;A2A4X6;P84104-2;Q3U781	5	4	4	4	31.7	31.7	31.7	19.329	5.4036e-22	367680000	25.1124	25.2981	24.7983	23.175	23.1309	22.483	24.9798	25.2598	25.849
+	2.66036	1.59172	445	IPI00465946	IPI00465946	Protein FAM98B;Putative uncharacterized protein	Fam98b	Q80VD1;Q8CAB7	1	3	3	3	7.7	7.7	7.7	45.349	8.0417e-08	142270000	23.8057	23.9369	21.8566	22.5439	22.8006	22.5652	24.3525	23.8154	24.5168
+	2.57876	2.18842	238	IPI00132039;IPI00807902;IPI00750596;IPI00754142;IPI00894752	IPI00132039;IPI00807902;IPI00750596;IPI00754142	Mitochondrial carrier homolog 2;MCG13498, isoform CRA_d;Mitochondrial carrier homolog 2 (C. elegans);Mtch2 protein;Putative uncharacterized protein	Mtch2;mCG_13498;RP23-147D3.1-001;RP23-147D3.1-002;RP23-147D3.1-003	Q791V5;A2AFW7;Q05C68;Q3UA17;Q9D050;A2AFW6	5	3	3	3	17.8	17.8	17.8	33.499	1.4043e-48	148720000	23.7557	22.3074	23.8646	22.3828	21.5701	21.8004	23.6641	24.2862	24.3683
+	2.56259	2.38462	248	IPI00135231;IPI00762452;IPI00830693	IPI00135231;IPI00762452	Cytosolic NADP-isocitrate dehydrogenase;IDP;Isocitrate dehydrogenase [NADP] cytoplasmic;NADP(+)-specific ICDH;Oxalosuccinate decarboxylase;Putative uncharacterized protein;Isocitrate dehydrogenase 1 (NADP+), soluble;Isocitrate dehydrogenase 1;Isocitrate dehydrogenase 1 (NADP+), soluble, isoform CRA_a	Idh1;IDH1;mCG_123128	O88844;Q3TJ51;Q5HZJ8;Q8C338;Q0QER9;Q3UAV7	3	5	5	5	12.3	12.3	12.3	47.545	7.3799e-11	349330000	24.2403	24.2785	25.5228	22.3768	22.0331	23.0712	24.8195	25.2393	24.5762
+	2.52037	2.89426	462	IPI00553777;IPI00817004;IPI00469298;IPI00620806;IPI00947561;IPI00889986	IPI00553777;IPI00817004;IPI00469298;IPI00620806	HDP-1;Helix-destabilizing protein;Heterogeneous nuclear ribonucleoprotein A1;hnRNP core protein A1;Single-strand-binding protein;Topoisomerase-inhibitor suppressed;HnRNP A1;Putative uncharacterized protein;Hnrnpa1l2 protein	Fli-2;Hnrnpa1;Hnrpa1;Tis;Gm6296;Hnrnpa1l2	P49312-2;P49312;P70370;Q3UK83;Q5EBP8;P49312-1;Q3TFB1;Q3TIK8;Q3U7F3;B7ZWG9	6	7	7	7	18	18	18	38.803	3.5593e-29	235550000	23.4803	21.6321	22.3933	22.6457	22.7246	21.6321	24.6658	25.5247	25.4946
+	2.50383	1.69264	418	IPI00406603;IPI00848422	IPI00406603;IPI00848422	Activated protein C cofactor;Coagulation factor V;Coagulation factor V heavy chain;Coagulation factor V light chain;Putative uncharacterized protein	F5	O88783;Q8C7H9	2	6	3	3	3.3	1.4	1.4	247.23	9.7896e-39	183270000	22.0508	24.3981	24.3947	22.4545	22.6123	23.1762	24.5589	24.6219	24.1401
+	2.49714	4.64421	148	IPI00605187;IPI00874570;IPI00117831	IPI00605187;IPI00874570;IPI00117831	Truncated ceruloplasmin;Putative uncharacterized protein;Ceruloplasmin;Ferroxidase	Cp	Q2F3J4;Q8BV37;Q8BU82;Q61147	3	3	2	2	3.3	2.3	2.3	124.21	1.6134e-11	1703200000	28.3291	27.4831	28.0024	21.9332	21.8025	23.4728	27.0444	27.9148	26.182
+	2.426	3.51894	180	IPI00122426;IPI00264398;IPI00648315;IPI00754211;IPI00849754;IPI00853788	IPI00122426;IPI00264398;IPI00648315;IPI00754211	60S ribosomal protein L19;Ribosomal protein L19	Rpl19;mCG_11796;mCG_21896;RP23-309H19.6-001;RP23-309H19.6-002	P84099;Q5I0T8;A2A547	6	3	3	3	17.9	17.9	17.9	23.466	9.2535e-31	532380000	24.6003	24.1497	24.5077	22.0246	23.3195	22.4016	25.314	26.1709	26.8176
+	2.38843	1.40377	467	IPI00555113	IPI00555113	60S ribosomal protein L18;Ribosomal protein L18	Rpl18;RPL18;mCG_132477	P35980;Q0QEW9;Q58EW0;Q642K1	1	3	3	3	18.6	18.6	18.6	21.644	2.8783e-17	442520000	24.6096	24.9183	24.9324	24.3079	24.504	24.2898	25.46	25.6396	26.2133
+	2.38074	3.72544	234	IPI00131357;IPI00605025	IPI00131357;IPI00605025	40S ribosomal protein S23;Ribosomal protein S23;Putative uncharacterized protein	Rps23	P62267;Q497E1;Q9CSN9;Q9CWI9;Q9CZI5	2	2	2	2	15.9	15.9	15.9	16.017	4.3941e-07	372900000	22.7285	20.7713	25.2422	21.0579	21.5934	23.0889	25.5314	25.4016	25.9835
+	2.36414	1.57796	259	IPI00137787	IPI00137787	60S ribosomal protein L8;Putative uncharacterized protein;Ribosomal protein L8	Rpl8	P62918;Q3THC7;Q3UJS0;Q9Z237	1	3	3	3	13.2	13.2	13.2	28.024	1.3975e-20	453270000	24.5594	24.5875	24.5865	24.2293	24.6291	24.3354	25.9972	25.5448	26.3859
+	2.3136	1.77321	446	IPI00466069;IPI00849291	IPI00466069;IPI00849291	Elongation factor 2;Putative uncharacterized protein;Eef2 protein	Eef2;ef-2	P58252;O89069;O89070;Q3TJZ1;Q3TK17;Q3TLB1;Q3TPG2;Q3TSK4;Q3TW58;Q3TWX1;Q3TX47;Q3UBL9;Q3UDC8;Q3UMI7;Q3UZ14;Q61509;Q6P9L9;Q8BMA8;Q8C153;Q99LT6	2	6	6	6	7.3	7.3	7.3	95.313	1.8796e-11	121180000	20.5913	21.7773	21.2959	22.1045	22.231	22.9305	23.851	24.4648	24.2698
+	2.27229	2.11947	288	IPI00553826;IPI00222549;IPI00463886;IPI00850777;IPI00755623;IPI00283156;IPI00849828;IPI00379029;IPI00118775;IPI00461881	IPI00553826;IPI00222549;IPI00463886;IPI00850777;IPI00755623	60S ribosomal protein L30;Rpl30 protein;MCG20799;MCG22431;MCG4898, isoform CRA_a;Putative uncharacterized protein;Ribosomal protein L30	Rpl30;mCG_20799;mCG_22431;mCG_4898	P62889;Q497D7;Q58DZ3;Q5PR15	10	5	5	5	44	44	44	12.871	4.7333e-27	260690000	23.2291	22.5797	23.0197	23.3374	22.81	23.1316	24.6083	25.1956	25.8335
+	2.22169	-0.886719	351	IPI00313475;IPI00776084;IPI00750074;IPI00751391;IPI00776275;IPI00775853;IPI00776312	IPI00313475;IPI00776084;IPI00750074;IPI00751391;IPI00776275;IPI00775853	ATP synthase subunit gamma, mitochondrial;F-ATPase gamma subunit;ATP synthase gamma chain;ATP synthase gamma-subunit;ATP synthase, H+ transporting, mitochondrial F1 complex, gamma polypeptide 1	Atp5c1;RP23-119N4.1-001;RP23-119N4.1-002;RP23-119N4.1-003;RP23-119N4.1-005;RP23-119N4.1-007;RP23-119N4.1-004	Q91VR2;Q3UD06;Q9D9D7;Q9ERA8;A2AKU9;Q8C2Q8;Q9Z1F5;A2AKV3;A2AKV2;A2AKV1	7	5	5	5	17.1	17.1	17.1	32.886	4.0553e-10	349600000	24.5446	23.8334	25.5632	25.5693	25.2471	25.4504	24.4598	24.8025	24.3444
+	2.19831	2.80887	424	IPI00420363;IPI00648763;IPI00649028;IPI00649370	IPI00420363	DEAD box protein 5;DEAD box RNA helicase DEAD1;Probable ATP-dependent RNA helicase DDX5;RNA helicase p68;DEAD (Asp-Glu-Ala-Asp) box polypeptide 5;Putative uncharacterized protein;Ddx5 protein;MCG2872, isoform CRA_a	Ddx5;Tnz2;mCG_2872;RP23-247J12.4-001	Q61656;A1L333;Q3UXW3;Q3V0Z8;Q5U222;Q8BTS0;Q921Y3;Q9CSD9	4	5	4	3	9	7.2	5.2	69.319	2.9017e-22	307300000	24.2596	22.147	24.4835	22.867	22.6423	21.5564	24.6121	25.0634	25.8168
+	2.19627	2.1067	139	IPI00117063;IPI00830623;IPI00474942;IPI00882153;IPI00621195	IPI00117063;IPI00830623	Protein pigpen;RNA-binding protein FUS;Putative uncharacterized protein	Fus	P56959;Q3UK30;Q3USY4	5	6	6	4	15.3	15.3	13.5	52.673	7.1812e-93	1551800000	25.42	25.5404	25.3223	25.3936	26.3294	25.3701	27.3658	27.8183	28.2291
+	2.11133	2.33857	244	IPI00224729;IPI00133916;IPI00108143	IPI00224729;IPI00133916;IPI00108143	Heterogeneous nuclear ribonucleoprotein H1;Putative uncharacterized protein;Heterogeneous nuclear ribonucleoprotein H;Heterogeneous nuclear ribonucleoprotein H, N-terminally processed;Heterogeneous nuclear ribonucleoprotein H1, isoform CRA_d;Heterogeneous nuclear ribonucleoprotein H;Heterogeneous nuclear ribonucleoprotein H2;Heterogeneous nuclear ribonucleoprotein H2, isoform CRA_a	Hnrnph1;Hnrph1;RP23-121P11.1-006;Hnrph;mCG_67961;RP23-121P11.1-005;Hnrnph2;Hnrph2;mCG_115062;RP23-26D22.4-001	Q8C2Q7;O35737;Q3TNG9;Q811L7;P70333;A2BDV8;Q3UR26	3	4	4	3	11	11	8.9	51.217	5.3993e-40	242600000	24.3874	24.2792	24.5304	22.8385	23.3192	21.7287	24.9142	25.0247	24.9632
+	2.06029	2.26423	333	IPI00876056;IPI00264652;IPI00876427	IPI00876056;IPI00264652;IPI00876427	Putative uncharacterized protein;TAF15 RNA polymerase II, TATA box binding protein (TBP)-associated factor	Taf15;RP23-249K18.5-001;OTTMUSG00000000934;RP23-249K18.5-005	Q3TLE4;Q8BQ46;Q3V2Z2;Q3V452;Q5SSG6	3	5	3	3	9.8	5.9	5.9	62.18	6.4526e-22	133600000	22.4323	22.2478	21.0554	22.1235	22.9619	21.613	24.1984	24.2732	25.0195
+	2.04668	3.42645	380	IPI00330958;IPI00336873;IPI00230086;IPI00336874;IPI00136573	IPI00330958;IPI00336873;IPI00230086;IPI00336874	AU-rich element RNA-binding protein 1;Heterogeneous nuclear ribonucleoprotein D0;Putative uncharacterized protein	Auf1;Hnrnpd;Hnrpd	Q60668-1;Q60668;Q60668-3;Q3UXC8;Q60668-2;Q60668-4	5	7	7	5	24.2	24.2	19.2	38.354	8.9421e-48	548550000	23.8083	22.8903	22.9256	23.0874	22.4441	23.0849	24.9653	26.6629	27.2676
+	1.99273	2.34426	199	IPI00125521;IPI00944141;IPI00857345	IPI00125521;IPI00944141;IPI00857345	40S ribosomal protein S5;40S ribosomal protein S5, N-terminally processed;Putative uncharacterized protein;Ribosomal protein S5;Ribosomal protein S5, isoform CRA_a	Rps5;mCG_22552	P97461;Q91V55	3	3	3	3	17.6	17.6	17.6	22.889	5.6321e-09	233780000	25.0451	22.0825	22.2991	21.7766	23.434	22.1789	24.9934	24.8241	24.6049
+	1.99053	-1.32763	414	IPI00405111	IPI00405111	Uncharacterized protein KIAA1958 homolog;Novel protein (E130308A19Rik);Putative uncharacterized protein;E130308A19Rik protein	E130308A19Rik;RP23-354A20.1;RP23-354A20.1-001	Q8C4P0-1;Q8C4P0;Q0P6E2;Q80WW0	1	1	1	1	1	1	1	79.147	0.013248	308920000	23.0938	22.1961	23.2997	23.0897	22.6666	23.2388	22.0604	21.7008	21.2509
+	1.90473	2.79243	336	IPI00269661;IPI00459722;IPI00677689;IPI00269662;IPI00659723;IPI00749630;IPI00670004;IPI00667787;IPI00750059;IPI00849731;IPI00752179;IPI00757273;IPI00678360;IPI00466185;IPI00663550;IPI00674712;IPI00750428;IPI00461800;IPI00670681;IPI00849556;IPI00626666;IPI00750631;IPI00751584	IPI00269661;IPI00459722;IPI00677689;IPI00269662;IPI00659723;IPI00749630;IPI00670004;IPI00667787;IPI00750059;IPI00849731;IPI00752179;IPI00757273;IPI00678360;IPI00466185;IPI00663550;IPI00674712;IPI00750428;IPI00461800;IPI00670681;IPI00849556	Heterogeneous nuclear ribonucleoprotein A3;Putative uncharacterized protein;MCG1305, isoform CRA_b;Hnrpa3 protein;MCG1305, isoform CRA_d;MCG48756;EG627828 protein	Hnrnpa3;Hnrpa3;hnRNPA3;mCG_1305;RP23-374O4.1-002;RP23-374O4.1-003;mCG_48756;RP23-374O4.1-001;EG627828;Gm6793	Q8BG05-1;Q8BG05;Q3UZG3;Q5FB19;A2AL12;Q6P6I7;Q8BG05-2;Q0VG47;Q58E39;Q5U3M2;Q6PFA7;B2RXM2	23	8	8	8	25.9	25.9	25.9	39.652	6.4633e-37	592880000	23.5154	23.318	23.5445	23.3853	23.139	24.674	27.3822	26.2499	25.9435
+	1.89448	-1.36237	236	IPI00131695	IPI00131695	Serum albumin;Albumin 1;Putative uncharacterized protein	Alb;Alb1;Alb-1;alb;mCG_1705	P07724;Q546G4	1	6	3	3	10	4.1	4.1	68.692	1.1334e-292	24087000000	31.9948	32.0616	31.3678	32.1303	31.5965	31.2039	30.1419	30.6189	30.0828
	1.88422	-0.311134	252	IPI00136642	IPI00136642	Antithrombin-III;Serpin C1;Antithrombin;Putative uncharacterized protein;Serine (Or cysteine) peptidase inhibitor, clade C (Antithrombin), member 1	At3;Serpinc1;AT3;mCG_9405	P32261;Q543J5	1	7	7	5	17.2	17.2	12.3	52.003	3.3295e-97	4436800000	29.2455	28.8151	28.8461	28.6911	28.8646	28.7026	28.5282	28.4295	28.3672
+	1.88157	1.47317	240	IPI00132460;IPI00880492;IPI00874521;IPI00118166;IPI00649136;IPI00474008	IPI00132460;IPI00880492;IPI00874521;IPI00118166;IPI00649136	60S ribosomal protein L26;Silica-induced gene 20 protein;Putative uncharacterized protein;MCG50660, isoform CRA_a;MCG50660, isoform CRA_b;MCG6351;Ribosomal protein L26	Rpl26;mCG_50660;mCG_6351;RP23-396M19.1-001;RP23-396M19.1-003;RP23-396M19.1-002	P61255;Q3U7N1;Q4FZH2;B1ARA3;B1ARA5	6	5	5	5	19.3	19.3	19.3	17.258	1.921e-10	616700000	24.7852	25.0175	25.038	24.4886	25.3782	24.9175	26.2849	26.0696	26.8494
	1.88151	-1.06059	304	IPI00918105;IPI00756882;IPI00828533;IPI00228222	IPI00918105;IPI00756882;IPI00828533;IPI00228222	E3 ubiquitin-protein ligase UBR3;N-recognin-3;Ubiquitin-protein ligase E3-alpha-3;Ubiquitin-protein ligase E3-alpha-III;Zinc finger protein 650;Ubr3 protein;Novel protein containing two zinc finger domains;Putative uncharacterized protein	Kiaa2024;Ubr3;Zfp650;Znf650;RP23-273G23.5-002	Q5U430-1;Q5U430;B3DFI9;Q5U430-3;A2AV03;B7ZNW2;Q8CAW0	4	1	1	1	0.9	0.9	0.9	213.07	8.8859e-12	3312000	22.6403	23.0007	22.1148	22.0785	22.4823	21.7279	20.8679	20.9678	21.2712
+	1.86268	-1.66514	491	IPI00831578	IPI00831578				1	1	1	1	6.9	6.9	6.9	12.693	2.4301e-12	142360000	24.4142	20.9771	21.8926	22.3712	22.2686	23.2466	21.4024	20.5474	20.9412
	1.82697	-1.17777	358	IPI00317740	IPI00317740	12-3;Guanine nucleotide-binding protein subunit beta-2-like 1;p205;Receptor for activated C kinase;Receptor of activated protein kinase C 1	Gnb2l1;Gnb2-rs1	P68040	1	2	2	2	7.3	7.3	7.3	35.076	0.00027824	22441000	23.0343	22.1347	22.7862	22.4933	22.2653	23.0558	21.2106	21.7527	21.3177
+	1.81086	2.15792	433	IPI00458583	IPI00458583	Heterogeneous nuclear ribonucleoprotein U;Scaffold attachment factor A;Heterogenous nuclear ribonucleoprotein U;Putative uncharacterized protein	Hnrnpu;Hnrpu;hnRNP U	Q8VEK3;O88568;Q3TGN5;Q3TS50;Q3TVV6;Q3TWN5;Q3TXW2;Q3ULH5;Q8C290;Q9R205	1	5	5	5	9.8	9.8	9.8	87.917	4.6844e-101	222560000	22.397	22.0516	23.3024	23.7388	23.2882	22.2093	24.8233	25.1191	25.7676
	1.80985	1.36387	92	IPI00109813	IPI00109813	Putative uncharacterized protein	Hnrnpa0;Hnrpa0;Klhl3	Q9CX86	1	2	2	2	9.2	9.2	9.2	30.53	4.0797e-13	111880000	21.4089	21.7434	23.615	22.801	22.7323	22.9273	24.3405	23.547	24.6647
	1.80087	-0.410817	243	IPI00133903;IPI00880839	IPI00133903;IPI00880839	75 kDa glucose-regulated protein;Heat shock 70 kDa protein 9;Mortalin;p66 MOT;Peptide-binding protein 74;Stress-70 protein, mitochondrial;Putative uncharacterized protein;Heat shock protein 9;Heat shock protein 9A	Grp75;Hsp74;Hspa9;Hspa9a;mCG_123914	P38647;Q3TW93;Q3UVN1;Q3V015;Q7TSZ0	2	16	16	16	28.4	28.4	28.4	73.527	4.6334e-129	2498600000	27.9514	27.8723	28.0044	27.9458	27.9947	28.1487	27.5234	27.5516	27.7817
	1.76266	-0.728438	348	IPI00312527;IPI00875117;IPI00621526	IPI00312527;IPI00875117;IPI00621526	Putative uncharacterized protein;Crmp1 protein;Collapsin response mediator protein 1;Dihydropyrimidinase-related protein 1;Unc-33-like phosphoprotein 3;Collapsin response mediator protein 1A	Crmp1;Dpysl1;Ulip3	Q3TXY0;Q6P1J1;P97427;Q3TY94;Q71H75	3	9	6	5	17.1	12.5	10.6	74.22	2.5649e-33	280220000	24.8748	25.0575	25.0446	25.1486	25.1077	24.9126	24.3582	24.0176	24.6078
	1.69621	-1.50684	271	IPI00226891;IPI00154084;IPI00556805;IPI00404685;IPI00918333;IPI00556709	IPI00226891;IPI00154084;IPI00556805;IPI00404685;IPI00918333;IPI00556709	Myelin expression factor 2;Myelin basic protein expression factor 2, repressor	Kiaa1341;Mef2;Myef2;RP24-221D3.2-005;RP24-221D3.2-003;ENSMUSG00000049230;Gm9833;RP24-221D3.2-004	Q8C854-4;Q8C854;Q8C854-3;Q8C854-1;A2ATP6;A2ATP5;Q8C854-2;A2AVF3	6	1	1	1	2.2	2.2	2.2	63.294	0.0050632	10517000	21.8459	21.4082	21.0833	22.2846	22.7398	21.9191	20.5923	21.4475	20.3831
+	1.68516	2.82858	425	IPI00420726;IPI00856235;IPI00918411;IPI00880750;IPI00857782;IPI00858267	IPI00420726;IPI00856235;IPI00918411;IPI00880750;IPI00857782;IPI00858267	40S ribosomal protein S9;Rps9 protein;Putative uncharacterized protein	Rps9	Q6ZWN5;Q96EC0;Q9CXW7	6	4	4	4	18.6	18.6	18.6	22.591	1.1502e-11	523140000	21.9711	24.088	24.2944	21.994	24.0858	24.3145	26.2549	25.9856	26.6395
	1.65197	-0.966899	502	IPI00911185;IPI00918025;IPI00474927;IPI00458159;IPI00461576;IPI00460115;IPI00462099;IPI00459906;IPI00474225;IPI00471437;IPI00605486;IPI00556882;IPI00462268;IPI00915094;IPI00807983;IPI00117022;IPI00666443;IPI00720211;IPI00853881;IPI00677394;IPI00853991;IPI00850869;IPI00849345;IPI00660909;IPI00751576;IPI00662471;IPI00457419;IPI00676005;IPI00849436;IPI00828844;IPI00828627;IPI00915095;IPI00457615;IPI…	IPI00911185;IPI00918025	Igh protein	Igh;Igh-1a	Q6PIP8	57	3	2	2	5.2	3.7	3.7	51.246	2.4504e-06	553510000	27.4375	22.3999	26.9187	22.1741	22.5446	22.8518	21.5744	21.8611	21.2343
	1.62614	0.321922	280	IPI00856379;IPI00221402;IPI00856272;IPI00649880;IPI00858310;IPI00856247;IPI00133580;IPI00856415	IPI00856379;IPI00221402;IPI00856272;IPI00649880;IPI00858310;IPI00856247;IPI00133580;IPI00856415	Fructose-bisphosphate aldolase;Aldolase 1;Fructose-bisphosphate aldolase A;Muscle-type aldolase	Aldoa;mCG_22383;Aldo1;Aldoart1;Aldoart2	A6ZI44;Q6NY00;P05064;Q5FWB7;A6ZI46;Q9CPQ9;A6ZI47	8	8	8	8	23.7	23.7	23.7	45.12	2.0718e-28	779380000	25.6298	26.2046	26.3055	26.0341	25.8198	26.0986	26.2408	26.348	26.3294
	1.59066	2.89436	340	IPI00273803;IPI00473532;IPI00762221;IPI00874692;IPI00850320;IPI00667252;IPI00462237;IPI00756180;IPI00379391;IPI00856349	IPI00273803;IPI00473532;IPI00762221;IPI00874692;IPI00850320;IPI00667252;IPI00462237;IPI00756180;IPI00379391;IPI00856349	60S ribosomal protein L15;Ribosomal protein L15	Rpl15;mCG_10029;RP23-205G15.1-001;RP23-205G15.1-003	Q9CZM2;Q3U7D2;Q5M8Q0;B8JKK2	10	5	5	5	23.5	23.5	23.5	24.146	1.2216e-21	254660000	24.1157	24.0726	23.9485	23.4424	22.0943	20.8468	25.4992	24.2983	25.2691
	1.56262	0.939313	366	IPI00321170;IPI00755309;IPI00605077;IPI00754487;IPI00753623;IPI00849816;IPI00849994;IPI00850098;IPI00751485;IPI00754157;IPI00848821;IPI00458105	IPI00321170;IPI00755309;IPI00605077;IPI00754487;IPI00753623;IPI00849816;IPI00849994;IPI00850098;IPI00751485;IPI00754157;IPI00848821;IPI00458105	60S ribosomal protein L3;J1 protein;Putative uncharacterized protein;MCG11520, isoform CRA_b;Ribosomal protein L3	Rpl3;mCG_11520;Rp13	P27659;Q3T9U9;Q3U9L3;Q3UB15;Q3UB67;Q3UB90;Q91VJ6;Q99N25	12	5	5	5	13.2	13.2	13.2	46.123	5.3052e-40	310000000	24.3413	24.0313	24.3095	24.0879	24.2984	24.6439	25.4222	24.8441	25.5819
	1.56213	-0.433336	465	IPI00554989;IPI00755515	IPI00554989;IPI00755515	Cyclophilin A;Cyclosporin A-binding protein;Peptidyl-prolyl cis-trans isomerase A;Rotamase A;SP18;Peptidyl-prolyl cis-trans isomerase	Ppia;mCG_121511;RP23-198N14.9-001	P17742;Q3TE63;Q3UAJ1;Q5SVY2;Q9CZK9	2	3	3	3	20.4	20.4	20.4	18.314	5.3058e-10	428510000	25.2382	25.4331	25.4411	25.4252	25.6556	25.4433	25.2606	24.9008	25.0627
	1.52388	1.85054	265	IPI00153107	IPI00153107	Bleomycin hydrolase	Blmh	Q8R016	1	2	2	2	5.5	5.5	5.5	52.511	4.6028e-05	145980000	24.0755	21.7632	21.1339	23.0782	22.7185	21.3117	24.3299	23.9146	24.4156
	1.51359	-0.347253	116	IPI00929886;IPI00653610;IPI00124823;IPI00113879	IPI00929886;IPI00653610;IPI00124823;IPI00113879	Putative uncharacterized protein;Interleukin-1 receptor accessory protein	Il1rap	Q3UVZ1;Q3V2X3;Q61730-1;Q61730;Q61730-2;Q3UEL3	4	5	5	5	6.9	6.9	6.9	78.639	8.0771e-24	525920000	25.6964	25.4725	25.8431	25.6438	25.8776	25.9916	25.4842	25.4458	25.5412
	1.49247	2.74313	241	IPI00473728;IPI00133185;IPI00889222;IPI00890140	IPI00473728;IPI00133185;IPI00889222;IPI00890140	Putative uncharacterized protein;60S ribosomal protein L14;Ribosomal protein L14	Rpl14;Gm9811	Q9CWK0;Q9CR57;B0LAB8;Q569Z0	4	3	3	3	16.3	16.3	16.3	26.316	1.3295e-06	397880000	24.9011	24.97	25.0683	24.4296	21.8266	22.0972	25.2718	25.3811	25.9299
	1.46616	1.36357	111	IPI00649104;IPI00113584;IPI00465469;IPI00648564;IPI00331265;IPI00468678;IPI00407807;IPI00230408	IPI00649104;IPI00113584;IPI00465469;IPI00648564;IPI00331265;IPI00468678;IPI00407807;IPI00230408	Microtubule-associated protein tau;Neurofibrillary tangle protein;Paired helical filament-tau;Microtubule-associated protein	Mapt;Mtapt;Tau;RP23-136D4.1-003;mCG_11217;RP23-136D4.1-007;RP23-136D4.1-006;RP23-136D4.1-001;tau	P10637-1;P10637;A2A5Y6;P10637-2;B1AQW3;Q3UH19;B1AQW2;P10637-5;Q547J4;P10637-3;P10637-6;Q76M61;Q8C5K4;P10637-4	8	1	1	1	2.1	2.1	2.1	78.085	0.0073701	36228000	21.7304	22.048	22.0778	20.8213	21.9738	21.0336	22.2592	22.5585	23.1017
	1.4615	-0.593744	224	IPI00130280;IPI00857439;IPI00652749;IPI00857316	IPI00130280;IPI00857439	ATP synthase subunit alpha, mitochondrial	Atp5a1	Q03265	4	10	10	10	24.2	24.2	24.2	59.752	2.5093e-65	1323600000	26.9454	27.0307	26.9688	27.1507	27.4983	26.944	26.5493	26.4701	26.7924
	1.44918	-0.721828	374	IPI00759878;IPI00323624	IPI00759878;IPI00323624	C3a anaphylatoxin;Complement C3;Complement C3 alpha chain;Complement C3 beta chain;Complement C3b alpha chain;Complement C3c alpha chain fragment 1;Complement C3c alpha chain fragment 2;Complement C3d fragment;Complement C3dg fragment;Complement C3f fragment;Complement C3g fragment;HSE-MSF;Complement component 3d;Complement component c3d;Complement component 3	C3	P01027-2;P01027;B5APU1;Q207D2;Q80XP1;P01027-1	2	24	24	15	16.2	16.2	11.2	186.48	3.0411e-152	25730000000	31.4816	31.3409	31.5773	31.9611	31.411	31.4179	30.687	30.7828	31.1546
	1.44756	-0.551475	250	IPI00135996;IPI00828720	IPI00135996;IPI00828720	Protein POF1B;Premature ovarian failure 1B;Premature ovarian failure 1b protein	Pof1b;mCG_145724;RP23-336F13.1-001	Q8K4L4;A2ANY1;Q8R4R8	2	1	1	1	1.9	1.9	1.9	68.501	0.012986	14562000	22.5666	22.6004	20.9811	22.1247	22.1245	22.5542	21.8723	21.519	21.7576
	1.42298	-1.20694	453	IPI00469218;IPI00876139	IPI00469218;IPI00876139	Putative uncharacterized protein;LAMP-1;Lysosomal membrane glycoprotein 1, isoform CRA_a;120 kDa lysosomal membrane glycoprotein;CD107 antigen-like family member A;LGP-120;Lysosomal membrane glycoprotein A;Lysosome-associated membrane glycoprotein 1;P2B;Lysosomal membrane glycoprotein 1, isoform CRA_c;Lamp1 protein	Lamp1;mCG_3708;Lamp-1	Q3TX84;Q8VH34;Q9DC13;P11438;Q3TA96;Q922T9	2	1	1	1	2.7	2.7	2.7	43.936	0.00035768	61966000	22.3685	23.4295	22.502	23.7103	22.7652	23.0021	22.4622	21.8725	21.5221
	1.42107	0.497223	249	IPI00135965;IPI00848753;IPI00323800;IPI00831210	IPI00135965;IPI00848753	66 kDa neurofilament protein;Alpha-internexin;Putative uncharacterized protein	Ina	P46660;Q3UMG4	4	13	12	12	26.8	25	25	55.741	3.3181e-41	992370000	26.3923	25.9837	26.4132	25.865	26.1572	26.4093	26.7011	26.5593	26.6628
	1.41385	0.698702	334	IPI00330363;IPI00265107;IPI00622160;IPI00462006;IPI00462453;IPI00278580;IPI00354363;IPI00606944;IPI00875556;IPI00850703;IPI00461356;IPI00661216;IPI00848731;IPI00849924	IPI00330363;IPI00265107;IPI00622160;IPI00462006;IPI00462453;IPI00278580;IPI00354363;IPI00606944;IPI00875556;IPI00850703;IPI00461356	60S ribosomal protein L7a;Surfeit locus protein 3;MCG11348;Putative uncharacterized protein;Ribosomal protein L7a;Ribosomal protein L7A;Rpl7a protein	Rpl7a;Surf3;Surf-3;mCG_11348;RP23-414L19.4-001;EG436332;Gm5766	P12970;Q58ET1;Q5EBG5;Q6P1A9;Q80UT7;Q8CDE3	14	6	6	6	20.7	20.7	20.7	29.976	4.7339e-14	698210000	26.078	25.5267	26.5379	25.4748	25.4282	25.7126	26.0188	26.0305	26.6625
	1.39468	2.24491	287	IPI00849550;IPI00676157;IPI00222548;IPI00461500;IPI00662684;IPI00762791;IPI00849107;IPI00757474;IPI00849245;IPI00850168;IPI00849210;IPI00850143;IPI00381643;IPI00874437;IPI00849542;IPI00850140;IPI00752952	IPI00849550;IPI00676157;IPI00222548;IPI00461500;IPI00662684;IPI00762791;IPI00849107;IPI00757474;IPI00849245;IPI00850168;IPI00849210;IPI00850143;IPI00381643;IPI00874437;IPI00849542;IPI00850140;IPI00752952	60S ribosomal protein L29;MCG19505, isoform CRA_a;Putative uncharacterized protein;Ribosomal protein L29;Rpl29 protein	Rpl29;Rpl43;mCG_19505	P47915;Q5M8M8	17	2	2	2	8.1	8.1	8.1	29.508	1.6404e-05	251850000	23.8427	22.8599	24.1465	21.6228	23.2482	23.7332	24.3518	25.3097	25.6774
	1.38869	-1.47609	159	IPI00118924	IPI00118924	Alpha-2-antiplasmin;Alpha-2-plasmin inhibitor;Serpin F2;Serine (Or cysteine) peptidase inhibitor, clade F, member 2, isoform CRA_c;Serine (Or cysteine) proteinase inhibitor, clade F, member 2;Serine or cysteine peptidase inhibitor clade F member 2	Pli;Serpinf2;mCG_1332;RP23-384C18.2-001	Q61247;Q5ND36	1	1	1	1	3.5	3.5	3.5	54.971	0.012429	17098000	22.8703	23.5541	20.9539	23.0072	23.102	23.1972	21.1729	22.6106	21.0946
	1.38005	-1.37289	153	IPI00118384;IPI00828266	IPI00118384	14-3-3 protein epsilon;Putative uncharacterized protein;Tyrosine 3-monooxygenase/tryptophan 5-monooxygenase activation protein, epsilon polypeptide;Tyrosine 3-monooxygenase/tryptophan 5-monooxygenase activation protein, epsilon polypeptide, isoform CRA_c	Ywhae;mCG_10775;RP23-78H4.1-001	P62259;Q3V453;Q5SS40;Q8BPH1	2	5	3	3	23.5	16.5	16.5	29.174	8.0142e-15	42921000	22.8516	21.913	22.4097	22.2391	23.4266	23.1354	21.2622	22.1537	21.2665
	1.35025	0.547422	285	IPI00222546;IPI00660661;IPI00848995;IPI00850585;IPI00755995	IPI00222546;IPI00660661;IPI00848995;IPI00850585;IPI00755995	60S ribosomal protein L22;Heparin-binding protein HBp15;MCG12304;MCG130059;Putative uncharacterized protein;Ribosomal protein L22	Rpl22;mCG_12304;mCG_130059;RP23-421E12.9-001	P67984;Q4VAG4	5	2	2	2	18.8	18.8	18.8	14.759	5.0037e-05	873810000	22.2707	26.5695	26.3974	25.8074	26.1112	26.0861	26.3071	26.8583	26.4817
	1.33604	1.02956	270	IPI00154054	IPI00154054	Acetoacetyl-CoA thiolase;Acetyl-CoA acetyltransferase, mitochondrial;Putative uncharacterized protein	Acat1	Q8QZT1;Q3TQP7	1	2	2	2	5.9	5.9	5.9	44.816	4.1781e-07	149410000	22.5151	21.8734	22.8509	22.2722	22.7354	22.6384	23.1576	23.3441	24.233
	1.29672	-1.53009	378	IPI00330804;IPI00928340;IPI00928057;IPI00830977	IPI00330804	Heat shock 86 kDa;Heat shock protein HSP 90-alpha;Tumor-specific transplantation 86 kDa antigen;Hsp90aa1 protein;Putative uncharacterized protein;Heat shock protein 90, alpha (Cytosolic), class A member 1;Heat shock protein 90kDa alpha (Cytosolic), class A member 1;MCG14932, isoform CRA_b	Hsp86;Hsp86-1;Hsp90aa1;Hspca;mCG_14932;RP23-60K23.1-001	P07901;A0PJ91;Q3TJU7;Q3TKA2;Q3TKB9;Q3TKG0;Q3UIF3;Q80Y52;Q8C2A9;Q8C5U3	4	5	2	2	8.2	3.7	3.7	84.787	2.0001e-11	108550000	23.3038	23.8998	23.5783	23.6777	23.9462	23.9184	21.7923	23.4099	21.7498
	1.29317	2.52171	88	IPI00113655;IPI00108454;IPI00474622;IPI00671512;IPI00672455	IPI00113655;IPI00108454;IPI00474622;IPI00671512	40S ribosomal protein S6;Phosphoprotein NP33;Putative uncharacterized protein;MCG6542, isoform CRA_f;Ribosomal protein S6	Rps6;mCG_6542;RP24-468M3.2-001	P62754;Q3TL53;Q5BLK1;Q8BT09	5	3	3	3	11.2	11.2	11.2	28.68	8.0765e-35	411420000	24.3575	24.6715	22.8081	22.0635	24.7917	22.3611	25.0002	25.9379	25.8434
	1.29266	1.66059	138	IPI00116850;IPI00928035	IPI00116850	UPF0027 protein C22orf28 homolog;Putative uncharacterized protein	D10Wsu52e	Q99LF4;Q3TJ01	2	5	5	5	14.3	14.3	14.3	55.249	1.8879e-14	94069000	22.5948	23.1002	22.4769	21.1956	22.1889	23.2628	23.7374	24.0135	23.8782
	1.28921	-0.397616	363	IPI00319992	IPI00319992	78 kDa glucose-regulated protein;Heat shock 70 kDa protein 5;Immunoglobulin heavy chain-binding protein;Heat shock 70kD protein 5 (Glucose-regulated protein);Heat shock 70kD protein 5 (Glucose-regulated protein), isoform CRA_a;Putative uncharacterized protein	Grp78;Hspa5;mCG_21276;RP23-446N16.1-001	P20029;A2AUF6;Q3TI47;Q3TKF8;Q3TUS2;Q3TWF2;Q3U6V3;Q3U7T8;Q3U9G2;Q3UEM8;Q9DC41	1	9	7	7	15	13.3	13.3	72.421	9.1668e-62	615120000	25.2047	25.5333	25.9342	25.7753	26.1637	25.8211	25.6721	25.418	25.4773
	1.27706	2.63929	161	IPI00118986;IPI00461407;IPI00919068	IPI00118986;IPI00461407;IPI00919068	ATP synthase subunit O, mitochondrial;Oligomycin sensitivity conferral protein;ATP synthase	Atp5o;D12Wsu28e	Q9DB20;Q3TF25;Q3THG0	3	3	3	3	16.9	16.9	16.9	23.363	1.2148e-16	426080000	22.0424	24.8148	25.5878	24.6148	22.6807	21.3101	25.3212	25.7911	25.4111
	1.27096	-0.887588	221	IPI00129526;IPI00652998;IPI00830494	IPI00129526;IPI00652998;IPI00830494	94 kDa glucose-regulated protein;Endoplasmic reticulum resident protein 99;Endoplasmin;Heat shock protein 90 kDa beta member 1;Polymorphic tumor rejection antigen 1;Tumor rejection antigen gp96;Heat shock protein 90kDa beta (Grp94), member 1;Putative uncharacterized protein;Heat shock protein 90, beta (Grp94), member 1	Grp94;Hsp90b1;Tra1;Tra-1;mCG_8346	P08113;Q3UAD6;Q3UBU0;Q8C2R2;Q8CCY5;Q91V38;Q9CW12;Q3TUD6	3	2	1	1	2.9	1.4	1.4	92.475	5.7609e-06	3088600	21.4414	20.6408	23.4107	22.9	21.9088	22.0606	21.5794	21.4298	21.1975
	1.25634	-1.59673	401	IPI00354250	IPI00354250				1	1	1	1	11.2	11.2	11.2	11.089	0.00039013	58912000	21.7466	23.1596	21.9954	23.1758	22.1581	23.9319	21.8106	21.7786	20.8864
	1.23106	0.401061	324	IPI00230623;IPI00128267;IPI00889220;IPI00113884	IPI00230623;IPI00128267;IPI00889220	60S ribosomal protein L32;Ribosomal protein L32;MCG49690;Novel protein silmilar to ribosomal protein L32	Rpl32;EG245405;mCG_49690;RP23-263F7.2-001	P62911;Q5PR09;A2AD25	4	4	4	4	33.3	33.3	33.3	15.86	3.3728e-13	683330000	25.3501	25.778	21.6473	25.9193	25.8663	25.501	26.0255	26.1677	26.2965
	1.22843	-1.49907	299	IPI00226073;IPI00798511	IPI00226073;IPI00798511	Heterogeneous nuclear ribonucleoprotein F;Heterogeneous nuclear ribonucleoprotein F, N-terminally processed;Hnrpf protein	Hnrnpf;Hnrpf	Q9Z2X1-1;Q9Z2X1;Q8R582;Q9Z2X1-2	2	2	1	1	6.3	3.9	3.9	45.729	0.00045052	4327300	21.7574	21.2415	22.0469	22.4018	22.9334	23.4672	21.384	22.2972	20.6239
	1.2264	-1.71185	202	IPI00126913;IPI00464208	IPI00126913;IPI00464208	AAA-ATPase TOB3;ATPase family AAA domain-containing protein 3;ATPase family, AAA domain containing 3A;MCG142032;Putative uncharacterized protein	Atad3;Atad3a;Kiaa1273;mCG_142032;RP23-242K15.3-001	Q925I1-1;Q925I1;A2AD89;Q3TA78;Q925I1-2	2	4	4	4	6.4	6.4	6.4	66.741	5.7591e-07	75283000	23.6941	22.054	22.5324	24.6759	23.4202	23.6787	23.0844	21.2475	22.3074
	1.22103	1.28626	500	IPI00849927;IPI00127085;IPI00122598;IPI00856537	IPI00849927;IPI00127085	Ribosomal protein L1;60S ribosomal protein L10a;CSA-19;Neural precursor cell expressed developmentally down-regulated protein 6	Rpl10a;mCG_123122;mCG_18533;RP24-68J3.3-001;Nedd6;Nedd-6	Q3U561;Q5XJF6;Q99JL6;P53026	4	7	7	7	34.6	34.6	34.6	24.831	1.8429e-44	594160000	25.034	24.7752	25.2007	25.0769	24.043	24.8525	25.5489	25.5736	26.7087
	1.19523	-2.93862	432	IPI00457471;IPI00457472;IPI00457476;IPI00457478;IPI00880582	IPI00457471;IPI00457472;IPI00457476;IPI00457478;IPI00880582	Ig heavy chain V region X44;Ig heavy chain V region T601;Ig heavy chain V region J539;Ig heavy chain V region MOPC 173;Ig heavy chain V region 441		P01807;P01808;P01810;P01812;P01806	5	1	1	1	5.9	5.9	5.9	13.246	0.0023431	374540000	21.6367	21.816	22.1672	23.7815	26.4616	22.788	21.6775	20.6857	21.8519
	1.18158	2.89006	444	IPI00755495;IPI00848900;IPI00465880;IPI00277965	IPI00755495;IPI00848900;IPI00465880	40S ribosomal protein S17;Putative uncharacterized protein;MCG15301, isoform CRA_a;Ribosomal protein S17	Rps17;mCG_15301	P63276;Q3TK12;Q5M9L7;Q8BT90	4	5	5	5	41.6	41.6	41.6	17.639	6.3981e-122	745120000	26.1805	25.9614	25.9717	22.166	22.5258	25.5925	26.8348	26.5298	25.5899
	1.17923	1.11526	382	IPI00331092;IPI00752798;IPI00471047	IPI00331092;IPI00752798;IPI00471047	40S ribosomal protein S4, X isoform;Putative uncharacterized protein;MCG116623;Ribosomal protein S4 X-linked;Ribosomal protein S4, X-linked;Ribosomal protein S4, Y-linked 2;RIKEN cDNA 1110033J19	Rps4;Rps4x;mCG_116623;RP23-331B22.2-001;mCG_49215;RP23-251M14.2-001;Rps4y2	P62702;Q3UXQ6;Q545F8;Q545X8;Q3V1Z5	3	9	9	9	42.6	42.6	42.6	29.597	3.6979e-100	844870000	25.6089	25.6363	25.4511	25.7527	26.1029	24.6597	26.7082	26.4327	26.7201
	1.15798	-1.00165	126	IPI00114733;IPI00880252	IPI00114733;IPI00880252	47 kDa heat shock protein;Collagen-binding protein;Serine protease inhibitor J6;Serpin H1;Putative uncharacterized protein;Serpinh1 protein	Cbp1;Hsp47;Serpinh1	P19324;Q3TJK3;Q3TMD2;Q3TWG9;Q5U4D0;Q8BV87;Q8BVU9	2	1	1	1	3.6	3.6	3.6	46.589	2.5391e-06	11209000	22.0379	22.5125	21.1247	22.1607	23.0417	21.8178	21.2115	21.6947	21.1092
	1.14751	-0.216333	128	IPI00115564;IPI00265371	IPI00115564	Adenine nucleotide translocator 1;ADP,ATP carrier protein 1;ADP,ATP carrier protein, heart/skeletal muscle isoform T1;ADP/ATP translocase 1;mANC1;Solute carrier family 25 member 4;Putative uncharacterized protein	Anc1;Ant1;Slc25a4	P48962;Q8BVI9	2	6	6	2	20.1	20.1	7.4	32.904	3.0469e-15	3167600000	28.384	28.4127	28.4727	28.3266	28.3869	28.571	28.3109	28.1653	28.1593
	1.13987	-0.317973	373	IPI00323357;IPI00886297;IPI00457741;IPI00387494;IPI00331546;IPI00885277;IPI00886370;IPI00930873	IPI00323357;IPI00886297;IPI00457741;IPI00387494;IPI00331546	Heat shock 70 kDa protein 8;Heat shock cognate 71 kDa protein;Hspa8 protein;Putative uncharacterized protein;Heat shock cognate hsc73;Heat shock protein 70-2;Heat shock protein 2;Heat shock-related 70 kDa protein 2	Hsc70;Hsc73;Hspa8;Hspa2;Hcp70.2;Hsp70-2	P63017;Q3KQJ4;Q3TB63;Q3TEK2;Q3TF16;Q3TH04;Q3TH56;Q3TQ13;Q3TRH3;Q3TZJ3;Q3U9L2;Q3UBA6;Q3UDS0;Q3ULM1;Q3UBR0;Q3UXU1;Q504P4;Q9QZ38;B7U582;Q99KD7;P17156	8	14	14	11	25.7	25.7	22	70.87	5.7946e-131	2007100000	27.321	27.5804	27.4792	28.0021	27.6591	27.5735	27.4155	27.4428	27.4225
	1.13577	2.44779	107	IPI00113394;IPI00230660;IPI00849417;IPI00857457;IPI00850815;IPI00849692;IPI00621613;IPI00749889;IPI00857288;IPI00857931	IPI00113394;IPI00230660;IPI00849417;IPI00857457;IPI00850815;IPI00849692;IPI00621613;IPI00749889;IPI00857288;IPI00857931	40S ribosomal protein S15a;Putative uncharacterized protein;Ribosomal protein S15A;Ribosomal protein S15a, isoform CRA_c	Rps15a;mCG_141494	P62245;Q5M9M4	10	3	3	3	13.8	13.8	13.8	21.278	1.3313e-06	359180000	25.4458	25.7805	25.7731	21.9036	22.1207	21.4203	25.4571	22.2931	25.0377
	1.10388	-1.06319	189	IPI00123181;IPI00757312;IPI00338604;IPI00515398;IPI00473597;IPI00626176	IPI00123181;IPI00757312;IPI00338604;IPI00515398;IPI00473597;IPI00626176	Cellular myosin heavy chain, type A;Myosin heavy chain 9;Myosin heavy chain, non-muscle IIa;Myosin-9;Non-muscle myosin heavy chain A;Non-muscle myosin heavy chain IIa;Nonmuscle myosin heavy chain-A;Putative uncharacterized protein;Myh9 protein;Myosin, heavy polypeptide 10, non-muscle;Cellular myosin heavy chain, type B;Myosin heavy chain 10;Myosin heavy chain, non-muscle IIb;Myosin-10;Non-muscle …	Myh9;Myh10;RP23-396M19.2-008;RP23-396M19.2-002;mKIAA3005;RP23-396M19.2-006	Q8VDD5;O89055;Q3UFT0;Q7TQJ6;Q811J9;Q99JJ3;Q3UH59;Q5SV64;Q61879;Q4KMN4;Q6PB65;Q80T68;Q8BLI1;Q8BLI3;Q8BWI3;Q8BIE2;Q8BXF2	6	2	2	2	1.3	1.3	1.3	226.37	4.3888e-24	29054000	22.3309	21.5094	22.9311	21.5639	22.3282	23.0501	21.1496	21.5366	21.0664
	1.09009	3.00182	402	IPI00354819;IPI00409817;IPI00848866;IPI00474757;IPI00462232;IPI00458035;IPI00850299;IPI00850361;IPI00261638	IPI00354819;IPI00409817;IPI00848866;IPI00474757;IPI00462232;IPI00458035;IPI00850299;IPI00850361	17 kDa myosin light chain;Myosin light chain 3;Myosin light chain alkali 3;Myosin light polypeptide 6;Smooth muscle and nonmuscle myosin light chain alkali 6;Myosin light polypeptide 6 alkali smooth muscle and non-muscle protein;Putative uncharacterized protein;MCG140959, isoform CRA_a;Myl6 protein;Myosin, light polypeptide 6, alkali, smooth muscle and non-muscle	Myl6;Myln;Gm8894;mCG_140959	Q60605-2;Q60605;B0LAC7;Q3TIG9;Q642K0;Q60605-1	9	6	6	6	48.3	48.3	48.3	16.961	5.6535e-37	529700000	24.9899	25.3342	25.3306	25.4126	21.9404	21.2407	25.7062	26.0793	25.8136
	1.08874	-1.28061	91	IPI00109420;IPI00124954;IPI00555125;IPI00421137;IPI00753326;IPI00753618	IPI00109420;IPI00124954;IPI00555125;IPI00421137;IPI00753326;IPI00753618	Kinesin heavy chain isoform 5A;Kinesin heavy chain neuron-specific 1;Neuronal kinesin heavy chain;Kinesin heavy chain;Kif5a protein;Putative uncharacterized protein;Conventional kinesin heavy chain;Kinesin-1 heavy chain;Ubiquitous kinesin heavy chain;Kif5b protein;Kinesin family member 5B;Kinesin heavy chain isoform 5C;Kinesin heavy chain neuron-specific 2;Kinesin family member 5C;MKIAA0531 prote…	Kiaa4086;Kif5;Kif5a;Nkhc1;Khcs;Kif5b;Kns1;Kif5c;Nkhc2;mCG_9692;RP23-466O21.2-001;mKIAA0531;RP23-466O21.2-002	P33175;O70402;Q05CD7;Q3US62;Q61768;Q05CG8;Q3UWI9;Q5BL10;Q6NSS5;Q8CFE7;Q9CUT6;P28738;Q3TY51;Q6NXI9;Q8CHF1;A2ARD4	6	2	2	2	2.3	2.3	2.3	117.02	5.1484e-09	26832000	22.986	22.7016	21.7505	22.5658	22.7615	22.9241	20.4437	22.292	21.6738
	1.0883	2.07057	99	IPI00111412	IPI00111412	60S ribosomal protein L4;Putative uncharacterized protein;Ribosomal protein L4	Rpl4;mCG_12784	Q9D8E6;Q564E8;Q5ZEY2;Q9CSM5	1	7	7	7	20.8	20.8	20.8	47.153	1.1936e-63	446780000	24.2277	24.8707	25.0051	23.9155	22.4909	24.2836	25.319	24.5958	26.987
	1.08531	0.525407	293	IPI00223714	IPI00223714	H1 VAR.2;H1e;Histone H1.4	H1f4;Hist1h1e	P43274	1	7	7	2	23.3	23.3	12.8	21.977	2.8921e-22	3216900000	27.5562	28.2709	27.8618	27.5838	28.0664	28.0417	28.1383	28.4203	28.7094
	1.0842	-1.75333	102	IPI00406790;IPI00828919;IPI00858128;IPI00112584;IPI00475044;IPI00858144;IPI00857865;IPI00420725;IPI00621806;IPI00405384;IPI00754301;IPI00856305	IPI00406790;IPI00828919;IPI00858128;IPI00112584;IPI00475044;IPI00858144;IPI00857865	Calcium/calmodulin-dependent protein kinase type II subunit delta;Calcium/calmodulin-dependent protein kinase II delta;Putative uncharacterized protein	Camk2d;Kiaa4163	Q6PHZ2-5;Q6PHZ2;Q6PHZ2-4;Q6PHZ2-1;O70459;Q6PHZ2-2;Q3V1X9;Q8C8X9;Q8CCM0	12	3	3	2	8.8	8.8	6.6	60.003	4.9671e-14	191130000	24.5692	22.3744	21.6704	25.7239	24.2797	23.8534	23.8777	22.4288	22.2905
	1.08002	-0.547128	200	IPI00125901;IPI00751092	IPI00125901;IPI00751092	40S ribosomal protein S13;MCG10205;MCG11549;MCG123365, isoform CRA_c;Putative uncharacterized protein;Ribosomal protein S13;Rps13 protein	Rps13;mCG_10205;mCG_11549;mCG_123365	P62301;Q5BLJ7;Q921R2	2	4	4	4	21.9	21.9	21.9	17.222	2.2684e-09	552590000	25.7296	26.2712	26.2513	25.9053	26.0755	26.0307	25.0306	25.8315	25.508
	1.074	-0.346051	303	IPI00227834	IPI00227834	Inter-alpha-trypsin inhibitor heavy chain H2;Putative uncharacterized protein;Inter-alpha trypsin inhibitor, heavy chain 2	Itih2	Q61703;Q3UEG7;Q8K016	1	9	9	4	8.2	8.2	3.5	106.36	1.2433e-111	9176000000	30.0054	29.1982	29.9826	29.9894	29.7419	30.2348	29.7285	29.5491	29.6503
	1.05531	-0.828271	352	IPI00313884;IPI00129754	IPI00313884;IPI00129754	Podocalyxin;Podocalyxin-like protein 1;Putative uncharacterized protein	Pclp1;Podxl	Q9R0M4;Q3UYF4;Q791G4;Q8VIQ4	2	3	3	3	9.3	9.3	9.3	53.389	4.544e-11	81036000	21.8144	22.8265	24.506	22.5056	23.4479	22.5848	22.3974	21.9917	21.6644
	1.04283	-0.865861	160	IPI00118963	IPI00118963	39S ribosomal protein L12, mitochondrial	Mrpl12;Rpml12	Q9DB15	1	1	1	1	6	6	6	21.708	0.0086689	11316000	21.4253	23.3685	22.1216	22.5514	22.2696	21.3292	21.4246	21.1223	21.0057
	1.02696	-1.25256	256	IPI00137227	IPI00137227	Ras-related protein Rab-2A;RAB2, member RAS oncogene family;Rab2A;RAB2A, member RAS oncogene family;Putative uncharacterized protein	Rab2;Rab2a;mCG_123621;Rab2A;RP23-183L6.1-001	P53994;Q0PD65;Q6PDZ3;Q8BXY4	1	1	1	1	6.6	6.6	6.6	23.547	0.00098938	15845000	21.3522	22.1098	21.1273	22.581	23.186	21.6123	20.9829	20.7572	21.8815
	1.0075	-1.28709	284	IPI00222496;IPI00854971	IPI00222496;IPI00854971	Protein disulfide-isomerase A6;Thioredoxin domain-containing protein 7;Putative uncharacterized protein	Pdia6;Txndc7	Q922R8;Q3THH1;Q3TJL8;Q3TML0;Q9DAB4	2	1	1	1	3.8	3.8	3.8	48.689	0.010379	8382500	22.2199	23.35	20.8342	22.8431	22.5244	21.7539	22.0938	20.6428	20.5235
	1.00582	-0.680848	326	IPI00457898;IPI00230706	IPI00457898;IPI00230706	BPG-dependent PGAM 1;Phosphoglycerate mutase 1;Phosphoglycerate mutase isozyme B;Phosphoglycerate mutase;Pgam1 protein;BPG-dependent PGAM 2;Muscle-specific phosphoglycerate mutase;Phosphoglycerate mutase 2;Phosphoglycerate mutase isozyme M	Pgam1;mCG_113582;mCG_133364;mCG_14289;Pgam2;mCG_14702;RP23-385C16.3-001	Q9DBJ1;Q3U7Z6;Q6NWV5;O70250;Q5NCI4	2	1	1	1	3.9	3.9	3.9	28.832	0.009672	24314000	21.5419	22.3514	21.8558	21.9497	21.8891	22.0005	21.3115	21.7884	20.6968
	0.989834	-1.7296	466	IPI00555069;IPI00555060;IPI00929768	IPI00555069;IPI00555060;IPI00929768	Phosphoglycerate kinase 1;Phosphoglycerate kinase;Phosphoglycerate kinase 2;Phosphoglycerate kinase, testis specific	Pgk1;Pgk-1;Pgk2;Pgk-2;mCG_49480	P09411;B0LAA9;P09041;Q5RKV3	3	2	2	2	7.9	7.9	7.9	44.55	0.00026206	125680000	21.9976	20.8206	23.8422	21.7948	23.2969	24.5667	21.2958	21.3415	21.8324
	0.986823	1.73602	289	IPI00222550	IPI00222550	60S ribosomal protein L37a;Putative uncharacterized protein;MCG112980, isoform CRA_a;MCG5220;Ribosomal protein L37a;Rpl37a protein	Rpl37a;mCG_112980;mCG_5220	P61514;Q3TLC1;Q3U8M3;Q4VAF2;Q5M9N6;Q9CYW3	1	2	2	2	30.9	30.9	30.9	10.747	1.3232e-99	508930000	24.7528	24.1593	21.3226	24.4596	22.8034	25.4757	25.4427	26.1989	26.3051
	0.985618	-1.83639	272	IPI00775863;IPI00162780;IPI00758356;IPI00756766;IPI00120716;IPI00310220;IPI00776388;IPI00116938	IPI00775863;IPI00162780;IPI00758356;IPI00756766;IPI00120716;IPI00310220;IPI00776388	G protein subunit beta-2;Guanine nucleotide-binding protein G(I)/G(S)/G(T) subunit beta-2;Transducin beta chain 2;Guanine nucleotide binding protein, beta 2, isoform CRA_a;Putative uncharacterized protein;Guanine nucleotide-binding protein G(I)/G(S)/G(T) subunit beta-1;Transducin beta chain 1;Beta1 subnuit of GTP-binding protein;Beta1 subunit of GTP-binding protein;Guanine nucleotide binding prot…	Gnb2;mCG_6858;Gnb1;mCG_23363;RP23-183D11.1-001;Gnb4	P62880;Q3U9V4;P62874;Q3TQ70;Q3U1B1;Q61621;P29387;Q3THF3;Q3TY18;Q3U2F9	8	3	3	3	8.6	8.6	8.6	41.408	3.2985e-07	201980000	21.876	23.198	21.9888	24.5375	22.7682	21.5618	21.3728	20.968	21.0176
	0.976023	-1.61276	313	IPI00229605	IPI00229605	CDP-DAG synthase 1;CDP-DG synthase 1;CDP-diacylglycerol synthase 1;CDP-diglyceride pyrophosphorylase 1;CDP-diglyceride synthase 1;CTP:phosphatidate cytidylyltransferase 1;Phosphatidate cytidylyltransferase 1	Cds;Cds1	P98191	1	1	1	1	1.7	1.7	1.7	52.875	0.013079	61500000	22.0749	21.9721	22.6075	22.0536	22.7736	24.1988	22.1909	21.3626	20.6342
	0.962316	-1.06449	325	IPI00230682;IPI00760000;IPI00750790	IPI00230682;IPI00760000;IPI00750790	14-3-3 protein beta/alpha;14-3-3 protein beta/alpha, N-terminally processed;Protein kinase C inhibitor protein 1;Tyrosine 3-monooxygenase/tryptophan 5-monooxygenase activation protein, beta;Tyrosine 3-monooxygenase/tryptophan 5-monooxygenase activation protein, beta polypeptide;Tyrosine 3-monooxygenase/tryptophan 5-monooxygenase activation protein, beta polypeptide, isoform CRA_c	Ywhab;mCG_5429;RP23-321M14.1-001;RP23-321M14.1-002	Q9CQV8-1;Q9CQV8;A2A5N2;Q9CQV8-2;A2A5N1	3	4	1	1	16.3	5.7	5.7	28.086	7.6148e-13	44383000	23.0155	22.705	22.3274	22.9506	23.7603	22.0739	21.705	21.6699	22.2163
	0.958082	0.373934	117	IPI00114065;IPI00928367;IPI00928163;IPI00918142;IPI00923077	IPI00114065;IPI00928367;IPI00928163;IPI00918142	Complement component 2 (Within H-2S);C3/C5 convertase;Complement factor B;Complement factor B Ba fragment;Complement factor B Bb fragment;Putative uncharacterized protein;Complement factor B, isoform CRA_a	C2;RP24-317H19.3-005;RP24-317H19.3-002;Bf;Cfb;H2-Bf;RP24-317H19.4-001;mCG_15920;RP24-317H19.4-002	B8JJN0;B8JJM8;P04186;B8JJM5;Q3U925;Q3U9W1;Q3UEG8;B8JJM6;Q3UAS8	5	5	5	5	4.5	4.5	4.5	142.32	6.1277e-157	4889600000	29.1384	28.8888	29.0778	28.2543	28.5514	28.7082	29.0045	28.6282	29.003
	0.94946	-1.21973	480	IPI00671015	IPI00671015				1	1	1	1	8.2	8.2	8.2	13.416	0.0010348	95652000	21.7911	21.8205	23.388	22.5739	21.8721	21.9894	19.8106	21.3788	21.5868
	0.948669	0.363087	232	IPI00921658;IPI00131138;IPI00875567;IPI00664643;IPI00886056;IPI00387373;IPI00828712	IPI00921658;IPI00131138;IPI00875567;IPI00664643	Filamin, alpha;MCG21234, isoform CRA_b;Actin-binding protein 280;Alpha-filamin;Endothelial actin-binding protein;Filamin-1;Filamin-A;Non-muscle filamin;MFLJ00343 protein;Putative uncharacterized protein;Flna protein;Filamin	Flna;RP23-436K3.1-003;mCG_21234;Fln;Fln1;RP23-436K3.1-002;mFLJ00343;RP23-436K3.1-013	B7FAV0;B9EKP5;Q8BTM8-1;Q8BTM8;B7FAU9;Q6KAM8;B7FAV1;Q3U7N9;Q4FZG4;Q9JJ37	7	17	17	14	7.9	7.9	6.7	281.22	9.0635e-88	620820000	25.5587	25.4371	25.9094	25.8631	25.3376	25.5851	25.7831	25.9823	26.1097
	0.947826	1.51386	359	IPI00317794	IPI00317794	Nucleolin;Protein C23;Putative uncharacterized protein	Ncl;Nuc	P09405;Q3TGR3;Q3TL52;Q3TT41;Q8CD23;Q8CE30;Q9CT46	1	4	4	4	6.1	6.1	6.1	76.722	5.4959e-15	71178000	22.2643	22.5639	22.7965	21.8681	21.0025	23.1853	22.9329	23.3876	24.277
	0.937367	3.04857	262	IPI00139780;IPI00849782;IPI00849890	IPI00139780;IPI00849782;IPI00849890	60S ribosomal protein L23;Ribosomal protein L23;Ribosomal protein L23, isoform CRA_b	Rpl23;mCG_21892;RP23-386E10.5-001	P62830;A2A6F9	3	4	4	4	25	25	25	14.865	1.2638e-26	925740000	26.0362	27.3004	26.0473	22.326	21.8794	26.5418	27.2845	26.3032	26.3053
	0.927391	0.367709	438	IPI00462072;IPI00648821;IPI00473227;IPI00649143;IPI00849751;IPI00889980;IPI00228548;IPI00331704;IPI00122684;IPI00830694;IPI00830788;IPI00649376;IPI00649551;IPI00649925;IPI00648260	IPI00462072;IPI00648821;IPI00473227;IPI00649143;IPI00849751	2-phospho-D-glycerate hydro-lyase;Alpha-enolase;Enolase 1;Non-neural enolase;Enolase	Eno1;Eno-1;EG433182;mCG_115657;mCG_17183;RP23-278I3.3-001;RP23-278I3.3-002;RP23-278I3.3-006	P17182;Q5FW97;Q6PHC1;Q8CF78;B0QZL1	15	11	11	11	35.3	35.3	35.3	47.14	1.5028e-112	1528600000	26.6123	26.8795	26.8491	26.5441	27.1083	27.0058	27.3058	27.1247	27.3308
	0.924106	-0.463187	222	IPI00129618;IPI00750142	IPI00129618;IPI00750142	p65;Synaptotagmin I;Synaptotagmin-1;Putative uncharacterized protein	Syt1	P46096;Q3TPT3	2	1	1	1	3.1	3.1	3.1	47.417	0.00030853	8779100	21.5982	21.8496	22.6185	22.6804	22.3886	21.9665	21.7913	22.0991	21.7555
	0.92035	-1.1105	455	IPI00469351	IPI00469351				1	3	1	0	20.9	8.7	0	22.12	1.2948e-21	2572300	22.6218	22.495	22.3795	23.1468	21.5109	21.5727	20.6335	21.2339	21.0315
	0.916694	-0.891912	493	IPI00831704	IPI00831704				1	1	1	1	13.8	13.8	13.8	12.562	0.0013171	0	20.731	21.9143	22.2012	22.9045	22.3279	22.1193	21.5439	22.2397	20.8924
	0.907245	1.8822	118	IPI00114162;IPI00378311;IPI00876563;IPI00890241	IPI00114162;IPI00378311;IPI00876563;IPI00890241	Epidermal-type fatty acid-binding protein;Fatty acid-binding protein 5;Fatty acid-binding protein, epidermal;Keratinocyte lipid-binding protein;Psoriasis-associated fatty acid-binding protein homolog;Fatty acid binding protein 5, epidermal;MCG1638;Putative uncharacterized protein	Fabp5;Fabpe;Klbp;Mal1;mCG_1638	Q05816;Q497I3;Q3TLH6	4	2	2	2	7.4	7.4	7.4	15.137	1.0986e-05	570020000	24.0682	26.8037	25.5827	25.3246	22.9824	22.5552	25.7582	24.6401	26.1105
	0.88969	0.657335	423	IPI00416279;IPI00649669	IPI00416279;IPI00649669	Glioma pathogenesis-related protein 2;Golgi-associated plant pathogenesis-related protein 1;GLI pathogenesis-related 2	Gapr1;Glipr2;mCG_117779;RP23-209M8.2-001;RP23-209M8.2-002	Q9CYL5;B1AWD5;B1AWD6	2	2	2	2	16.9	16.9	16.9	17.09	1.9974e-18	147410000	23.4107	23.4196	23.2617	23.4038	23.4161	23.4171	24.1911	24.596	23.4219
	0.882669	-0.51181	260	IPI00331121;IPI00138302;IPI00677340	IPI00331121;IPI00138302;IPI00677340	60S ribosomal protein L38;MCG13615, isoform CRA_a;MCG14541;MCG7366;Putative uncharacterized protein;Ribosomal protein L38	Rpl38;mCG_13615;mCG_14541;mCG_7366;RP23-38A10.1-001	Q9JJI8;Q52KP0	3	2	2	2	24.3	24.3	24.3	8.2038	0.00026043	732780000	25.8912	26.2927	26.4686	26.4959	26.4231	26.1652	25.6718	25.5323	26.3447
	0.879183	-1.09567	403	IPI00356143	IPI00356143	Novel protein	Gm595;RP23-114B24.1;RP23-114B24.1-001	A2AF73	1	1	1	1	1.2	1.2	1.2	76.386	0.010065	106570000	22.0735	22.6933	21.8066	22.0866	22.7069	22.5756	22.2335	21.5009	20.3478
	0.868421	6.95576	154	IPI00118413;IPI00669935	IPI00118413;IPI00669935	Thrombospondin-1;Putative uncharacterized protein;Thrombospondin 1	Thbs1;Tsp1;RP23-234E8.1-001	P35441;Q3TP59;Q3TPD3;Q3TR40;Q80YQ1;Q8CGB2	2	5	2	2	6.1	3.1	3.1	129.69	3.6096e-09	48156000000	22.3206	21.691	33.0428	22.6784	21.8304	21.5862	32.4801	32.9146	21.5676
	0.864104	1.45991	101	IPI00112251;IPI00662501	IPI00112251;IPI00662501	Tubulin beta-3 chain;Putative uncharacterized protein	Tubb3	Q9ERD7;Q9CRT0	2	13	3	2	28.7	8.4	5.3	50.418	1.6793e-148	199690000	22.0029	22.691	22.8958	22.3313	24.6107	22.3292	24.3892	24.9465	24.3152
	0.859838	1.35504	306	IPI00228616	IPI00228616	H1 VAR.3;Histone H1.1;Histone 1, H1a;Histone cluster 1, H1a	H1f1;Hist1h1a;mCG_142220;RP23-480B19.14-001	P43275;Q5SZ98	1	6	2	2	18.3	12.7	12.7	21.785	8.2601e-17	321060000	23.2846	21.8688	21.8916	22.6657	24.8512	24.6819	25.111	25.3317	25.8213
	0.851848	2.42625	206	IPI00127841;IPI00462250;IPI00658303;IPI00458351	IPI00127841;IPI00462250;IPI00658303;IPI00458351	Adenine nucleotide translocator 2;ADP,ATP carrier protein 2;ADP/ATP translocase 2;Solute carrier family 25 member 5;MCG11560;Putative uncharacterized protein;Solute carrier family 25, member 5	Ant2;Slc25a5;mCG_11560;RP23-286I5.1-001	P51881;Q545A2;B0LAB5	4	6	2	2	20.8	8.1	8.1	32.931	1.5469e-15	277710000	25.1306	22.3472	22.4793	22.5081	21.5787	21.6966	21.7737	25.7049	25.5835
	0.848758	0.627688	310	IPI00229475;IPI00125899;IPI00753025	IPI00229475	Desmoplakin III;Desmoplakin-3;Junction plakoglobin	Jup;mCG_20537;RP23-392I3.6-001	Q02257;A2A4H7	3	33	33	33	49.9	49.9	49.9	81.8	0	10913000000	28.8208	30.0705	29.3164	29.1597	30.0861	29.447	30.2493	30.5191	29.8075
	0.843494	-0.920078	157	IPI00944009;IPI00118875;IPI00515654;IPI00928390;IPI00831202	IPI00944009;IPI00118875;IPI00515654;IPI00928390;IPI00831202	Elongation factor 1-delta;Putative uncharacterized protein	Eef1d	P57776-3;P57776;P57776-1;Q80T06	5	1	1	1	3.6	3.6	3.6	72.931	0.0032389	14020000	22.4441	22.7078	21.6498	21.7861	23.0492	22.7145	21.8196	22.0361	20.9339
	0.840216	0.312885	120	IPI00114209;IPI00606398;IPI00669583	IPI00114209	Glutamate dehydrogenase 1, mitochondrial;Putative uncharacterized protein	Glud;Glud1	P26443;Q3TSQ7	3	5	5	5	9.7	9.7	9.7	61.336	2.9924e-43	269810000	24.5458	23.0746	25.1036	24.4824	24.3255	24.324	24.4852	25.0158	24.5695
	0.835315	1.96916	245	IPI00323806;IPI00762051;IPI00880689;IPI00134202;IPI00622333	IPI00323806;IPI00762051;IPI00880689;IPI00134202	Putative uncharacterized protein;60S ribosomal protein L24	Rpl24	Q3UW40;Q8BP67;Q8BT08;Q9CS31	5	3	3	3	18.8	18.8	18.8	18.252	1.9775e-06	475670000	24.8952	22.098	23.3337	21.8543	25.2345	24.9072	25.6083	26.0248	26.2703
	0.833562	-1.52489	437	IPI00461845	IPI00461845	Ig heavy chain V region 5-76		P18529	1	2	1	1	12	6	6	12.991	3.8553e-05	683850000	22.7949	22.4127	21.8916	21.8799	22.0342	24.4774	21.1425	21.1831	21.4913
	0.831788	-0.139043	357	IPI00317590;IPI00474174;IPI00620156;IPI00851049;IPI00268802;IPI00275455;IPI00381655;IPI00669224;IPI00111248;IPI00663555;IPI00377406	IPI00317590;IPI00474174;IPI00620156;IPI00851049;IPI00268802;IPI00275455;IPI00381655;IPI00669224	40S ribosomal protein S18;Ke-3;Putative uncharacterized protein;MCG23000, isoform CRA_b;Ribosomal protein S18;MCG116671;Ribosomal protein S18 (Rps18) pseudogene	Rps18;mCG_23000;mCG_116671;OTTMUSG00000000655;RP23-371K8.1-001	P62270;Q3TW65;Q561N5;Q5SVZ5	11	9	9	9	44.7	44.7	44.7	17.718	2.1448e-40	6428500000	29.5178	29.5267	29.6182	29.1945	29.1359	29.2854	29.028	28.9793	29.1915
	0.81634	-0.293791	476	IPI00624663	IPI00624663	Alpha-2-macroglobulin;Alpha-2-macroglobulin 165 kDa subunit;Alpha-2-macroglobulin 35 kDa subunit;Pregnancy zone protein	A2m;Pzp	Q61838	1	4	3	3	3.3	2.7	2.7	167.28	2.0015e-11	53909000000	32.4383	32.3224	32.3475	32.5689	32.4652	32.5928	31.9909	32.2074	32.5473
	0.811389	1.79242	119	IPI00114206	IPI00114206	Activation peptide fragment 1;Activation peptide fragment 2;Coagulation factor II;Prothrombin;Thrombin heavy chain;Thrombin light chain;Putative uncharacterized protein	Cf2;F2;RP23-176N9.4-001;mCG_16136	P19221;A2AGT7;Q3TJ94	1	7	2	2	11.8	2.8	2.8	70.268	3.6635e-122	1065700000	26.7146	27.5732	27.087	26.1561	22.9348	25.7989	26.7102	26.6549	26.902
	0.798093	2.50927	379	IPI00330833	IPI00330833	C5a anaphylatoxin;Complement C5;Complement C5 alpha chain;Complement C5 alpha chain;Complement C5 beta chain;Hemolytic complement;Putative uncharacterized protein;Hc protein	C5;Hc	P06684;Q8BNV3;Q99KX9	1	3	2	2	2.8	2.2	2.2	188.88	5.1722e-70	585480000	25.9345	26.5774	25.9236	22.4431	22.1024	21.2708	26.141	25.5555	21.6476
	0.794349	-1.18691	459	IPI00471475;IPI00884509;IPI00471476;IPI00471477;IPI00471478	IPI00471475;IPI00884509;IPI00471476;IPI00471477;IPI00471478	PAI1 RNA-binding protein 1;Plasminogen activator inhibitor 1 RNA-binding protein;SERPINE1 mRNA-binding protein 1;Putative uncharacterized protein	Pairbp1;Serbp1	Q9CY58-1;Q9CY58;Q3UMP4;Q3V274;Q9CY58-2;Q3UJK2;Q9CY58-3;Q3UEI6;Q9CY58-4	5	1	1	1	3.9	3.9	3.9	44.714	3.3694e-07	12831000	23.0272	22.3909	21.4305	21.33	22.146	22.7251	19.987	21.9091	20.7442
	0.785398	1.00177	331	IPI00263874;IPI00754704;IPI00886213	IPI00263874;IPI00754704;IPI00886213	Phenylalanine--tRNA ligase alpha chain;Phenylalanyl-tRNA synthetase alpha chain;Putative uncharacterized protein;Farsla protein	Farsa;Farsla	Q8C0C7;Q3U0Y9;Q4FJQ2;Q8BJG2;Q8BXN0;Q9CT72	3	2	2	2	4.3	4.3	4.3	57.598	1.8958e-06	62464000	23.549	22.4037	21.5988	21.9488	22.0316	21.367	22.4191	23.8655	22.0681
	0.784649	0.755053	205	IPI00408489;IPI00379441;IPI00127417;IPI00131459;IPI00854035;IPI00649586	IPI00408489;IPI00379441;IPI00127417;IPI00131459;IPI00854035;IPI00649586	Down syndrome cell adhesion molecule-like protein;nm23-M2;Nucleoside diphosphate kinase B;P18;Nucleoside diphosphate kinase;Metastasis inhibition factor NM23;NDPK-A;nm23-M1;Nucleoside diphosphate kinase A;Tumor metastatic process-associated protein	Dscaml1;Nme2;mCG_1461;RP23-378I13.2-001;Nm23;Nme1;RP23-378I13.1-001;RP23-378I13.1-002	Q8R4B4;Q01768;B0LAA8;Q5NC82;P15532;Q5NC81;Q5NC80	6	1	1	1	4.7	4.7	4.7	40.482	0.00066611	64101000	22.0648	22.6738	21.9714	21.3833	22.5585	22.078	22.1979	23.1051	22.9819
	0.778	-0.353449	125	IPI00761713;IPI00461514;IPI00134534;IPI00874492;IPI00874654;IPI00874970;IPI00875523;IPI00875901;IPI00876549;IPI00876550;IPI00875277;IPI00876167;IPI00876432;IPI00114642;IPI00282269;IPI00265768;IPI00227930;IPI00348270;IPI00554853;IPI00648991;IPI00282266;IPI00229539;IPI00453744;IPI00553774;IPI00187543;IPI00124518;IPI00111957;IPI00459318	IPI00761713;IPI00461514;IPI00134534;IPI00874492;IPI00874654;IPI00874970;IPI00875523;IPI00875901;IPI00876549;IPI00876550;IPI00875277;IPI00876167;IPI00876432;IPI00114642;IPI00282269;IPI00265768;IPI00227930;IPI00348270;IPI00554853;IPI00648991;IPI00282266;IPI00229539;IPI00453744;IPI00553774;IPI00187543;IPI00124518;IPI00111957	Histone H2B type 1-P;Histone H2B;H2B 291A;Histone H2B type 1-F/J/L;H2B 291B;Histone H2B type 1-M;Histone H2B type 1-K;h2B-221;Histone H2B type 1-H;H2b 616;Histone H2B type 2-B;h2B-143;Histone H2B type 1-B;Histone H2B type 1-C/E/G;Histone H2B type 3-B;Histone H2B type 3-A;H2b 613;Histone H2B type 2-E;Hist2h2bb protein;Histone H2B type 1-A;Histone H2B, testis;Testis-specific histone H2B	Hist1h2bp;Gm13646;Hist1h2bc;LOC665622;mCG_50238;OTTMUSG00000013203;Hist1h2bb;H2b-f;H2b-j;H2b-l;H2b-n;Hist1h2bf;Hist1h2bj;Hist1h2bl;Hist1h2bn;Hist1h2bm;mCG_50239;Hist1h2bk;mCG_49392;Hist1h2bh;Hist2h2bb;Hist1h2be;Hist1h2bg;Hist3h2bb;Hist3h2ba;mCG_11694;RP23-441I8.1-001;Hist2h2be;Hist1h2ba;Th2b	Q8CGP2-2;Q8CGP2;Q921L4;Q8CBB6;P10853;A0JLV3;P10854;B2RTK3;Q8CGP1;B2RVD5;Q64478;Q64525;Q64475;Q8CGP2-1;Q6ZWY9;Q8CGP0;Q9D2U9;A2AB77;Q64524;Q8VEE3;P70696;A0JNS9	28	4	4	4	31.9	31.9	31.9	15.565	6.3686e-15	1335100000	26.6702	26.8281	27.1391	26.9329	27.1887	27.0186	26.996	26.3277	26.7561
	0.763846	-0.947967	478	IPI00664670;IPI00753917	IPI00664670;IPI00753917	ABP-280-like protein;ABP-L;Actin-binding-like protein;Filamin-2;Filamin-C;Gamma-filamin;Putative uncharacterized protein	Abpl;Fln2;Flnc	Q8VHX6-1;Q8VHX6;Q8VHX6-2;Q3UXJ8	2	4	1	1	1.6	0.4	0.4	292.34	1.8677e-07	24137000	21.8191	22.6573	21.7903	22.9144	23.1452	22.2795	22.7667	21.0153	21.7134
	0.758516	0.429099	385	IPI00331345;IPI00473521;IPI00679159	IPI00331345;IPI00473521;IPI00679159	40S ribosomal protein S3a;Protein TU-11;Putative uncharacterized protein;MCG1128, isoform CRA_c;Ribosomal protein S3A	Rps3a;mCG_1128	P97351;Q3U5P8;Q3UAC2;Q3UJU5;Q564F3;Q9D1S3	3	5	5	5	19.7	19.7	19.7	29.885	9.4203e-11	748820000	25.6057	25.3499	26.1227	25.7021	25.7088	26.3616	26.6316	26.2515	26.1767
	0.758244	1.2678	178	IPI00122413;IPI00407917;IPI00473762;IPI00881026;IPI00117610;IPI00762232;IPI00275118;IPI00756253;IPI00850681;IPI00131534;IPI00881383	IPI00122413;IPI00407917;IPI00473762;IPI00881026;IPI00117610;IPI00762232;IPI00275118;IPI00756253;IPI00850681	60S ribosomal protein L9;MCG10266, isoform CRA_a;Putative uncharacterized protein;Ribosomal protein L9	Rpl9;mCG_10266	P51410;Q5EBQ6;Q5M9J5	11	4	4	4	25	25	25	21.881	4.3216e-14	389960000	26.5408	26.1654	25.1381	23.269	25.3456	22.959	25.1864	24.8015	25.3891
	0.751911	-0.666489	214	IPI00128973	IPI00128973	Axonal membrane protein GAP-43;Calmodulin-binding protein P-57;Growth-associated protein 43;Neuromodulin	Basp2;Gap43	P06837	1	2	2	2	12.8	12.8	12.8	23.632	4.613e-08	27438000	23.2282	22.0649	21.4616	21.8532	22.9128	21.8545	21.5902	21.8646	21.1663
	0.740661	-1.18504	173	IPI00757359;IPI00881332;IPI00121515	IPI00757359;IPI00881332;IPI00121515	Caprin-1;Cytoplasmic activation- and proliferation-associated protein 1;GPI-anchored membrane protein 1;GPI-anchored protein p137;Membrane component chromosome 11 surface marker 1;Putative uncharacterized protein;Caprin1 protein;Cell cycle associated protein 1;RNA granule protein 105	Caprin1;G5E5;Gpiap;Gpiap1;Gpip137;M11s1;RP23-266F3.4-016;rng105	Q60865;Q3TEY4;Q3TTW8;Q8CD82;A1L0T9;A2BH48;A9CYP7;Q3UFZ6	3	2	2	2	3.1	3.1	3.1	78.168	1.4056e-06	43999000	22.7074	21.7511	21.3523	22.2859	23.6251	21.7948	20.8254	22.359	20.9662
	0.740353	1.23753	319	IPI00230395;IPI00652811;IPI00648459;IPI00754151;IPI00127131;IPI00648978	IPI00230395;IPI00652811	Annexin A1;Annexin I;Annexin-1;Calpactin II;Calpactin-2;Chromobindin-9;Lipocortin I;p35;Phospholipase A2 inhibitory protein;Putative uncharacterized protein;Anxa1 protein	Anx1;Anxa1;Lpc1;Lpc-1	P10107;B7STB7;Q3U5N9;Q4FJV4;Q4FK88;Q3US43	6	5	5	5	15.6	15.6	15.6	38.734	6.209e-26	131120000	22.1914	21.7213	23.2454	23.9872	21.6954	22.5351	24.5818	24.0547	23.2938
	0.739472	1.87007	179	IPI00122421;IPI00623893	IPI00122421;IPI00623893	60S ribosomal protein L27	Rpl27;mCG_15532;mCG_20222;RP23-328K2.2-001	P61358;Q5BLJ9;Q9CSM4	2	2	2	2	14	14	14	15.798	6.7948e-06	261720000	22.9276	22.0395	22.3708	22.231	21.5527	21.9784	23.0996	26.0232	22.2495
	0.73543	-0.839231	263	IPI00139788	IPI00139788	Beta-1 metal-binding globulin;Serotransferrin;Siderophilin	Tf;Trf	Q921I1	1	4	2	2	3.9	2.6	2.6	76.723	2.7193e-07	666990000	26.3231	25.568	22.6986	21.7895	22.879	22.827	22.3125	21.6836	20.9817
	0.729482	-0.887128	391	IPI00331644	IPI00331644	Macropain subunit C8;Multicatalytic endopeptidase complex subunit C8;Proteasome component C8;Proteasome subunit alpha type-3;Proteasome subunit K;Proteasome subunit alpha type	Psma3	O70435;Q58EV4;Q9DCD8	1	1	1	1	4.7	4.7	4.7	28.405	0.00078336	0	21.4106	21.8959	21.7025	22.5107	22.5509	22.2419	22.5812	21.3479	20.713
	0.705013	-0.560651	464	IPI00554928	IPI00554928	68 kDa neurofilament protein;Neurofilament light polypeptide;Neurofilament triplet L protein;Nefl protein	Nefl;Nf68;Nfl	P08551;Q05DD2	1	2	1	1	3.5	1.8	1.8	61.508	0.00020057	12942000	22.2244	23.5067	22.21	22.1437	22.328	21.5562	21.9787	21.0358	21.3315
	0.702621	1.72065	367	IPI00321190;IPI00928204;IPI00928070;IPI00928581;IPI00928320;IPI00928284	IPI00321190;IPI00928204;IPI00928070;IPI00928581;IPI00928320;IPI00928284	Prosaposin;Sulfated glycoprotein 1;Prosaposin, isoform CRA_e;Putative uncharacterized protein;Psap protein;Prosaposin, isoform CRA_a	Psap;Sgp1;mCG_61290	Q61207;Q3UFE8;B2RUD7;Q3TID4;Q3TIT5;Q3TKB2;Q3TKK3;Q3TWE9;Q3TWF9;Q3TWL8;Q3TXP9;Q3U5W2;Q3U825;Q3U897;Q3U8C4;Q8BFQ1;Q3TXJ0;Q3TWM9;Q3UE29;Q3UAS4	6	4	4	4	8.4	8.4	8.4	61.422	2.6642e-14	302020000	22.4375	21.9023	22.4137	21.6964	22.703	22.074	21.7642	24.5717	25.2994
	0.702	-0.582296	356	IPI00317309	IPI00317309	Anchorin CII;Annexin A5;Annexin V;Annexin-5;Calphobindin I;Endonexin II;Lipocortin V;Placental anticoagulant protein 4;Placental anticoagulant protein I;Thromboplastin inhibitor;Vascular anticoagulant-alpha	Anx5;Anxa5	P48036	1	2	2	2	8.5	8.5	8.5	35.752	0.0015232	7922300	21.7508	22.4403	22.0851	22.4103	21.3689	22.5528	21.5788	21.4044	21.6019
	0.698012	0.323977	449	IPI00467833	IPI00467833	Triosephosphate isomerase;Triose-phosphate isomerase	Tpi;Tpi1	P17751	1	7	7	7	28.8	28.8	28.8	32.191	2.2049e-32	468630000	25.3997	25.331	25.2607	25.1008	25.1555	25.3456	25.8579	25.5436	25.1723
	0.694938	-0.395757	371	IPI00322867	IPI00322867	Inter-alpha-trypsin inhibitor heavy chain H1;Inter-alpha trypsin inhibitor, heavy chain 1, isoform CRA_a;Putative uncharacterized protein;Itih1 protein;Inter-alpha trypsin inhibitor, heavy chain 1	Itih1;mCG_17094	Q61702;Q3UEI9;Q8K159;Q91WU7	1	6	6	4	5.7	5.7	3.5	101.66	6.4715e-18	9300200000	30.0828	29.7227	29.8371	30.4025	29.6287	29.914	29.492	29.4276	29.8383
	0.692018	0.965958	415	IPI00405227	IPI00405227	Metavinculin;Vinculin	Vcl	Q64727	1	7	7	7	9.6	9.6	9.6	116.72	2.0319e-43	122680000	24.3009	22.2409	24.218	21.3021	22.1566	22.646	23.3605	23.6288	22.0132
	0.680447	1.84079	267	IPI00153660	IPI00153660	Dihydrolipoamide acetyltransferase component of pyruvate dehydrogenase complex;Dihydrolipoyllysine-residue acetyltransferase component of pyruvate dehydrogenase complex, mitochondrial;Pyruvate dehydrogenase complex component E2;Dlat protein	Dlat	Q8BMF4;Q99LL2	1	2	2	2	4.8	4.8	4.8	67.941	4.3102e-10	285020000	22.6607	22.927	23.365	22.1639	22.1174	21.9158	24.726	21.4931	25.5003
	0.678494	-0.572004	98	IPI00111218	IPI00111218	AHD-M1;Aldehyde dehydrogenase, mitochondrial;ALDH class 2;ALDH-E2;ALDHI;Putative uncharacterized protein;Aldehyde dehydrogenase 2, mitochondrial, isoform CRA_b	Ahd1;Ahd-1;Aldh2;mCG_16016	P47738;Q3TVM2;Q3U6I3;Q3U9J7;Q3UJW1;Q544B1	1	1	1	1	2.7	2.7	2.7	56.537	6.0707e-08	0	22.0347	21.32	20.827	22.1346	22.8464	21.857	22.1873	21.3839	21.5508
	0.674856	1.72407	412	IPI00467914;IPI00404590	IPI00467914;IPI00404590	Histone H1;Histone H1(0);Histone H1.0;MyD196;Putative uncharacterized protein	H1f0;H1fv	P10922;Q3U4Y0;Q8C1Y3	2	2	2	2	11.9	11.9	11.9	20.861	2.6758e-07	191740000	21.2564	22.7122	22.0148	21.7348	22.1668	22.8358	24.8178	21.7598	25.332
	0.673871	-0.536762	436	IPI00855075;IPI00336292;IPI00480261;IPI00461565	IPI00855075;IPI00336292;IPI00480261;IPI00461565	Mitochondrial ribosomal protein S9;Putative uncharacterized protein;Mrps9 protein;28S ribosomal protein S9, mitochondrial;Muscle protein 637	Mrps9;mg637	Q14AZ3;Q3UMV5;Q78IX0;Q9D7N3;Q5XJX8;Q9ER89	4	2	2	2	5.9	5.9	5.9	44.929	0.0021793	15391000	22.7193	22.3772	21.0067	21.8492	22.3669	22.043	22.133	21.5199	20.9958
	0.670485	-1.9532	279	IPI00177214;IPI00468055	IPI00177214;IPI00468055	Ig mu chain C region membrane-bound form;Ig mu chain C region secreted form	Igh-6	P01873;P01872	2	1	1	1	2.1	2.1	2.1	52.526	0.004939	265540000	22.3778	22.0866	22.4059	23.2562	21.3714	25.7674	22.2212	21.1611	21.1531
	0.66185	1.42092	239	IPI00132443;IPI00480357;IPI00919164;IPI00918137;IPI00918041	IPI00132443;IPI00480357;IPI00919164;IPI00918137	Heterogeneous nuclear ribonucleoprotein M;Heterogeneous nuclear ribonucleoprotein M, isoform CRA_c;Putative uncharacterized protein;MKIAA4193 protein	Hnrnpm;Hnrpm;mCG_22515;RP24-225N8.1-001;RP24-225N8.1-002;mKIAA4193;RP24-225N8.1-003;RP24-225N8.1-004	Q9D0E1-1;Q9D0E1;B8JK30;Q3TL61;Q9D0E1-2;Q3THB3;Q3TQ66;Q3TW40;Q3UCL9;Q570Z0;B8JK32;B8JK33	5	9	9	9	17.7	17.7	17.7	77.648	1.4648e-16	482100000	25.1823	24.414	24.8201	24.9812	25.5167	22.4755	25.2257	26.0076	26.0029
	0.65054	0.790328	268	IPI00222763;IPI00153743;IPI00474169;IPI00474158	IPI00222763;IPI00153743;IPI00474169;IPI00474158	Splicing factor, arginine/serine-rich 7;MCG17902, isoform CRA_a;Putative uncharacterized protein	Sfrs7;mCG_17902	Q8BL97-1;Q8BL97;Q8BL97-2;Q3THA6;Q8BL97-4;Q8BL97-3	4	1	1	1	6.4	6.4	6.4	30.817	2.6729e-12	44307000	21.9749	21.7258	23.1108	20.7525	21.8346	21.8626	21.9333	21.7974	23.09
	0.63305	-0.636622	492	IPI00831597	IPI00831597				1	1	1	1	13.8	13.8	13.8	12.874	0.002058	0	22.6268	22.1886	21.4962	22.2164	23.3276	22.5091	22.1323	22.5337	21.4772
	0.623294	0.623748	277	IPI00648173;IPI00169916	IPI00648173;IPI00169916	Clathrin, heavy polypeptide (Hc);MKIAA0034 protein;Clathrin heavy chain 1;Putative uncharacterized protein;Cltc protein	Cltc;RP23-366M19.3-006;mKIAA0034	Q5SXR6;Q80U89;Q68FD5;Q3TAN1;Q3TJ98;Q3TYQ2;Q3U0H2;Q3UPJ3;Q8K2I5	2	2	2	2	1.8	1.8	1.8	191.98	8.029e-59	51071000	22.1212	22.9356	23.1169	21.7915	22.6592	22.9826	23.3797	22.5496	23.3753
	0.621956	-1.02577	426	IPI00420924;IPI00556879;IPI00830647	IPI00420924;IPI00556879;IPI00830647	Doublin;Lissencephalin-X;Neuronal migration protein doublecortin;Doublecortin;Doublecortin, isoform CRA_d;Putative uncharacterized protein;Doublecortin, isoform CRA_b;Dcx protein;Doublecortin, isoform CRA_c;Doublecortin, isoform CRA_a	Dcn;Dcx;RP23-462G16.2-001;mCG_2210;RP23-462G16.2-002;RP23-462G16.2-006	O88809;Q6E5A4;Q8C852;Q3V349;Q6PGI2;Q9CXL6	3	1	1	1	3.7	3.7	3.7	42.486	0.00080273	9755300	22.6204	21.8567	22.0519	23.1344	21.4245	23.0193	21.1651	22.4755	20.8603
	0.606358	1.50123	435	IPI00461456;IPI00754976;IPI00849847;IPI00874935;IPI00758298;IPI00876212;IPI00752639;IPI00752985;IPI00848364;IPI00672807;IPI00876172;IPI00850004;IPI00849834;IPI00345911;IPI00379638;IPI00623004;IPI00662290;IPI00756014;IPI00379639;IPI00754636	IPI00461456;IPI00754976;IPI00849847;IPI00874935;IPI00758298;IPI00876212;IPI00752639;IPI00752985;IPI00848364;IPI00672807;IPI00876172	60S ribosomal protein L23a;Rpl23a protein;MCG10806;Putative uncharacterized protein;Ribosomal protein L23a	Rpl23a;mCG_10806;RP23-185A18.4-001	P62751;Q4V9X9;Q5M9M5;Q91YK6	20	4	4	4	25.6	25.6	25.6	17.695	1.9793e-12	853090000	25.4806	26.2691	25.8698	23.0736	26.2543	25.568	26.6839	25.4318	27.2839
	0.597341	0.37696	387	IPI00340036;IPI00626239;IPI00331461;IPI00474856;IPI00624735;IPI00118707	IPI00340036;IPI00626239;IPI00331461;IPI00474856;IPI00624735;IPI00118707	Ribosomal protein L11;60S ribosomal protein L11;MCG5487, isoform CRA_b;Rpl11 protein	RP23-49E16.1-002;Rpl11;mCG_5487;RP23-49E16.1-001	A2BH06;Q9CXW4;A2BH07;Q8VC94	6	2	2	2	11.6	11.6	11.6	22.708	1.9945e-12	549900000	25.0532	25.3277	25.2687	25.6335	25.2972	25.4618	25.3302	25.9739	26.2192
	0.595847	2.18424	404	IPI00380460;IPI00468647;IPI00331259	IPI00380460;IPI00468647;IPI00331259	Desmoglein-1-beta;Desmoglein-5;Desmoglein 1 beta;MCG140886;Putative uncharacterized protein;Desmoglein-1-alpha;Desmosomal glycoprotein I;DG1;DGI;Desmoglein-1-gamma;Desmoglein-6	Dsg1b;Dsg5;mCG_140886;Dsg1;Dsg1a;Dsg1c;Dsg6	Q7TSF1;B2RQH0;Q9CUH7;Q61495;Q7TSF0-1;Q7TSF0	3	4	4	4	3.2	3.2	3.2	114.45	3.0899e-53	1379600000	26.8655	26.62	26.1842	21.9192	26.8938	26.5192	27.1674	27.9727	26.7448
	0.594975	-0.814484	473	IPI00622738;IPI00719984;IPI00652124;IPI00742291;IPI00875579;IPI00856667	IPI00622738;IPI00719984;IPI00652124;IPI00742291;IPI00875579;IPI00856667	Protein Tara;TRIO and F-actin-binding protein;Trio-associated repeat on actin	Kiaa1662;Tara;Triobp	Q99KW3-2;Q99KW3;Q99KW3-3;Q99KW3-4;Q99KW3-1	6	1	1	1	0.5	0.5	0.5	223.89	0.0010213	15342000	22.2467	23.1176	21.666	22.6656	23.0803	21.8251	22.0673	20.7435	22.3169
	0.59435	-0.753919	448	IPI00466919;IPI00894579	IPI00466919;IPI00894579	6-phosphogluconate dehydrogenase, decarboxylating	Pgd;mCG_141692;RP23-249G3.4-001	Q9DCD0;A2AH73;Q3UAG2;Q91YT9;Q91V28	2	1	1	1	3.5	3.5	3.5	53.247	0.0032931	10167000	21.8838	21.889	22.41	23.1605	22.1155	22.159	21.2076	22.6271	21.3385
	0.592319	0.640698	132	IPI00116277	IPI00116277	A45;CCT-delta;T-complex protein 1 subunit delta	Cct4;Cctd;mCG_8764;RP24-143D17.2-001	P80315;Q3TII0;Q3UJZ8;Q564F4	1	2	2	2	6.1	6.1	6.1	58.066	6.4179e-13	61953000	22.7117	21.8592	22.3955	21.2666	22.2115	22.3952	22.7653	23.0749	21.9552
	0.591653	0.216611	266	IPI00230264;IPI00221463;IPI00265761;IPI00330000;IPI00229543;IPI00229545;IPI00229542;IPI00153400;IPI00272033;IPI00229544;IPI00623951;IPI00555055;IPI00919098;IPI00331734;IPI00651852	IPI00230264;IPI00221463;IPI00265761;IPI00330000;IPI00229543;IPI00229545;IPI00229542;IPI00153400;IPI00272033;IPI00229544;IPI00623951	Histone H2A.x;Histone H2A type 3;Histone H2A;Histone H2A type 1;H2a-614;H2a-615;Histone H2A type 2-A;Histone H2A.2;Histone H2A type 1-F;Gene for histone H2a;Histone H2A type 1-K;Histone H2A.J;H2a-613B;Histone H2A type 2-C;Histone H2A type 1-H;H2a-613A;Histone H2A type 2-B	H2a.x;H2afx;H2ax;Hist5-2ax;Hist3h2a;mCG_140135;RP23-441I8.12-001;Hist1h2ab;Hist1h2ac;Hist1h2ad;Hist1h2ae;Hist1h2ag;Hist1h2ai;Hist1h2an;Hist1h2ao;mCG_1044806;mCG_122950;mCG_49394;mCG_49890;mCG_49891;mCG_49925;mCG_50406;mCG_50828;Hist2h2aa1;Hist2h2aa2;mCG_140446;Hist1h2af;Hist1h2ak;Hist1h2aa;mCG_49751;RP23-462P2.5-001;H2afj;Hist2h2ab;Hist2h2ac;mCG_50606;Hist1h2ah;mCG_50260	P27661;Q8BFU2;A2AB79;P22752;B2RVF0;Q6GSS7;B2RWH3;Q8CGP5;Q61668;Q8CGP7;Q8CGP4;Q8R1M2;Q64523;Q149V4;Q8CGP6;A0AUV1;A3KPD0;Q64522	15	3	3	3	29.4	29.4	29.4	15.142	2.0894e-45	988630000	26.4988	27.1595	26.6653	26.4428	26.4381	26.3623	26.5331	26.4133	26.9465
	0.590404	1.20003	227	IPI00130591;IPI00555078;IPI00403996;IPI00776384	IPI00130591;IPI00555078;IPI00403996;IPI00776384	Interleukin enhancer-binding factor 3;Putative uncharacterized protein;Nuclear factor 90	Ilf3	Q9Z1X4-3;Q9Z1X4;Q9Z1X4-1;Q9Z1X4-2;Q3UD30;Q45VK6;Q45VK5	4	5	3	3	5.9	3.5	3.5	97.765	3.782e-10	70865000	22.2391	21.6402	22.99	23.4136	21.877	21.3177	23.6809	24.3761	22.1514
	0.583648	-1.14711	207	IPI00127942	IPI00127942	Actin-depolymerizing factor;Destrin;Sid 23;Destrin, isoform CRA_a;Dstn protein	Dsn;Dstn;Sid23;mCG_11495;RP23-77A2.1-001	Q9R0P5;Q4FK36	1	2	2	2	14.5	14.5	14.5	18.521	0.00021323	25065000	22.3049	23.6392	21.7825	23.8356	23.6744	21.6359	22.8147	21.0244	21.8656
	0.579855	1.605	390	IPI00331597	IPI00331597	H1 VAR.4;H1d;Histone H1.3;Histone cluster 1, H1d;MCG50184;Putative uncharacterized protein	H1f3;Hist1h1d;mCG_50184	P43277;Q149Z9;Q3U292	1	6	1	1	17.6	7.2	7.2	22.099	2.425e-19	376750000	22.8599	21.9099	21.6207	21.043	23.2039	22.2935	22.6904	22.7547	25.9102
	0.579433	-1.14245	133	IPI00116279;IPI00886090	IPI00116279;IPI00886090	CCT-epsilon;T-complex protein 1 subunit epsilon	Cct5;Ccte;Kiaa0098	P80316	2	1	1	1	3	3	3	59.623	3.4581e-06	45970000	21.902	22.2936	21.9268	21.7122	23.5599	23.4133	21.2607	20.9596	23.0377
	0.577368	0.662418	398	IPI00348328	IPI00348328	Krt78 protein;Type II cytokeratin Kb40;Keratin Kb40	Krt78	A1L0X5;Q0VDM9;Q0VDN0;Q4L0E6;Q6IFT3	1	4	1	1	2.7	0.7	0.7	112.26	2.7803e-34	10686000	22.5706	21.2627	21.9264	21.9038	22.0793	20.699	21.6964	22.3827	22.5903
	0.57101	-0.934201	203	IPI00127206	IPI00127206	Aldolase 2;Fructose-bisphosphate aldolase B;Liver-type aldolase;Fructose-bisphosphate aldolase	Aldo2;Aldob;mCG_14281;RP23-34B24.5-001	Q91Y97;Q3TJ66;Q3UER1	1	1	1	1	3	3	3	39.507	0.0083121	1379600	22.3522	22.2647	22.2976	20.7251	22.0752	22.355	19.7347	21.2563	21.3617
	0.567336	0.518067	365	IPI00320208	IPI00320208	Elongation factor 1-beta	Eef1b;Eef1b2	O70251	1	1	1	1	6.7	6.7	6.7	24.693	1.8134e-06	21822000	22.2613	21.8259	21.5856	22.3005	22.0313	21.7702	22.4164	21.9796	23.2601
	0.550717	0.389308	100	IPI00111770	IPI00111770	ATP synthase subunit e, mitochondrial;ATP synthase, H+ transporting, mitochondrial F1F0 complex, subunit e	Atp5i;Atp5k;Lfm1;Lfm-1	Q06185;Q5EBI8	1	1	1	1	16.9	16.9	16.9	8.2355	0.0022081	42405000	21.4823	21.9396	22.4271	21.8185	21.9841	21.6211	21.6928	22.1851	22.7138
	0.549703	-1.64896	479	IPI00666030	IPI00666030				1	1	1	1	7.6	7.6	7.6	13.155	0.0021033	218510000	21.8758	21.4078	23.3147	21.8497	22.2932	26.0198	21.953	21.5503	21.7125
	0.544	1.49143	150	IPI00117914	IPI00117914	Arginase-1;Liver-type arginase;Type I arginase;Arginase I	Arg1	Q61176;Q8K3K5	1	2	2	2	6.6	6.6	6.6	36.26	0.0009057	525950000	21.889	21.9836	22.3737	22.6525	20.9428	22.4587	22.5901	25.6701	22.2682
	0.541244	0.523189	427	IPI00420949;IPI00850525	IPI00420949;IPI00850525	ATP-dependent helicase RENT1;Nonsense mRNA reducing factor 1;Regulator of nonsense transcripts 1;Up-frameshift suppressor 1 homolog	Rent1;Upf1	Q9EPU0-1;Q9EPU0;Q9EPU0-2	2	1	1	1	1.1	1.1	1.1	123.97	0.0034893	20723000	21.5897	23.4632	22.9812	21.4782	22.3024	22.6234	22.9316	22.8971	22.1448
	0.53378	0.6485	498	IPI00849793;IPI00463634;IPI00339474;IPI00670378;IPI00606029	IPI00849793;IPI00463634	60S ribosomal protein L12;Putative uncharacterized protein;MCG18564, isoform CRA_a;MCG20026;Ribosomal protein L12;Rpl12 protein	Rpl12;mCG_18564;mCG_20026;RP23-365F1.2-001	P35979;Q3TIQ2;Q5BLK0;Q8C2K0;Q6DI58	5	5	5	5	43	43	43	17.804	1.2354e-62	922710000	26.2056	26.1857	26.4775	26.0184	25.7946	25.9197	25.5768	27.4023	26.6992
	0.527975	0.345706	499	IPI00849835;IPI00553419;IPI00668429;IPI00876057	IPI00849835;IPI00553419;IPI00668429	Putative uncharacterized protein;Desmoplakin	Dsp	Q9CV95;Q9QZX5;Q8BP77	4	70	70	70	24.4	24.4	24.4	332.68	0	18637000000	30.0404	30.7496	30.3626	30.2178	30.8079	30.4034	30.9108	31.1679	30.3876
	0.518692	0.739349	164	IPI00119219;IPI00458208	IPI00119219;IPI00458208	17-beta-hydroxysteroid dehydrogenase 12;3-ketoacyl-CoA reductase;Estradiol 17-beta-dehydrogenase 12;KIK-I;Hydroxysteroid (17-beta) dehydrogenase 12;Hydroxysteroid (17-beta) dehydrogenase 12, isoform CRA_b;Hydroxysteroid (17-beta)dehydrogenase 12;Putative uncharacterized protein	Hsd17b12;Kik1;mCG_18031;RP23-41P22.3-001	O70503-1;O70503;Q0VGQ1;Q9CSR6;Q8BPF1	2	2	2	2	8	8	8	34.741	2.1741e-05	99718000	23.2573	22.381	22.0377	23.1013	23.2766	22.2462	24.3891	23.8751	22.5779
	0.516688	-0.585139	477	IPI00663627	IPI00663627	ABP-280-like protein;Actin-binding-like protein;Beta-filamin;Filamin-B;Putative uncharacterized protein	Flnb	Q80X90;Q3T9V9	1	4	2	2	1.7	1	1	277.75	3.3835e-10	16869000	21.3209	22.6714	21.7703	22.1696	22.4278	22.2305	22.6543	21.372	21.0462
	0.51657	2.32232	400	IPI00350959	IPI00350959	Predicted	EG244595;Gm4976	Q5FWH4	1	1	1	1	2.7	2.7	2.7	61.803	3.2037e-19	1957600000	21.4886	21.5011	21.9271	20.6569	21.7155	22.1084	21.8377	21.9454	27.6646
	0.507334	2.13205	495	IPI00890117;IPI00848816;IPI00407543;IPI00409405;IPI00266188	IPI00890117;IPI00848816;IPI00407543;IPI00409405	Cofilin, non-muscle isoform;Cofilin-1;Cofilin 1, non-muscle;Putative uncharacterized protein	Cfl1;mCG_11768	P18760;Q544Y7;Q9CX22	5	5	5	5	40.4	40.4	40.4	18.559	3.2493e-94	1598400000	26.5283	27.2968	27.5651	27.2943	27.1504	21.7063	27.5232	27.4447	27.5794
	0.499667	-0.678962	451	IPI00468380;IPI00119762;IPI00474418;IPI00881493;IPI00856810;IPI00761729	IPI00468380;IPI00119762;IPI00474418;IPI00881493	Doublecortin-like and CAM kinase-like 1;Doublecortin-like kinase 1;Serine/threonine-protein kinase DCLK1;Dclk1 protein;Putative uncharacterized protein;MKIAA0369 protein;Double cortin and calcium/calmodulin-dependent protein kinase-like 1, isoform CRA_c;Doublecortin-like protein;CLICK-I;CLICK-I beta;CPG16	Dcamkl1;Dclk;Dclk1;mKIAA0369;Dcl;mCG_126612;Cpg16	Q9JLM8-1;Q9JLM8;A3KN70;Q8CCN4;Q8CHG1;Q9JLM7;Q1EDH1;Q8BQN2;Q9JLM6	6	3	3	3	4.9	4.9	4.9	84.152	8.0987e-05	14527000	22.4517	22.2044	21.0058	22.7422	23.2321	21.6816	21.14	22.3999	22.0791
	0.495552	-2.19119	185	IPI00224030;IPI00122930	IPI00224030;IPI00122930	Establishment of cohesion 1 homolog 1;N-acetyltransferase ESCO1;Putative uncharacterized protein	Esco1;Kiaa1911	Q69Z69-1;Q69Z69;Q3ULS5;Q69Z69-3	2	1	1	1	1.9	1.9	1.9	94.998	0.0067088	717790000	22.0819	21.3896	22.4222	21.4735	21.9252	27.3489	20.9907	22.1878	20.9955
	0.495426	-0.942514	195	IPI00649778;IPI00875723;IPI00850053;IPI00649296;IPI00470962;IPI00474502;IPI00475302;IPI00124695;IPI00624499;IPI00648630;IPI00228044;IPI00515669;IPI00228045;IPI00515172	IPI00649778;IPI00875723;IPI00850053;IPI00649296;IPI00470962;IPI00474502;IPI00475302;IPI00124695;IPI00624499;IPI00648630;IPI00228044;IPI00515669;IPI00228045;IPI00515172	Calcium/calmodulin-dependent protein kinase II, beta;Calcium/calmodulin-dependent protein kinase II, beta, isoform CRA_b;Calmodulin-dependent protein kinase II beta M isoform insert;Calmodulin-dependent protein kinase II beta M isoform;Calmodulin-dependent protein kinase II beta 3 isoform insert;Camk2b protein;Calcium/calmodulin-dependent protein kinase type II subunit beta;Putative uncharacteriz…	Camk2b;mCG_122182;RP23-340E18.5-009;RP23-340E18.5-002;Camk2d;RP23-340E18.5-010;Camk2g;RP23-340E18.5-004;RP23-340E18.5-011;RP23-340E18.5-008;RP23-340E18.5-001	Q5SVJ0;Q8K4W5;Q9WVJ1;Q5SVI1;Q8K4W4;Q68EG2;P28652;Q8BL41;Q5SVI2;Q923T9-1;Q923T9;Q5SVI3;Q5SVI0;Q923T9-2;Q3TY93;Q5SVJ1;Q923T9-3;Q6ZWS7;Q5SVI9	14	2	1	1	3.6	1.8	1.8	72.902	8.9579e-09	12976000	21.2857	22.5526	20.8878	22.2848	22.8516	21.2565	20.9373	22.4827	20.1455
	0.485395	-0.695875	405	IPI00407502;IPI00754918;IPI00380781	IPI00407502;IPI00754918;IPI00380781	Complement C1r-A subcomponent;Complement C1r-A subcomponent heavy chain;Complement C1r-A subcomponent light chain;Complement component 1 subcomponent r-A;Putative uncharacterized protein;Complement component 1, r subcomponent;Complement C1r subcomponent-like protein	C1r;C1ra;C1rl;C1rlp	Q8CG16;Q3UU42;Q566I6;Q3UZ09	3	1	1	1	1.3	1.3	1.3	80.072	0.0016503	68990000	21.9633	21.9468	21.9414	22.2937	22.9456	22.1691	21.7615	20.7831	22.7761
	0.482798	1.02447	409	IPI00465568;IPI00753456;IPI00402981;IPI00751050;IPI00889896	IPI00465568;IPI00753456;IPI00402981;IPI00751050	40S ribosomal protein S24	Rps24;mCG_126607;mCG_7861	P62849-1;P62849;Q3TIF8;Q5M9M7;Q9CQK2;Q9CY61;Q9D7P1;Q9DCA4;P62849-3;P62849-2	5	3	3	3	28.4	28.4	28.4	15.551	1.1103e-06	156090000	21.6177	22.268	21.5088	21.7378	23.1636	23.3569	24.2989	24.768	22.2647
	0.480302	-1.22519	124	IPI00170032;IPI00884469;IPI00651876;IPI00331128;IPI00411115;IPI00114560;IPI00133706;IPI00130489;IPI00130118;IPI00751303;IPI00622236;IPI00848453;IPI00169699;IPI00136271;IPI00671283;IPI00890284;IPI00648888;IPI00316495;IPI00850126;IPI00944081;IPI00123180;IPI00850420;IPI00122965;IPI00116688;IPI00113112;IPI00113127;IPI00221836;IPI00404357;IPI00126042;IPI00272230;IPI00271059;IPI00468209;IPI00116697;IPI…	IPI00170032;IPI00884469;IPI00651876;IPI00331128;IPI00411115;IPI00114560;IPI00133706;IPI00130489;IPI00130118;IPI00751303;IPI00622236;IPI00848453;IPI00169699;IPI00136271;IPI00671283;IPI00890284;IPI00648888;IPI00316495;IPI00850126;IPI00944081;IPI00123180;IPI00850420;IPI00122965;IPI00116688;IPI00113112;IPI00113127;IPI00221836;IPI00404357;IPI00126042;IPI00272230;IPI00271059;IPI00468209;IPI00116697;IPI…	Ras-related protein Rab-15;Rab15;Putative uncharacterized protein;Oncogene c-mel;Ras-related protein Rab-8A;Rab8A;RAB8A, member RAS oncogene family, isoform CRA_a;Ras-related protein Rab-8B;Rab8B;RAB8B, member RAS oncogene family;RAB8B, member RAS oncogene family, isoform CRA_c;Ras-related protein Rab-1A;YPT1-related protein;RAB1, member RAS oncogene family, isoform CRA_a;Rab1A;RAB1, member RAS o…	Rab15;Rab8a;Mel;Rab8;mCG_17157;Rab8A;Rab8b;mCG_48944;Rab8B;Rab1;Rab1A;mCG_11056;RP23-19L22.4-001;mKIAA3012;Rab1b;mCG_8376;Rab1B;Rab35;mCG_20711;Rab10;mCG_7949;Rab12;RP23-193I7.1-001;Rab33b;Rab26;mCG_12848;mCG_22171;Rab33B;Rab3b;RP23-31C9.4-002;Rab3c;mCG_117475;Rab3C;mCG_6631;Rab37;RP23-342L24.2-003;Rab3a;mCG_14795;Rab3A;Rab3d;mCG_14029;Rab3D;mCG_2416;Rab3B;RP23-31C9.4-001;Rab4;Rab4a;mCG_1765;Rab4…	Q8K386;Q0PD40;Q3TYB1;Q3TYH2;Q3UHW5;P55258;Q0PD50;P61028;Q0PD49;P62821;Q0PD67;Q3UB66;Q5SW88;Q6ZPF0;Q9D1G1;Q0PD66;Q3V3C2;Q6PHN9;Q3U0T9;P61027;Q3U621;Q4FJL0;Q8BKQ0;Q91YW0;P35283;A2CG35;Q3TQ93;Q504M8;Q148R0;O35963;Q0PD21;Q3TCY0;A2A7Z6;P62823;Q3TU26;Q542T7;Q920F0;Q9CXS2;Q544E8;Q9JKM7;P63011;Q0PD63;P35276;Q543Q4;Q8BP17;Q9CZT8;Q0PD62;P56371;B2RRN5;Q3TSQ6;Q3ULK1;Q8BHD0;Q0PD15;Q8BLW7;Q8BQX0;Q91V41;Q50HW9;…	52	2	2	2	10.4	10.4	10.4	24.318	5.6388e-06	263450000	23.3045	23.4496	23.96	25.0196	24.8224	25.49	24.7339	25.2009	21.7217
	0.477269	-0.15598	89	IPI00109061;CON__ENSEMBL:ENSBTAP00000025008;IPI00348094;IPI00473225	IPI00109061	Tubulin beta-2B chain;MCG1395;Tubulin, beta 2B;Putative uncharacterized protein	Tubb2b;mCG_1395	Q9CWF2;B2RSN3;Q8BK89	4	19	19	1	51.9	51.9	2.7	49.953	0	6789100000	29.3068	29.6593	29.3588	29.3691	29.3074	29.1526	29.0407	28.9525	29.368
	0.477171	-0.628111	211	IPI00877345;IPI00128484	IPI00877345;IPI00128484	Hemopexin, isoform CRA_f;Putative uncharacterized protein;Hemopexin	Hpx;Hpxn;mCG_19728	Q3UKP2;Q8K1U6;Q91X72	2	1	1	1	2	2	2	51.317	0.0046302	3480500000	21.886	22.1636	28.4379	22.9366	22.0892	22.7222	21.1618	22.911	21.7908
	0.467469	-0.902041	152	IPI00118286;IPI00844680	IPI00118286;IPI00844680	14-3-3 protein sigma;Stratifin;Putative uncharacterized protein	Mkrn3;Sfn;mCG_119703;RP23-137L22.11-001;Mme1	O70456;Q3TEZ1;Q9JJ20	2	4	1	1	14.9	4.4	4.4	27.713	9.8196e-10	71448000	22.2436	21.6152	20.7112	22.599	23.3361	20.8516	20.868	22.1373	21.0752
	0.458833	-1.0184	115	IPI00113811;IPI00754901	IPI00113811;IPI00754901	Ig heavy chain V region 5-84		P18525	2	2	1	1	19.7	13.7	13.7	12.872	3.6172e-28	148740000	22.034	21.4772	21.4587	21.9847	21.8067	24.7381	22.0833	21.7415	21.6495
	0.458407	1.22426	468	IPI00555131;IPI00133148;IPI00751307;IPI00855108	IPI00555131;IPI00133148;IPI00751307;IPI00855108	Epsilon-Y2-globin;Hemoglobin epsilon-Y2 chain;Hemoglobin subunit epsilon-Y2;Putative uncharacterized protein;Hemoglobin Y, beta-like embryonic chain;Beta-maj globin gene 5 flanking region;Beta-globin	Hbb-y;Hbb-b1	P02104;Q9D0B2;Q9CR49;Q61348;Q61650	4	2	2	1	15.6	15.6	8.8	16.136	5.257e-11	444390000	27.0929	26.1951	27.0241	23.3099	21.5931	21.7366	21.4209	24.613	24.2784
	0.449093	-0.484184	182	IPI00122528	IPI00122528	Transforming growth factor-beta-induced protein ig-h3;Transforming growth factor, beta induced;TGFBI;Putative uncharacterized protein	Tgfbi;mCG_5211	P82198;A1L353;A1L354;Q19PV3;Q3TAY9;Q3TDZ5;Q3UBG4;Q3UXJ2	1	2	2	2	3.7	3.7	3.7	74.596	0.00012103	12413000	21.43	21.4866	21.4052	22.3314	21.5556	21.8147	21.5016	22.0696	20.6779
	0.44282	1.09846	103	IPI00113057;IPI00930810;IPI00114066	IPI00113057;IPI00930810;IPI00114066	Fletcher factor;Kininogenin;Plasma kallikrein;Plasma kallikrein heavy chain;Plasma kallikrein light chain;Plasma prekallikrein;Kallikrein B, plasma 1;CTLA-1;Cytotoxic cell protease 1;Fragmentin-2;Granzyme B(G,H);Putative uncharacterized protein;Granzyme B;Gzmb protein	Klk3;Klkb1;Pk;Ctla1;Ctla-1;Gzmb;mCG_130827	P26262;Q8R0P5;P04187;Q3TIP3;Q3TZH4;Q4FJY0	3	2	2	2	2.8	2.8	2.8	71.368	5.9107e-05	204450000	21.9381	21.6561	24.0793	24.1264	24.3444	21.571	23.9595	23.7676	25.6101
	0.438015	1.02209	461	IPI00915054;IPI00474637;IPI00849598;IPI00775915;IPI00340103;IPI00849280;IPI00403956;IPI00112024	IPI00915054;IPI00474637;IPI00849598;IPI00775915	Putative uncharacterized protein;60S ribosomal protein L10;Protein QM homolog	Rpl10;Qm	Q3THJ6;Q6ZWV3	8	5	5	5	22	22	22	24.633	3.2301e-11	121600000	21.2202	21.4055	21.605	22.2862	21.6817	21.9057	22.1508	21.8473	24.9418
	0.436533	0.243506	488	IPI00828887;IPI00850020;IPI00853676;IPI00474238;IPI00830245;IPI00831684;IPI00808554;IPI00914117;IPI00464378;IPI00756441;IPI00828443;IPI00828602;IPI00828743;IPI00828793;IPI00556847;IPI00831058;IPI00671803	IPI00828887;IPI00850020;IPI00853676;IPI00474238;IPI00830245;IPI00831684;IPI00808554;IPI00914117;IPI00464378;IPI00756441;IPI00828443;IPI00828602;IPI00828743;IPI00828793	B9-scFv;Ig kappa chain C region;If kappa light chain;Light chain variable region;EP3-1 light chain variable region;Kappa light chain;Kappa light chain C_region;Precursor polypeptide (AA -10 to 121) (413 is 1st base in codon);Kappa light chain variable region;Variable domain of Fab 54-5C10-A light chain;Ig kappa chain V-II region 26-10;Jk sequence;Kappa chain	Igh-V7183;Igk-C;EP3-1VL;IgG1 anti-TS1 VL;Na	A2NN81;P01837;A2NHM3;A2NVW8;B5UB67;A2P1G9;Q65ZC0;A2NV19;Q5F2I0;B5DC72;P01631;Q53VP7;Q53VP8;A2NVX0;A2NVX3;A2NVX2;A2NVX1	17	3	2	2	10	7.4	7.4	29.325	2.0737e-12	1182500000	26.3406	26.958	26.8495	26.9586	26.3935	26.4936	26.6113	26.7964	27.1684
	0.435967	-0.821519	237	IPI00131845	IPI00131845	Macropain iota chain;Multicatalytic endopeptidase complex iota chain;Proteasome iota chain;Proteasome subunit alpha type-6	Psma6	Q9QUM9	1	2	2	2	10.2	10.2	10.2	27.372	1.6522e-06	136980000	23.2135	23.4946	23.4167	24.7027	23.8403	23.4207	23.5716	24.1493	21.7783
	0.432597	-0.22298	110	IPI00113539;IPI00652813;IPI00352163;IPI00652571	IPI00113539;IPI00652813;IPI00352163	Anastellin;Fibronectin;Putative uncharacterized protein;Fn1 protein	Fn1	P11276;Q3UGY5;Q3UHR1;Q3UZF9;B9EHT6;Q3UH17;Q3UHL6;Q8R3F3;Q9Z1Z8;B7ZNJ1;Q3TBB4;Q3TCF1;Q3TCL7;Q99KD0;Q9Z1Z7	4	30	30	30	16.7	16.7	16.7	272.49	0	12763000000	30.4978	30.105	30.1147	30.5536	30.0566	30.3584	29.975	29.8947	30.4299
	0.431666	-0.678916	121	IPI00114375	IPI00114375	Dihydropyrimidinase-related protein 2;Unc-33-like phosphoprotein 2	Crmp2;Dpysl2;Ulip2	O08553	1	7	4	4	15.6	9.1	9.1	62.277	8.6294e-34	122930000	23.5546	23.944	23.78	23.8787	24.1095	23.4743	21.8529	23.8813	23.6916
	0.430579	0.371858	347	IPI00312058;IPI00869393;IPI00755311	IPI00312058;IPI00869393;IPI00755311	Catalase;Catalase, isoform CRA_a	Cas1;Cas-1;Cat;mCG_9645;RP23-266F3.2-001;RP23-266F3.2-002	P24270;Q542K4;Q3TVZ1;Q3TXQ6;Q3UF58;Q3UZE7;Q8C6E3;Q91XI2;A2AL20	3	6	6	6	14.6	14.6	14.6	59.765	3.6082e-19	1198600000	27.1372	27.789	26.5833	26.4567	26.8967	25.9849	26.7936	26.3818	27.2784
	0.429342	-0.644349	196	IPI00124709;IPI00928040;IPI00928077	IPI00124709;IPI00928040;IPI00928077	40S ribosomal protein S27-like	Rps27l	Q6ZWY3	3	4	1	1	39.3	13.1	13.1	9.4771	4.9367e-08	0	21.1888	23.004	22.0276	23.325	22.6745	21.8628	22.9415	21.4883	21.4996
	0.42925	-0.874034	258	IPI00137331;IPI00869430;IPI00649994	IPI00137331;IPI00869430;IPI00649994	Adenylyl cyclase-associated protein 1;Adenylyl cyclase-associated protein	Cap;Cap1;mCG_5545;RP23-121J14.1-001;RP23-121J14.1-004	P40124;Q3U0U5;Q3TC53;Q3UNQ0;Q3UVJ2;Q8BPT7;B1ARS0	3	2	2	2	6.1	6.1	6.1	51.574	3.1446e-17	37003000	22.7079	23.6063	21.9199	22.6317	23.4747	20.8946	22.3014	21.1449	20.9326
	0.427133	-0.574876	192	IPI00123604;IPI00622968;IPI00659629;IPI00606764	IPI00123604;IPI00622968;IPI00659629;IPI00606764	37 kDa laminin receptor precursor;37 kDa oncofetal antigen;37/67 kDa laminin receptor;40S ribosomal protein SA;67 kDa laminin receptor;Laminin receptor 1;Laminin-binding protein precursor p40;OFA/iLRP;Laminin receptor	Lamr1;P40-8;Rpsa	P14206;B2CY77	4	2	1	1	10.2	4.4	4.4	32.838	2.5101e-08	82855000	22.3882	21.2075	22.919	21.4959	22.6344	23.1415	21.5136	21.5727	22.4609
	0.422485	2.26962	490	IPI00831490	IPI00831490	ScFv 6H8 protein	Igk-V33;scFv 6H8	Q7TQM2	1	1	1	1	6	6	6	12.714	0.0020308	17567000000	22.4857	21.3774	22.4652	22.042	22.3024	21.7035	21.3813	22.6822	28.7933
	0.422074	-0.479567	386	IPI00331459	IPI00331459	Keratin, type II cuticular Hb5;Keratin-85;Type II hair keratin Hb5;Type-II keratin Kb25	Krt2-18;Krt85;Krthb5	Q9Z2T6	1	5	2	0	8.1	4.1	0	55.759	4.6742e-15	11990000	21.2393	21.5748	21.4292	22.4282	22.6762	22.1444	22.8542	21.4302	21.5256
	0.419972	-2.30268	487	IPI00788462;IPI00124470	IPI00788462;IPI00124470	Complement component 1, q subcomponent, C chain;Complement C1q subcomponent subunit C	C1qc;C1qg;RP23-357K18.1-001	Q6DI63;Q02105	2	2	2	2	7.7	7.7	7.7	25.991	5.2222e-06	1741900000	28.5008	28.1691	28.2749	22.3988	27.4675	27.3012	22.9176	20.8601	26.4817
	0.413523	-0.264132	308	IPI00229080;IPI00554929;IPI00830562	IPI00229080;IPI00554929	Heat shock protein 84b;Heat shock protein 90 alpha (Cytosolic), class B member 1;MCG18238;Putative uncharacterized protein;Hsp90ab1 protein;Heat shock 84 kDa;Heat shock protein HSP 90-beta;Tumor-specific transplantation 84 kDa antigen	Hsp84b;Hsp90ab1;Hspcb;mCG_18238;Hsp84;Hsp84-1	Q71LX8;Q80YC2;Q811H6;P11499	3	6	6	2	9.8	9.8	3.6	83.28	7.1783e-25	569700000	25.1285	25.5373	26.0176	25.7604	26.272	26.1281	25.5126	25.6208	26.2348
	0.413369	1.45484	169	IPI00312711;IPI00119818;IPI00881701	IPI00312711;IPI00119818;IPI00881701	PK-120;Inter alpha-trypsin inhibitor, heavy chain 4;Inter alpha-trypsin inhibitor, heavy chain 4, isoform CRA_e;Putative uncharacterized protein	itih-4;Itih4;mCG_17087;RP23-205O23.1-001;RP23-205O23.1-002	O54882;Q505P8;Q8C7G9;Q8C7K5;Q91W60;Q9DBK8;A6X935	3	2	2	2	1.9	1.9	1.9	104.66	9.5037e-06	1045000000	27.1734	25.3808	26.7103	22.2107	26.4445	26.8479	26.3407	26.5167	27.0103
	0.412139	1.08566	109	IPI00113517	IPI00113517	Cathepsin B;Cathepsin B heavy chain;Cathepsin B light chain;Cathepsin B1;Putative uncharacterized protein	Ctsb	P10605;Q3TC17;Q3TVS6;Q6LAF6	1	2	2	2	9.1	9.1	9.1	37.279	4.3271e-35	186790000	23.8466	23.8395	24.3086	23.1109	22.7858	21.8729	21.5633	24.6804	24.783
	0.411932	0.652559	175	IPI00121758	IPI00121758	TAR DNA-binding protein 43;Putative uncharacterized protein;MCG16669, isoform CRA_b;TAR DNA binding protein;TDP-43 variant 1	Tardbp;Tdp43;mCG_16669;RP23-331P21.5-001	Q921F2;Q3U591;Q3V0E7;Q544R5;Q8BUM1	1	1	1	1	4.3	4.3	4.3	44.547	2.1037e-05	13022000	21.1269	21.8359	21.7138	22.0412	21.2274	20.4042	22.7788	21.7081	21.1435
	0.411493	0.963517	330	IPI00377441;IPI00261455;IPI00674601;IPI00754798;IPI00848868	IPI00377441;IPI00261455;IPI00674601;IPI00754798;IPI00848868	40S ribosomal protein S26;MCG18667;MCG9347;Putative uncharacterized protein;Ribosomal protein S26	Rps26;mCG_18667;mCG_9347	P62855;Q497N1	5	2	2	2	20.9	20.9	20.9	13.015	9.928e-05	162430000	22.9306	22.8813	21.7212	22.0013	21.6562	22.0604	21.7074	24.8324	22.0686
	0.410533	0.666168	342	IPI00276926;IPI00885254	IPI00276926;IPI00885254	Putative uncharacterized protein;Solute carrier family 25 (Mitochondrial carrier, citrate transporter), member 1	Slc25a1;mCG_131850	Q3TDH6;Q8JZU2	2	3	3	3	11.3	11.3	11.3	33.931	1.7697e-07	94865000	22.561	23.1616	22.1293	22.6579	21.8232	22.4752	21.7387	23.8691	23.3471
	0.404511	-0.508944	434	IPI00848921;IPI00466153;IPI00460103;IPI00461652;IPI00621625	IPI00848921;IPI00466153;IPI00460103;IPI00461652;IPI00621625	60S ribosomal protein L34	Rpl34	Q9D1R9	5	1	1	1	7.6	7.6	7.6	13.405	0.0053188	32947000	21.1405	22.3218	22.0968	23.6457	21.9646	22.4724	22.5181	21.855	22.1829
	0.403246	0.536056	302	IPI00227392;IPI00403324	IPI00227392	14-3-3 protein eta	Ywhah	P68510	2	6	2	2	24	9.3	9.3	28.211	3.3264e-22	97352000	22.7272	22.9286	22.2786	22.5646	22.0306	22.074	22.8642	21.7816	23.6316
	0.394433	-0.265614	156	IPI00118676;IPI00929797	IPI00118676;IPI00929797	ATP-dependent RNA helicase eIF4A-1;Eukaryotic initiation factor 4A-I;Putative uncharacterized protein;Eif4a1 protein;Eukaryotic translation initiation factor 4A1	Ddx2a;Eif4a;Eif4a1;RP23-422L16.20-001	P60843;Q3TFG3;Q3TGK7;Q3U8I0;Q3UXC2;Q4FZL1;Q5F2A7;Q99LR0;Q3TLL6;Q3TSJ4;Q78WR5	2	1	1	1	3.7	3.7	3.7	46.153	0.0059359	45512000	21.5153	22.1361	19.4654	21.7608	22.2534	22.4532	21.7533	22.2775	21.6398
	0.39226	-0.578897	212	IPI00128522;IPI00468068;IPI00623819;IPI00857548	IPI00128522;IPI00468068;IPI00623819;IPI00857548	Growth-related 25 kDa protein;Heat shock 25 kDa protein;Heat shock 27 kDa protein;Heat shock protein beta-1;p25;Hspb1 protein;MCG123238;Putative uncharacterized protein	Hsp25;Hsp27;Hspb1;mCG_123238	P14602-1;P14602;Q545F4;P14602-2;P14602-3	4	1	1	1	6.2	6.2	6.2	23.014	0.002788	79133000	22.1068	21.2258	22.0454	22.9086	21.768	22.4245	20.9823	21.6004	22.7818
	0.391441	-0.462151	93	IPI00109910;IPI00556780;IPI00896683;IPI00606550;IPI00830619	IPI00109910;IPI00556780;IPI00896683;IPI00606550;IPI00830619	Ighg protein;Ig gamma-2B chain C region;CH3-domain;CH2-domain;Hinge;CH1-domain	AU044919;Ighg;Igh-3	Q91Z05;Q569X1;P01867-1;P01867;P01867-2;Q5R3X7;Q5R3X8;Q5R3X9;Q5R3Y0	5	2	1	0	5.1	3.6	0	51.945	1.9528e-14	1018700000	28.8001	21.331	23.1856	22.3884	21.556	23.0159	22.2302	21.3492	21.9946
	0.387301	0.558457	94	IPI00110753;IPI00466390;IPI00473667	IPI00110753;IPI00466390;IPI00473667	Alpha-tubulin 1;Alpha-tubulin isotype M-alpha-1;Tubulin alpha-1 chain;Tubulin alpha-1A chain;Alpha-tubulin 3/7;Alpha-tubulin isotype M-alpha-3/7;Tubulin alpha-3 chain;Tubulin alpha-3/alpha-7 chain;MCG129425;MCG13302, isoform CRA_a;Putative uncharacterized protein;Tubulin, alpha 3A;Tubulin, alpha 3B	Tuba1;Tuba1a;Tuba3;Tuba3a;Tuba3b;Tuba7;mCG_129425;mCG_13302;RP24-89F5.1-001	P68369;P05214;Q5FW91;Q9D9Y2	3	14	1	1	39.5	3.1	3.1	50.135	0	519470000	22.1874	21.9711	25.6409	22.7139	20.804	21.7835	21.9076	22.2821	22.787
	0.385601	-1.21325	135	IPI00116498;IPI00853851	IPI00116498;IPI00853851	14-3-3 protein zeta/delta;Protein kinase C inhibitor protein 1;SEZ-2;Putative uncharacterized protein	Ywhaz	P63101;Q3UA58	2	4	2	2	16.7	9.4	9.4	27.771	4.8435e-09	124430000	22.5553	23.3636	21.026	25.4666	22.514	21.2247	22.11	21.0304	22.4251
	0.382128	0.591444	428	IPI00453826	IPI00453826	Matrin-3;Putative uncharacterized protein;Matr3 protein;Matrin 3;MCG121979, isoform CRA_c;MKIAA0723 protein;Matrin3	Matr3;AY223547;mCG_121979;mKIAA0723	Q8K310;Q3TTX0;Q3TZN1;Q3UFN8;Q4FJT0;Q5BL18;Q6ZQ61;Q9R0U5	1	1	1	1	2.2	2.2	2.2	94.629	1.1887e-07	26974000	22.0259	22.6566	21.15	22.1906	21.8914	21.0038	22.2637	21.3553	23.2411
	0.372812	1.41795	204	IPI00127352	IPI00127352	Alpha-1-microglobulin;Bikunin;HI-30;Inter-alpha-trypsin inhibitor light chain;Protein AMBP;Trypstatin	Ambp;Itil	Q07456	1	1	1	1	2.9	2.9	2.9	39.029	0.00041546	1527200000	21.8766	22.1715	21.6532	22.094	22.7094	21.8242	26.7511	21.7616	22.3688
	0.366612	0.96738	146	IPI00117569;IPI00762542;IPI00625021;IPI00663929;IPI00668534	IPI00117569;IPI00762542;IPI00625021;IPI00663929;IPI00668534	Putative uncharacterized protein;40S ribosomal protein S11;MCG23457	Rps11;mCG_23457	Q9DB79;P62281;Q3UC02;Q9CW75;Q9D0P6	5	2	2	2	10.8	10.8	10.8	19.415	0.00095793	352090000	21.9252	21.2309	22.0205	22.86	22.9293	23.1272	22.1725	25.9579	23.6882
	0.363964	-0.486247	201	IPI00126115;IPI00278561;IPI00653231	IPI00126115;IPI00278561;IPI00653231	Sideroflexin-3;Putative uncharacterized protein	Sfxn3	Q91V61-1;Q91V61;Q91V61-2;Q3U4F0	3	1	1	1	4.7	4.7	4.7	35.406	2.4348e-06	50074000	22.044	20.9402	22.3163	21.9704	22.8116	22.0653	22.2202	20.8185	22.3499
	0.35858	-0.142741	328	IPI00282848;IPI00785343;IPI00230730;IPI00553538;IPI00551538;IPI00607069;IPI00659000;IPI00719866;IPI00886422;IPI00886201;IPI00277753;IPI00831580	IPI00282848;IPI00785343;IPI00230730;IPI00553538;IPI00551538;IPI00607069;IPI00659000;IPI00719866;IPI00886422;IPI00886201;IPI00277753;IPI00831580	Histone H3.3;Histone H3;Histone H3.2;Histone H3.1	H3.3a;H3.3b;H3f3a;H3f3b;mCG_19829;mCG_6618;RP23-42F6.3-001;H3.2;H3.2-221;H3.2-614;H3.2-615;H3.2-616;H3-143;H3-53;H3b;H3-B;H3f;H3-F;Hist1h3b;Hist1h3c;Hist1h3d;Hist1h3e;Hist1h3f;Hist2h3b;Hist2h3c1;Hist2h3c2;Hist2h3ca1;Hist2h3ca2;mCG_122935;mCG_126480;mCG_140859;mCG_16737;mCG_7727;mCG_7728;mCG_7741;H3.1-221;H3.1-291;H3.1-I;H3a;H3g;H3h;H3i;Hist1h3a;Hist1h3g;Hist1h3h;Hist1h3i	P84244;A2A852;P84228;A1L0U3;B9EI85;P68433;A1L0V4	12	2	2	2	8.8	8.8	8.8	20.246	0.00046358	492810000	25.3095	25.5136	26.0476	25.5286	25.6104	25.5132	25.0886	25.625	25.5103
	0.355753	-0.398591	275	IPI00169535	IPI00169535	Leucine-rich repeat-containing protein 66	Lrrc66	Q8K0B3	1	1	1	1	1.9	1.9	1.9	97.625	0.0032832	30790000	22.1416	21.6191	24.6289	22.4423	23.048	21.6334	21.7372	21.7702	22.4205
	0.355121	0.410816	338	IPI00272545	IPI00272545				1	1	1	1	8.9	8.9	8.9	11.271	1.3144e-11	25602000	22.3336	23.5088	20.402	21.3526	21.5437	20.7366	22.3322	21.6388	20.8944
	0.352198	1.19314	355	IPI00555045;IPI00315548;IPI00378437;IPI00467197;IPI00468385;IPI00473445;IPI00626639;IPI00664929;IPI00875087;IPI00273514;IPI00606615;IPI00468196;IPI00380998;IPI00404653;IPI00407707;IPI00460090;IPI00461504;IPI00749628;IPI00130348;IPI00624454;IPI00914111;IPI00890245;IPI00462005;IPI00676916;IPI00757792;IPI00751831	IPI00555045;IPI00315548;IPI00378437;IPI00467197;IPI00468385;IPI00473445;IPI00626639;IPI00664929;IPI00875087;IPI00273514;IPI00606615;IPI00468196;IPI00380998;IPI00404653;IPI00407707;IPI00460090;IPI00461504;IPI00749628;IPI00130348;IPI00624454;IPI00914111;IPI00890245;IPI00462005;IPI00676916;IPI00757792;IPI00751831	60S ribosomal protein L21;Ribosomal protein L21;MCG120646;MCG121646, isoform CRA_a;MCG121688;MCG18971;Putative uncharacterized protein;Rpl21 protein	Rpl21;mCG_120646;mCG_121646;mCG_121688;mCG_18971	O09167;Q4VA28;Q9CQM8	26	2	2	2	16.2	16.2	16.2	18.562	1.3235e-41	357750000	23.3248	22.247	21.1917	21.5168	23.0923	22.2612	21.609	22.7803	26.0604
	0.350821	-0.589621	393	IPI00336362;IPI00626662	IPI00336362;IPI00626662	Aldehyde dehydrogenase family 1 member A7;Aldehyde dehydrogenase phenobarbital-inducible;Aldehyde dehydrogenase, cytosolic 1;ALDH class 1;ALDH-E1;ALHDII;Aldehyde dehydrogenase family 1, subfamily A7;MCG9319;Aldehyde dehydrogenase family 1 member A1;Aldehyde dehydrogenase, cytosolic;Retinal dehydrogenase 1	Aldh1a7;Aldh-pb;mCG_9319;Ahd2;Ahd-2;Aldh1;Aldh1a1	O35945;B2RTL5;P24549	2	1	1	1	2	2	2	54.587	0.012857	29530000	21.7815	22.0495	21.9458	23.5958	22.846	21.725	21.5657	21.838	22.9942
	0.348078	0.310382	278	IPI00173160;IPI00848859	IPI00173160;IPI00848859	40S ribosomal protein S27	Rps27	Q6ZWU9	2	4	4	1	39.3	39.3	13.1	9.461	4.6071e-11	589600000	26.4269	24.8001	26.0411	24.9113	25.2793	25.3897	25.0478	26.1698	25.2938
	0.347576	0.62036	297	IPI00224784;IPI00625829;IPI00848506;IPI00406841	IPI00224784;IPI00625829;IPI00848506;IPI00406841	Prothymosin alpha;Thymosin alpha;Prothymosin alpha, isoform CRA_a;Putative uncharacterized protein;MCG1041267	Ptma;mCG_133549;Gm12504;mCG_1041267;OTTMUSG00000007209	P26350;Q0VGU2;Q3U6E4;Q3U8X6;Q3UA54;Q8C2T3;Q8CAQ5	4	5	5	5	26.1	26.1	26.1	12.254	4.459e-37	70541000	22.8409	23.0706	22.4989	22.6017	21.2872	23.4257	22.9777	22.4093	23.7888
	0.347091	0.782755	345	IPI00310239	IPI00310239	Putative uncharacterized protein	Nccrp1	Q8BT24	1	2	2	2	7.9	7.9	7.9	33.027	5.5742e-12	106440000	22.1827	22.208	21.0316	23.1091	22.4738	22.2978	21.6657	23.8808	24.6824
	0.343308	0.806341	300	IPI00226993	IPI00226993	ATL-derived factor;Thioredoxin;MCG2706;Thioredoxin 1	Txn;Txn1;mCG_2706;RP23-332H16.1-001	P10639;A2AV97	1	2	2	2	21	21	21	11.675	2.1604e-05	179500000	22.1167	20.9424	24.341	22.0117	21.2925	23.6832	22.8018	22.1847	24.42
	0.342569	-0.187143	372	IPI00322936	IPI00322936	Activation peptide;Angiostatin;Plasmin heavy chain A;Plasmin heavy chain A, short form;Plasmin light chain B;Plasminogen;Putative uncharacterized protein	Plg	P20918;Q3V1T9;Q6TCI0	1	5	5	4	7.5	7.5	4.6	90.781	1.6487e-53	8182800000	29.0613	29.0487	29.6865	30.0965	29.412	29.8418	29.7749	29.6057	29.4082
	0.340856	-0.479382	257	IPI00330767;IPI00454151;IPI00869371;IPI00137229	IPI00330767;IPI00454151;IPI00869371;IPI00137229	Cellular nucleic acid-binding protein;Zinc finger protein 9;Cellular nucleic acid binding protein;Putative uncharacterized protein;Cellular nucleic acid binding protein, isoform CRA_a	Cnbp;Cnbp1;Znf9;mCG_130858	P53996-1;P53996;Q5QJQ9;P53996-3;Q3ULK8;Q3U5V2;P53996-2;Q3U935	4	1	1	1	7.3	7.3	7.3	19.592	3.4537e-05	101580000	21.4999	22.8795	22.5901	22.8252	22.501	22.66	21.5092	21.7141	23.3248
	0.338554	-0.442408	129	IPI00753215;IPI00170224;IPI00115677;IPI00120641;IPI00649614;IPI00884489;IPI00648412;IPI00874711;IPI00230472;IPI00751627;IPI00227467;IPI00230474;IPI00230473;IPI00230475	IPI00753215;IPI00170224;IPI00115677;IPI00120641;IPI00649614;IPI00884489;IPI00648412;IPI00874711;IPI00230472;IPI00751627;IPI00227467;IPI00230474;IPI00230473;IPI00230475	Early B-cell factor 4;Olf-1/EBF-like 4;Transcription factor COE4;Early B-cell factor 4, isoform CRA_b;Ebf4 protein;Early B-cell factor 3;Olf-1/EBF-like 2;Transcription factor COE3;Early B-cell factor 1;Putative uncharacterized protein;Early B-cell factor;Transcription factor COE1;Early B-cell factor 1, isoform CRA_a;Ebf3 protein;MKIAA4201 protein	Ebf4;RP23-29K12.1-002;Coe4;mCG_132634;Coe3;Ebf3;Ebf1;RP23-32G8.1-002;Coe1;Ebf;mCG_140647;RP23-32G8.1-001;RP23-32G8.1-003;RP23-29K12.1-006;mKIAA4201	A2BI80;Q8K4J2-1;Q8K4J2;B2RQX3;B7ZNC0;O08791-1;O08791;Q5SWK4;Q8BSM3;Q07802-1;Q07802;Q5SWK5;Q8CBL7;Q6NXL3;Q3UTW6;Q3V317;Q5SWK8;Q07802-2;Q8K4J2-2;A2BI84;O08791-2;Q3UUB6;Q5DTH8;Q6P3E8;Q8K4J2-4;Q8K4J2-3;Q8K4J2-5	14	1	1	1	1.4	1.4	1.4	74.144	0.01152	2787500	21.9876	21.2781	21.7923	21.9333	21.6283	22.0527	21.6064	20.444	22.2365
	0.337956	-0.478191	269	IPI00153758;IPI00462638;IPI00605558;IPI00459594;IPI00459598;IPI00459596;IPI00459590;IPI00459698;IPI00457410;IPI00457411;IPI00463200;IPI00828937;IPI00341401;IPI00756503;IPI00828781;IPI00828724;IPI00828803;IPI00828898;IPI00828940	IPI00153758;IPI00462638;IPI00605558;IPI00459594;IPI00459598;IPI00459596;IPI00459590;IPI00459698;IPI00457410;IPI00457411;IPI00463200;IPI00828937;IPI00341401;IPI00756503;IPI00828781;IPI00828724;IPI00828803;IPI00828898;IPI00828940	Ighg protein;Igh protein;VH186.2-D-J-C mu protein;Ig heavy chain V region B1-8/186-2;Ig heavy chain V region S43;Ig heavy chain V region 145;A6 anti-[4-hydroxy-3-nitrophenyl(Phenolate form)] acetyl mAb V-H region;E8 variable heavy chain;Fd;Ig heavy chain V region 186-1;Putative uncharacterized protein;Immunoglobulin heavy chain variable region	AU044919;Ighg;Igh;Slc25a30;VH186.2-D-J-C mu;Igh-6;Igh-VJ558;IGHVDJ	Q8R3H6;Q8K0F2;Q52L51;Q924P7;Q924Q3;Q924Q5;Q924Q6;Q924Q9;Q924R0;Q924R1;Q924R3;Q924R4;Q924R5;Q924R7;Q924P5;Q924Q7;Q924R8;Q924Q8;Q924P6;Q91VA2;Q924Q4;Q924R2;Q924R6;P01751;P01755;P01754;A2MXS7;A2NW55;A2NXE9;P01753;Q9D9B8;A2KTJ9;A2KTK0;A2KTK1;A2KTK8;A2KTK9;A2KTK7;A2KTK5	19	2	1	1	5.1	1.5	1.5	51.748	7.2683e-13	271020000	21.4411	23.2577	21.4508	22.5444	22.2874	21.9967	21.2544	22.9232	21.2163
	0.334894	0.145673	370	IPI00322562;IPI00663582;IPI00112407;IPI00895514;IPI00895455	IPI00322562;IPI00663582;IPI00112407;IPI00895514;IPI00895455	40S ribosomal protein S14;Ribosomal protein S14;Putative uncharacterized protein	Rps14;rps14	P62264;O70569;Q3UJS5	5	7	7	7	40.4	40.4	40.4	16.273	7.6077e-46	1626400000	26.7066	27.0191	27.1306	27.2087	27.0035	27.2521	27.0086	27.3234	27.5693
	0.332222	-0.15898	233	IPI00131259;IPI00224486;IPI00890027	IPI00131259;IPI00224486;IPI00890027	35 kDa lectin;Carbohydrate-binding protein 35;Galactose-specific lectin 3;Galectin-3;IgE-binding protein;L-34 galactoside-binding lectin;Laminin-binding protein;Lectin L-29;Mac-2 antigen;Putative uncharacterized protein;Lectin, galactose binding, soluble 3;Lectin, galactose binding, soluble 3, isoform CRA_a;Lectin, galactose binding, soluble 3, isoform CRA_d	Lgals3;mCG_6908	P16110;Q3V471;Q8C253	3	2	2	2	9.5	9.5	9.5	27.515	4.3012e-48	527070000	25.6622	26.0471	25.6765	25.6994	25.7731	25.4623	25.2028	25.4538	25.8012
	0.32732	2.58497	130	IPI00115867;IPI00128399	IPI00115867;IPI00128399	Acyl-coenzyme A:cholesterol acyltransferase;ES-x;Liver carboxylesterase 1;Putative uncharacterized protein;Expressed sequence AU018778;Carboxylesterase ML1	Ces1;AU018778;CESmML1	Q8VCC2;Q3UW56;Q3UWB1;Q91WU0;Q924V7	2	1	1	1	2.1	2.1	2.1	62.679	0.0036325	16399000000	21.6236	21.6331	21.764	21.1592	22.3995	22.545	22.0072	20.8321	31.0192
	0.326276	0.778526	440	IPI00464377;IPI00850107	IPI00464377;IPI00850107	Ig kappa chain V-II region 2S1.3		P01629	2	1	1	1	10.7	10.7	10.7	13.242	2.2777e-08	198820000	21.0268	22.7154	22.618	20.9506	21.7238	22.2797	21.9191	21.1871	24.1835
	0.324972	0.873952	255	IPI00136984;IPI00666161;IPI00850934	IPI00136984;IPI00666161;IPI00850934	40S ribosomal protein S7;Putative uncharacterized protein;Ribosomal protein S7;Ribosomal protein S7 transcript variant A	Rps7;Rps7A	P62082;Q4FZE6	3	2	2	2	17	17	17	22.127	1.3019e-34	221770000	22.2875	22.6373	20.4185	22.1022	22.3657	22.2458	21.5547	22.5391	25.2417
	0.317352	0.852627	213	IPI00128904	IPI00128904	Alpha-CP1;Heterogeneous nuclear ribonucleoprotein E1;Poly(rC)-binding protein 1	Pcbp1	P60335	1	3	3	3	9.3	9.3	9.3	37.497	2.9266e-07	100450000	23.1756	23.0948	23.6098	22.3519	22.8186	21.7078	21.1079	23.7107	24.6176
	0.316067	0.127688	197	IPI00124771;IPI00850430	IPI00124771;IPI00850430	Phosphate carrier protein, mitochondrial;Phosphate transport protein;Solute carrier family 25 member 3;Putative uncharacterized protein	Slc25a3	Q8VEM8;Q3THU8;Q3U995;Q3UB63	2	5	5	5	14	14	14	39.632	2.1572e-12	430100000	25.5713	25.3484	25.5358	25.0344	25.2806	25.4371	25.3668	25.1825	25.5858
	0.315912	1.30549	149	IPI00117910	IPI00117910	Peroxiredoxin-2;Thiol-specific antioxidant protein;Thioredoxin peroxidase 1;Thioredoxin-dependent peroxide reductase 1;Prdx2 protein	Prdx2;Tdpx1;Tpx	Q61171;Q5M9N9	1	1	1	1	5.6	5.6	5.6	21.778	1.0221e-11	920470000	22.3591	21.4376	22.7414	23.3008	22.7449	21.2057	21.6816	26.8108	22.6755
	0.311975	-0.698253	320	IPI00230416;IPI00230415;IPI00407546;IPI00775852;IPI00851014;IPI00853793	IPI00230416;IPI00230415;IPI00407546;IPI00775852;IPI00851014;IPI00853793	Eukaryotic translation initiation factor 2 subunit 3, Y-linked;Eukaryotic translation initiation factor 2 subunit gamma, Y-linked;Putative uncharacterized protein;Eukaryotic translation initiation factor 2 subunit 3, X-linked;Eukaryotic translation initiation factor 2 subunit gamma, X-linked;Eukaryotic translation initiation factor 2, subunit 3, structural gene X-linked;Eif2s3x protein;Eukaryotic…	Eif2s3y;Eif2s3x;mCG_5458;RP23-99I10.1-001;mCG_121151;RP23-99I10.1-002	Q9Z0N2;Q9D791;Q9Z0N1;Q3TML6;Q3U5H6;Q3UDF8;Q3UIJ2;Q6NY07;Q9CRE9;Q9CZT2;A2AAW9	6	2	2	2	5.1	5.1	5.1	51.13	0.0005174	57591000	22.7675	22.2218	23.6954	23.3125	22.0639	21.69	22.2904	22.5591	20.1221
	0.309577	0.62093	264	IPI00139795;IPI00742383	IPI00139795;IPI00742383	60S acidic ribosomal protein P2	Rplp2	P99027	2	3	3	3	53	53	53	11.651	1.0636e-22	208400000	22.0065	23.2907	23.218	22.1409	24.747	24.2881	24.0545	24.5911	24.3933
	0.300725	-0.729857	430	IPI00454016;IPI00461623	IPI00454016;IPI00461623	Methionine adenosyltransferase 2;S-adenosylmethionine synthase isoform type-2;S-adenosylmethionine synthetase;Mat2a protein	Mat2a	Q3THS6;Q3TED1;Q3TSS0;Q3UAP7;Q3UZA2;Q99J57;Q6PE05	2	2	2	2	4.1	4.1	4.1	43.688	1.551e-08	39456000	22.3375	21.8559	22.4039	22.0003	21.8814	24.7132	22.8095	21.9046	21.6912
	0.29532	0.523904	163	IPI00469327;IPI00119202;IPI00474051;IPI00874704	IPI00469327;IPI00119202;IPI00474051;IPI00874704	Calgizzarin;Endothelial monocyte-activating polypeptide;Protein S100-A11;Protein S100-C;S100 calcium-binding protein A11	S100a11;S100c	P50543	4	1	1	1	7.1	7.1	7.1	24.243	2.6297e-25	27043000	22.6065	22.6992	20.7704	21.738	21.9179	22.2406	21.2844	23.7222	22.4616
	0.293588	0.18557	176	IPI00121788;IPI00648615;IPI00648105;IPI00848536;IPI00605254;IPI00116254;IPI00828909;IPI00649645	IPI00121788;IPI00648615;IPI00648105;IPI00848536;IPI00605254	Macrophage 23 kDa stress protein;Osteoblast-specific factor 3;Peroxiredoxin-1;Thioredoxin peroxidase 2;Thioredoxin-dependent peroxide reductase 2;MCG19655;Peroxiredoxin 1;Putative uncharacterized protein	Msp23;Paga;Prdx1;Tdpx2;mCG_19655;RP23-177C18.2-001;RP23-177C18.2-006;RP23-177C18.2-004	P35700;B1AXW7;Q3U9J9;B1AXW6;B1AXW5	8	6	6	6	36.2	36.2	36.2	22.176	4.2964e-52	1140300000	26.2655	26.7019	26.4759	26.7682	26.9317	26.4361	26.5158	27.2418	26.9351
	0.29149	-0.191921	375	IPI00323819	IPI00323819	40S ribosomal protein S20;MCG3574;Putative uncharacterized protein;Ribosomal protein S20	Rps20;mCG_3574;RP23-24J10.1-001	P60867;Q5BLK2	1	3	3	3	20.2	20.2	20.2	13.373	1.024e-23	968290000	25.842	26.8623	27.3519	26.6473	26.1127	26.7959	26	26.5511	26.4291
	0.290717	0.647923	494	IPI00849818;IPI00848693;IPI00661699	IPI00849818;IPI00848693	Maltase-glucoamylase;Soluble maltase-glucoamylase;Membrane-bound maltase-glucoamylase	Mgam	B5THE2;Q6XK23;Q6XK24	3	3	3	3	0.9	0.9	0.9	413.98	4.0082e-13	356320000	25.2142	21.9338	21.9422	25.4279	22.7134	25.2485	24.6986	25.3899	25.2451
	0.289325	0.595325	114	IPI00113783;IPI00886406;IPI00886192;IPI00885315	IPI00113783;IPI00886406;IPI00886192;IPI00885315	Lymphocyte adapter protein;Lymphocyte-specific adapter protein Lnk;SH2B adapter protein 3;Signal transduction protein Lnk	Lnk;Sh2b3	O09039	4	1	1	1	1.6	1.6	1.6	60.486	0.00027022	23716000	23.076	21.8352	22.8923	21.5824	22.6073	21.2189	22.4348	21.1327	23.6271
	0.285033	0.312419	305	IPI00228360;IPI00387422;IPI00408218	IPI00228360;IPI00387422;IPI00408218	Zyxin;Putative uncharacterized protein;Zyxin, isoform CRA_a;Zyx protein	Zyx;mCG_17080	Q62523;Q3TCR9;Q3UGQ3;Q8CBM0;Q8CD55;Q7TQE2	3	3	3	3	7.4	7.4	7.4	60.79	2.3177e-05	41379000	22.5201	22.7768	21.8396	22.217	22.7346	21.5214	22.4605	22.9393	22.0105
	0.284327	-0.524686	87	IPI00108410	IPI00108410	ATPase family AAA domain-containing protein 1;Putative uncharacterized protein	Atad1	Q9D5T0;Q9D9C1	1	1	1	1	3.3	3.3	3.3	40.744	0.0068305	2040600	21.8277	22.2004	21.2427	21.2079	21.8281	22.022	22.4219	19.9941	21.0679
	0.283763	-0.440189	186	IPI00122971;IPI00230665;IPI00830721	IPI00122971	Neural cell adhesion molecule 1	Ncam;Ncam1	P13595-1;P13595	3	3	3	3	3.6	3.6	3.6	119.43	7.9291e-10	64821000	23.1529	21.6488	22.9124	21.8972	23.5665	23.1835	21.7049	22.7853	22.8365
	0.281174	-0.118945	177	IPI00406447;IPI00122349;IPI00881485;IPI00880785;IPI00881742	IPI00406447;IPI00122349;IPI00881485;IPI00880785	Collapsin response mediator protein 4A;Dihydropyrimidinase-related protein 3;Unc-33-like phosphoprotein 1;Putative uncharacterized protein	Dpysl3;Drp3;Ulip	Q71H74;Q62188;Q3TAS8;Q3TT92	5	10	10	7	20.4	20.4	15.8	73.884	2.0822e-71	610510000	25.6552	26.2986	26.3212	25.9343	25.5755	25.8153	25.39	25.8119	25.7664
	0.280464	-0.738935	143	IPI00117350	IPI00117350	Alpha-tubulin 4;Alpha-tubulin isotype M-alpha-4;Tubulin alpha-4 chain;Tubulin alpha-4A chain	Tuba4;Tuba4a	P68368	1	13	2	2	34.8	4.2	4.2	49.924	1.6427e-224	64930000	22.4112	22.0424	22.4644	22.9309	22.8887	22.4201	23.8939	20.2746	21.8543
	0.278614	-1.02813	457	IPI00471080;IPI00928386;IPI00928010	IPI00471080;IPI00928386;IPI00928010	Putative uncharacterized protein	1300017J02Rik	Q8VC96;Q9DBD0	3	2	2	2	1.9	1.9	1.9	76.765	2.4877e-14	429740000	21.5681	25.373	21.2635	24.8034	22.3332	25.6723	22.4882	21.8356	25.4008
	0.275214	-0.195525	247	IPI00134621;IPI00126133;IPI00127109	IPI00134621;IPI00126133;IPI00127109	GTPase Ran;GTP-binding nuclear protein Ran;Ras-like protein TC4;Ras-related nuclear protein;Putative uncharacterized protein;GTP-binding nuclear protein Ran, testis-specific isoform;MCG131225;RAS-like, family 2, locus 9;MCG49183;Novel Ras protein (1700009N14Rik);RIKEN cDNA 1700009N14 gene	Ran;Rasl2-8;Rasl2-9;mCG_131225;1700009N14Rik;mCG_49183;RP23-143B14.1;RP23-143B14.1-001	P62827;Q3ULW0;Q61820;A6H622;Q14AA6	3	6	6	6	22.7	22.7	22.7	24.423	2.4732e-20	1556800000	26.8374	27.5511	27.4389	26.8231	27.4538	27.7765	27.1936	27.0485	27.2247
	0.267708	0.0943712	392	IPI00336324;IPI00649695	IPI00336324;IPI00649695	Cytosolic malate dehydrogenase;Malate dehydrogenase, cytoplasmic;Malate dehydrogenase 1, NAD (Soluble)	Mdh1;Mor2;RP23-198N8.1-002	P14152;B1ATQ3	2	1	1	1	5.1	5.1	5.1	36.511	9.8587e-08	31075000	21.9531	22.5032	22.7886	22.1598	22.3352	21.9705	22.0635	22.3626	22.3224
	0.2671	1.23122	141	IPI00117167;IPI00759948	IPI00117167;IPI00759948	Actin-depolymerizing factor;Brevin;Gelsolin;Gelsolin, isoform CRA_b;Putative uncharacterized protein;Gelsolin, isoform CRA_c;Gsn protein	Gsb;Gsn;mCG_21267;RP23-186B18.2-001;RP23-186B18.2-004	P13020-1;P13020;A2AL35;Q3TGJ9;Q3U9Q8;Q3UCW8;P13020-2;A6PWS5;Q6PAC1	2	11	1	1	19.1	3.6	3.6	85.941	0	2442500000	22.3946	21.5945	22.8879	22.8853	22.7773	22.7096	23.0176	21.4544	27.5938
	0.266103	-0.559172	474	IPI00623834;IPI00876368;IPI00406639;IPI00648417	IPI00623834;IPI00876368;IPI00406639;IPI00648417	Adenosine monophosphate deaminase 2 (Isoform L);Adenosine monophosphate deaminase 2 (Isoform L), isoform CRA_a;AMP deaminase 2;AMP deaminase isoform L	Ampd2;mCG_4058;RP23-89M15.1-003;RP23-89M15.1-010	A2AE27;Q9DBT5;A2AE22	4	2	2	2	2.9	2.9	2.9	94.695	0.001176	16706000	22.1747	21.5365	21.3885	22.1309	21.2572	22.7451	22.9116	20.5989	20.9452
	0.265509	-0.391299	90	IPI00109275;IPI00754329;IPI00754831;IPI00756073;IPI00875016;IPI00817038;IPI00344640;IPI00856458	IPI00109275;IPI00754329;IPI00754831;IPI00756073	Glutamate/H(+) symporter 1;Mitochondrial glutamate carrier 1;Solute carrier family 25 member 22	Gc1;Slc25a22	Q9D6M3	8	3	3	3	7.7	7.7	7.7	34.67	1.2503e-06	305780000	22.1829	27.0017	22.5292	22.3481	21.8015	21.7704	22.5111	21.653	20.582
	0.264056	-0.478927	410	IPI00403589;IPI00620075	IPI00403589;IPI00620075	Enhancer of rudimentary homolog;Enhancer of rudimentary homolog (Drosophila);Erh protein;MCG7617, isoform CRA_d;Putative uncharacterized protein	Erh;mCG_7617	P84089;Q4FZH7	2	1	1	1	10.6	10.6	10.6	12.259	1.5411e-21	21947000	21.8953	23.6339	22.4377	22.6944	22.7582	21.5308	20.8077	21.8385	22.9004
	0.263307	0.598241	220	IPI00129519	IPI00129519	22 kDa neuronal tissue-enriched acidic protein;Brain acid soluble protein 1;Neuronal axonal membrane protein NAP-22	Basp1;Nap22	Q91XV3	1	2	2	2	15.9	15.9	15.9	22.086	3.399e-07	111250000	20.9743	22.1699	21.8102	22.4564	22.2481	21.4203	23.2261	23.7278	20.9657
	0.261171	2.30393	396	IPI00346834	IPI00346834	Keratin, type II cytoskeletal 2 oral;Keratin-76;Type-II keratin Kb9	Krt76	Q3UV17	1	10	1	1	11.3	1.5	1.5	62.844	6.1156e-26	55723000000	21.6371	22.1741	21.6112	22.6153	22.2911	22.9592	21.9993	20.8617	31.9163
	0.25614	0.0775572	298	IPI00225961;IPI00885925	IPI00225961	A10;D-3-phosphoglycerate dehydrogenase	Phgdh	Q61753	2	4	4	4	8.8	8.8	8.8	56.585	7.4325e-11	473530000	25.0189	26.0651	25.364	25.5036	25.5587	25.2539	25.4113	25.4749	25.6627
	0.249324	-0.479278	454	IPI00776252;IPI00469251	IPI00776252;IPI00469251	Thioredoxin reductase 1, cytoplasmic;Thioredoxin reductase TR1;Thioredoxin reductase 1	Trxr1;Txnrd1	Q9JMH6-1;Q9JMH6;Q9JMH6-2;Q91Y95;Q91Y98	2	2	2	2	4.1	4.1	4.1	67.036	0.00093125	26646000	23.6642	23.6472	22.2951	21.2611	21.9521	23.1506	22.3455	21.9641	20.6164
	0.248039	0.199151	223	IPI00828741;IPI00130147;IPI00754017;IPI00308402;IPI00915507;IPI00757982	IPI00828741;IPI00130147;IPI00754017;IPI00308402;IPI00915507;IPI00757982	HnRNP-associated with lethal yellow;hnRNP associated with lethal yellow protein;Maternally-expressed hnRNP C-related protein;RNA-binding protein Raly;Putative uncharacterized protein;HnRNP-associated with lethal yellow, isoform CRA_f	C130057N11Rik;Raly;RP23-480H10.2-003;Merc;RP23-480H10.2-004;mCG_3684;RP23-480H10.2-001;RP23-480H10.2-006	A2AU63;Q64012-1;Q64012;A2AU62;Q64012-2;Q3TGD3;Q3U3F6;A2AU61	6	1	1	1	2.9	2.9	2.9	33.188	0.012867	6969400	22.0702	23.8503	21.093	21.0761	21.8171	22.1244	21.7654	21.9893	21.8603
	0.244755	0.425057	395	IPI00339468;IPI00875791;IPI00607914	IPI00339468;IPI00875791;IPI00607914	ATP-dependent RNA helicase A;DEAH box protein 9;Nuclear DNA helicase II;Dhx9 protein;Putative uncharacterized protein	Ddx9;Dhx9	O70133-2;O70133;Q05BR6;Q3TEB2;Q3TF92;Q3UR42;O70133-1;O70133-3	3	2	2	2	1.7	1.7	1.7	149.69	2.7182e-05	23203000	22.0676	21.8915	22.0425	21.0919	21.3615	22.8744	22.6907	21.3996	22.5127
	0.243673	0.237342	344	IPI00308885;IPI00461249;IPI00845678	IPI00308885;IPI00461249;IPI00845678	60 kDa chaperonin;60 kDa heat shock protein, mitochondrial;Chaperonin 60;Heat shock protein 60;HSP-65;Mitochondrial matrix protein P1	Hsp60;Hspd1	P63038-1;P63038;P63038-2	3	4	4	4	11.2	11.2	11.2	60.955	6.4803e-20	37236000	22.0629	21.7099	22.1718	22.0099	22.3392	21.6653	21.8598	22.9031	21.9636
	0.241833	-0.231635	183	IPI00122549;IPI00230540	IPI00122549;IPI00230540	Outer mitochondrial membrane protein porin 1;Plasmalemmal porin;Voltage-dependent anion-selective channel protein 1;Voltage-dependent anion-selective channel protein 5;Putative uncharacterized protein	Vdac1;Vdac5	Q60932-1;Q60932;Q3THL7;Q3TIG8;Q3U6K8;Q60932-2	2	1	1	1	6.8	6.8	6.8	32.351	0.00064712	18794000	23.6603	20.9454	21.3779	22.2299	21.3843	21.811	21.1304	22.1165	21.4835
	0.238027	-0.642146	253	IPI00136703	IPI00136703	B-CK;Creatine kinase B chain;Creatine kinase B-type	Ckb;Ckbb	Q04447	1	3	3	3	10	10	10	42.713	6.0503e-05	47426000	22.6202	21.7434	22.1764	21.653	22.6053	22.648	20.965	23.6523	20.3627
	0.237903	0.54305	193	IPI00124096;IPI00918751	IPI00124096;IPI00918751	Metastasin;Metastatic cell protein;PEL98;Placental calcium-binding protein;Protein 18A2;Protein Mts1;Protein S100-A4;S100 calcium-binding protein A4;Putative uncharacterized protein;S100 calcium binding protein A4	Capl;Mts1;S100a4;mCG_1040509	P07091;Q545V2	2	1	1	1	16.8	16.8	16.8	11.721	4.0775e-11	124960000	22.9909	21.7804	22.0527	21.3485	21.9891	22.1867	22.3774	23.8815	20.8946
	0.230405	0.440524	127	IPI00115546;IPI00230192;IPI00416906;IPI00469793;IPI00272681;IPI00119853;IPI00229525;IPI00463891;IPI00230191;IPI00750570;IPI00118569;IPI00228617;IPI00652902;IPI00228620;IPI00467152;IPI00347770;IPI00338854;IPI00330646;IPI00649933;IPI00750823;IPI00649388;IPI00648939;IPI00775947	IPI00115546;IPI00230192;IPI00416906;IPI00469793;IPI00272681;IPI00119853;IPI00229525;IPI00463891;IPI00230191;IPI00750570;IPI00118569;IPI00228617;IPI00652902;IPI00228620;IPI00467152;IPI00347770;IPI00338854;IPI00330646;IPI00649933;IPI00750823;IPI00649388;IPI00648939;IPI00775947	Guanine nucleotide-binding protein G(o) subunit alpha;Guanine nucleotide binding protein, alpha o, isoform CRA_b;Putative uncharacterized protein;Adenylate cyclase-stimulating G alpha protein;Extra large alphas protein;Guanine nucleotide-binding protein G(s) subunit alpha isoforms XLas;Guanine nucleotide binding protein, alpha stimulating, olfactory type;Guanine nucleotide-binding protein G(s) su…	Gna0;Gnao;Gnao1;mCG_14665;Gnas;Gnas1;Gnal;MNCb-5546;Gna12;Gna-12;Gna13;Gna-13;mCG_19634;RP23-465A12.1-001;Gnai2;Gnai-2;Gnat2;RP23-89M15.3-001;Gnai1;Gnat3;mCG_21847;Gnai3;Gnat1;Gnat-1;RP23-89M15.3-006;Gnasx1;RP23-465A12.1-002;RP23-89M15.3-003;RP23-439H2.1-018	P18872-2;P18872;P18872-1;Q543S2;Q6R0H7-1;Q6R0H7;Q6R0H7-4;Q66L47;Q8BHK8;P63094-1;P63094;Q8CGK7;Q3TY78;Q8C040;P63094-2;P27600;Q2NKI3;P27601;A2AA49;Q3UE40;P08752;Q3TXK7;Q8JZT4;Q922Y6;P50149;A2AE33;Q8BSY7;Q9D7B3;B2RSH2;Q61018;Q3V3I2;B2RVZ3;Q9DC51;Q3TJH1;P20612;A2AE32;Q9WUC0;Q8C5L2;Q9D034;A2AE31;A2A610;Q6LEA6;Q9JJ21	23	2	2	2	7.3	7.3	7.3	40.036	3.1731e-28	164060000	23.215	21.937	21.0705	22.3182	22.376	21.3981	23.6175	21.2665	22.5298
	0.22613	0.193797	95	IPI00110827;IPI00114593;IPI00480406;IPI00653007;IPI00117043;IPI00654242;IPI00404804;IPI00266875;IPI00885994;IPI00885500	IPI00110827;IPI00114593;IPI00480406;IPI00653007;IPI00117043;IPI00654242;IPI00404804;IPI00266875;IPI00885994;IPI00885500	Actin, alpha skeletal muscle;Alpha-actin-1;Skeletal muscle alpha-actin mRNA.;Alpha-actin (Aa 40-375);Actin, alpha cardiac muscle 1;Alpha-cardiac actin;Actin alpha cardiac;Actin, alpha, cardiac muscle 1;Putative uncharacterized protein;Alpha-actin (AA 27-375);Actin, aortic smooth muscle;Alpha-actin-2;Actin, gamma-enteric smooth muscle;Alpha-actin-3;Gamma-2-actin;Smooth muscle gamma-actin;Actin, ga…	Acta;Acta1;Actc;Actc1;RP23-230H3.3-001;alpha-cardiac actin;Acta2;Actsa;Actvs;Acta3;Actg2;Actsg;mCG_133573	P68134;Q61264;Q61272;P68033;Q497E4;Q61273;Q61274;Q61275;Q9CXK3;Q3TG92;P62737;Q3U122;Q3UIJ3;P63268;Q3UJ36;Q61852	10	15	3	3	39	11.7	11.7	42.051	4.6912e-145	4529100000	28.851	28.932	28.1459	28.4595	29.1301	28.1723	28.4812	28.7639	29.0983
	0.226073	0.212259	283	IPI00875923;IPI00222393	IPI00875923;IPI00222393	Protein FAM164A	Fam164a	Q8BJH1-1;Q8BJH1	2	1	1	1	3.4	3.4	3.4	37.89	8.8911e-05	73428000	22.0246	23.0435	23.1758	22.7817	21.8134	22.3616	22.0653	22.6868	22.8413
	0.225206	-0.675033	162	IPI00119138	IPI00119138	Complex III subunit 2;Core protein II;Cytochrome b-c1 complex subunit 2, mitochondrial;Ubiquinol-cytochrome-c reductase complex core protein 2	Uqcrc2	Q9DB77	1	2	2	2	5.7	5.7	5.7	48.234	2.8897e-21	55136000	21.7347	22.1407	21.6769	22.4199	24.2249	21.1276	20.6008	21.9398	23.2066
	0.222481	-0.403281	108	IPI00113427;IPI00107952	IPI00113427;IPI00107952	1,4-beta-N-acetylmuramidase C;Lysozyme C type P;Lysozyme C-1;Lysozyme C type M;Lysozyme C-2	Lyz1;Lzp-s;Lyz;Lyz2;Lyzs	P17897;P08905	2	2	2	2	12.9	12.9	12.9	18.418	9.5202e-05	68131000	22.6772	21.7231	22.0695	21.6131	21.487	22.8982	21.5736	22.5515	20.6634
	0.219013	0.138194	301	IPI00227299;IPI00751833;IPI00130102;IPI00230444;IPI00944023;IPI00129527;IPI00230445	IPI00227299	Vimentin;Vim protein;Putative uncharacterized protein;Vimentin, isoform CRA_b	Vim;mCG_15706;RP23-185P20.1-001	P20152;A4IF59;Q3TFD9;Q3TWV0;Q3U6S1;Q3UAX1;Q3UD36;Q3V2S4;Q5FWJ3	7	20	18	17	45.9	44	42.1	53.687	1.7753e-68	1543000000	27.3362	27.09	26.8404	27.0554	26.8351	27.0641	26.9356	26.8453	27.5883
	0.216871	-0.558466	322	IPI00620256;IPI00400300;IPI00230435;IPI00126191;IPI00230394;IPI00113886	IPI00620256;IPI00400300;IPI00230435	Lamin-A/C;Lamin A;Lamin A, isoform CRA_a;Putative uncharacterized protein;Lamin C	Lmn1;Lmna;mCG_8830	P48678-1;P48678;B3RH23;Q3U7I5;Q3UCU3;Q8BNX5;P48678-2;B3RH24;Q3U733;P48678-3;Q9CTL2	6	4	4	4	6	6	6	74.237	1.7495e-06	43192000	23.4774	22.3575	21.9139	22.4496	22.1962	22.5417	22.9418	22.7217	19.8486
	0.212457	-0.471196	158	IPI00118892;IPI00776023;IPI00115528;IPI00857380;IPI00856578;IPI00856699;IPI00856976	IPI00118892	65 kDa macrophage protein;L-plastin;Lymphocyte cytosolic protein 1;Plastin-2;pp65;Putative uncharacterized protein	Lcp1;Pls2	Q61233;Q3TJX0;Q3U6N7;Q3U6Z1;Q3U9M7	7	3	3	3	6.7	6.7	6.7	70.148	4.6726e-17	101220000	21.3272	23.1618	24.5342	21.7174	23.5515	22.4171	21.6445	21.2115	23.4165
	0.208457	-0.111862	343	IPI00307837;IPI00119667;IPI00831365;IPI00831184;IPI00849577	IPI00307837;IPI00119667;IPI00831365;IPI00831184	Elongation factor 1-alpha 1;Elongation factor Tu;Eukaryotic elongation factor 1 A-1;Elongation factor 1-alpha;Eef1a1 protein;Elongation factor 1-alpha 2;Eukaryotic elongation factor 1 A-2;Statin-S1	Eef1a;Eef1a1;mCG_15232;Eef1a2;Eef1al;Stn;RP23-401L17.3-001	P10126;Q3TII3;Q3UA81;Q3UZQ3;Q4FZE5;Q58E64;P62631;B7ZBW3	5	11	11	11	30.5	30.5	30.5	50.113	8.4095e-135	3320700000	28.039	28.3141	28.1693	28.3832	28.5492	28.1804	28.2361	28.5787	27.9624
	0.207108	0.779647	307	IPI00228757	IPI00228757	Hematopoietic system regulatory peptide;Seraspenide;Thymosin beta-4;Putative uncharacterized protein;Thymosin, beta 4, X chromosome;Thymosin, beta 4, X chromosome, isoform CRA_a	Ptmb4;Tmsb4;Tmsb4x;mCG_115770;RP23-139P21.1-001	P20065-2;P20065;Q6ZWX2	1	1	1	1	25	25	25	5.0526	5.9262e-05	501450000	22.6573	22.3801	21.0997	21.6159	22.2231	22.9179	21.8388	21.4223	25.8349
	0.206181	0.651786	155	IPI00118625	IPI00118625	Histidine ammonia-lyase;Histidine ammonia lyase, isoform CRA_a;Putative uncharacterized protein	Hal;Hsd;Huth;mCG_4802	P35492;B2RXW1;Q8CE60;Q9D3I5	1	5	5	5	9.3	9.3	9.3	72.257	9.5031e-13	132280000	23.5878	23.9398	23.3697	24.3621	22.0092	22.096	24.3778	24.4674	21.5775
	0.203266	0.286053	329	IPI00230754;IPI00648357;IPI00648119	IPI00230754;IPI00648357	Mitochondrial 2-oxoglutarate/malate carrier protein;Solute carrier family 25 member 11;Putative uncharacterized protein;Solute carrier family 25 (Mitochondrial carrier oxoglutarate carrier), member 11, isoform CRA_b;Solute carrier family 25 (Mitochondrial carrier;oxoglutarate carrier), member 11	Slc25a11;DN-183N8.13-001;mCG_21174;RP23-326P7.2-001;DN-183N8.13-002;RP23-326P7.2-002	Q9CR62;Q5SX53;Q9CTC7;Q5SX46	3	4	4	4	13.7	13.7	13.7	34.155	2.1474e-10	120460000	23.5368	23.412	23.6018	23.6752	22.1267	23.7296	23.1931	23.5574	23.6391
	0.199185	0.537675	165	IPI00119374;IPI00884526;IPI00119361;IPI00119364;IPI00119371;IPI00119388	IPI00119374;IPI00884526;IPI00119361;IPI00119364;IPI00119371;IPI00119388	Small proline-rich protein 2H;Small proline-rich protein 2B;Small proline-rich protein 2D;Small proline-rich protein 2G;Small proline-rich protein 2K	Sprr2h;Sprr2b;Sprr2d;Sprr2g;Sprr2k	O70559;A9JTY7;O70554;O70555;O70558;O70562	6	1	1	1	41.7	41.7	41.7	11.72	0.0014615	113370000	22.6464	22.5551	22.6474	21.0644	21.4538	23.3855	22.154	21.4159	23.9468
	0.196952	0.401907	321	IPI00230427;IPI00606310	IPI00230427;IPI00606310	Delayed early response protein 6;Glycosylation-inhibiting factor;L-dopachrome isomerase;L-dopachrome tautomerase;Macrophage migration inhibitory factor;Phenylpyruvate tautomerase;MCG3124, isoform CRA_b;Putative uncharacterized protein	Mif;mCG_3124	P34884;Q545F0	2	2	2	2	17.4	17.4	17.4	12.504	0.0019709	63420000	22.0146	20.6545	22.1369	20.5052	22.8564	22.5472	22.0406	22.174	22.8999
	0.195199	-0.244607	354	IPI00314748	IPI00314748	Actin-interacting protein 1;WD repeat-containing protein 1;Putative uncharacterized protein;WD repeat domain 1;WD repeat domain 1, isoform CRA_b	Wdr1;mCG_3745	O88342;Q3TE06;Q3TJY2;Q3TNK2;Q3U136;Q80ZI9;Q9DBM8;Q9DC08	1	1	1	1	1.7	1.7	1.7	66.406	0.0084872	0	21.9553	22.8326	22.46	21.8022	23.1373	21.6845	21.8833	21.807	22.2
	0.192661	-0.197655	122	IPI00403788;IPI00114392;IPI00720242	IPI00403788;IPI00114392;IPI00720242	Putative uncharacterized protein;Midkine;Retinoic acid-induced differentiation factor;Midkine, isoform CRA_a;Embryonic-specific truncated midkine B	Mdk;Mk;mCG_16132;RP23-273F8.3-001	Q8BN87;P12025;A2AHJ9;Q2LEK6	3	1	1	1	5.9	5.9	5.9	18.145	3.1612e-09	28513000	21.2753	22.4854	22.3725	22.0237	21.9421	22.8452	21.7411	21.875	22.602
	0.191301	0.286767	147	IPI00117583	IPI00117583	Thymosin beta-10;MCG125727;Thymosin, beta 10	Ptmb10;Tmsb10;mCG_125727	Q6ZWY8;A6H6H4	1	1	1	1	31.8	31.8	31.8	5.0256	0.005079	48871000	22.2422	22.24	21.8846	22.4674	21.9581	22.264	21.8828	23.6223	22.0447
	0.187536	-0.309702	481	IPI00675224	IPI00675224				1	1	1	1	8.9	8.9	8.9	17.731	0.004266	87032000	22.8922	21.8381	22.5711	21.816	22.6205	22.6388	21.6547	21.3196	23.1719
	0.186575	-0.618209	381	IPI00331088;IPI00880914;IPI00551190	IPI00331088;IPI00880914;IPI00551190	Caspin;Pigment epithelium-derived factor;Serpin F1;Stromal cell-derived factor 3;Serine (Or cysteine) peptidase inhibitor, clade F, member 1, isoform CRA_a;Serine (Or cysteine) proteinase inhibitor, clade F, member 1	Pedf;Sdf3;Serpinf1;mCG_1335;RP23-384C18.1-001;RP23-384C18.1-006;RP23-384C18.1-002	P97298;Q5ND38;B7ZC25;Q5ND37	3	4	1	1	9.6	2.2	2.2	46.233	9.6295e-54	370640000	21.9127	21.4009	21.1099	23.2592	23.7419	22.4626	21.0931	21.5772	24.9388
	0.180941	0.305168	97	IPI00404551;IPI00111013;IPI00881091;IPI00927957	IPI00404551;IPI00111013;IPI00881091;IPI00927957	Putative uncharacterized protein;Cathepsin D;Ctsd protein;Cathepsin D, isoform CRA_a	Ctsd;mCG_11067	Q8C243;P18242;Q05BF3;Q3TIR0;Q3TJN3;Q3TWD0;Q3TWL1;Q3TWR6;Q3TXL5;Q3U651;Q3U7I9;Q3U7P0;Q3U8W5;Q3UAQ1;Q3UC89;Q3UCD9;Q8VCK2;Q3UCW4	4	1	1	1	2.2	2.2	2.2	48.373	0.0087227	67599000	22.5496	22.3627	22.5013	21.7755	22.2857	22.2314	22.7446	23.266	21.1975
	0.180737	-0.218879	251	IPI00136251	IPI00136251	DnaJ homolog subfamily A member 2;mDj3;Putative uncharacterized protein	Dnaja2	Q9QYJ0;Q3TFF0	1	1	1	1	3.2	3.2	3.2	45.745	0.0014392	16595000	22.0282	22.8352	22.8365	22.4638	21.254	22.3424	21.3218	21.8964	22.1854
	0.178736	0.259728	408	IPI00400163;IPI00845843;IPI00753284;IPI00403547;IPI00845580	IPI00400163;IPI00845843;IPI00753284;IPI00403547	N-acetyltransferase NAT13;N-alpha-acetyltransferase 50, NatE catalytic subunit	Mak3;Naa50;Nat13	Q6PGB6-4;Q6PGB6;Q6PGB6-1;Q6PGB6-2;Q6PGB6-3	5	6	6	6	26.9	26.9	26.9	20.044	7.6035e-17	242920000	25.1414	24.8555	24.802	24.6817	23.0139	24.6415	24.2599	24.4269	24.4296
	0.172933	-0.241473	309	IPI00229465;IPI00742359;IPI00407719;IPI00742350	IPI00229465;IPI00742359;IPI00407719;IPI00742350	Nuclear membrane-binding protein;Uveal autoantigen with coiled-coil domains and ankyrin repeats;Uaca protein	Kiaa1561;Uaca	Q8CGB3-3;Q8CGB3;Q8CGB3-1;Q8CIA8;Q8CGB3-2	4	1	1	1	0.9	0.9	0.9	160.93	1.1943e-09	0	21.9408	22.5678	21.5023	22.4794	22.4448	20.9012	21.6162	21.5988	21.886
	0.17176	0.801699	350	IPI00313296	IPI00313296	Ribonuclease inhibitor;Ribonuclease/angiogenin inhibitor 1;Putative uncharacterized protein	Rnh;Rnh1	Q91VI7;Q3UM23	1	1	1	1	3.3	3.3	3.3	49.816	1.1279e-23	252320000	22.4701	21.7375	22.43	21.4573	22.364	22.0004	26.2166	20.7021	21.3081
	0.171435	0.185083	460	IPI00626628;IPI00474407;IPI00553612;IPI00461641;IPI00114472;IPI00755204;IPI00133503;IPI00136263	IPI00626628;IPI00474407;IPI00553612;IPI00461641;IPI00114472;IPI00755204;IPI00133503	MCG2315, isoform CRA_b;Putative uncharacterized protein;Ribosomal protein L27a;60S ribosomal protein L27a;L29	L27a;mCG_2315;Rpl27a	Q9CQ16;P14115	8	3	3	3	19.6	19.6	19.6	16.605	1.0306e-06	715890000	25.9874	25.7717	25.7691	26.1258	25.779	25.6294	25.6175	25.6811	26.7908
	0.168781	0.767125	317	IPI00230133	IPI00230133	H1 VAR.5;H1b;Histone H1.5;Hist1h1b protein;Histone 1, H1b	H1f5;Hist1h1b;mCG_142319;RP23-138F20.13-001	P43276;Q1WWK3;Q5T003	1	3	3	3	17.5	17.5	17.5	22.576	3.3551e-14	488260000	24.726	25.3812	24.8204	22.1248	25.5854	24.6956	22.1915	25.9529	26.5627
	0.168518	0.402974	134	IPI00116283	IPI00116283	CCT-gamma;Matricin;mTRiC-P5;T-complex protein 1 subunit gamma;Putative uncharacterized protein;Chaperonin containing Tcp1, subunit 3 (Gamma);Chaperonin subunit 3 (Gamma);Chaperonin containing TCP-1 gamma subunit	Cct3;Cctg;mCG_8828	P80318;Q3TBM6;Q3U0I3;Q3U4U6;Q3UJP4;Q9R1U1	1	2	2	2	9	9	9	60.629	2.6112e-15	91722000	22.2655	22.3314	22.604	22.4859	22.3593	20.7286	21.879	23.6242	21.2794
	0.168461	0.794968	190	IPI00123223;IPI00271262;IPI00420891;IPI00677290;IPI00849570;IPI00928063;IPI00553546	IPI00123223;IPI00271262;IPI00420891;IPI00677290;IPI00849570;IPI00928063;IPI00553546	Murinoglobulin-1;Murinoglobulin-2	Mug1;Mug-1;Mug2;Mug-2	P28665;P28666	7	2	2	2	1.4	1.4	1.4	165.3	3.365e-06	736600000	21.0659	21.9	23.0563	22.0125	21.5325	22.3921	26.2864	21.3024	20.7333
	0.163035	0.385178	85	IPI00108189;IPI00880795	IPI00108189;IPI00880795	Adenosine 5-monophosphoramidase;Histidine triad nucleotide-binding protein 1;Protein kinase C inhibitor 1;Protein kinase C-interacting protein 1;Histidine triad nucleotide binding protein;MCG1442, isoform CRA_b	Hint;Hint1;Pkci;Pkci1;Prkcnh1;mCG_1442;RP24-84L18.1-001;RP24-84L18.1-002	P70349;B1AZK3;B0R1E3	2	1	1	1	11.1	11.1	11.1	13.777	4.4815e-06	76371000	22.684	23.1536	21.8165	21.4455	22.0361	21.3929	21.9894	20.5235	23.5173
	0.149466	0.600899	349	IPI00457852;IPI00313222;IPI00626312;IPI00750333;IPI00848644;IPI00853789;IPI00378933	IPI00457852;IPI00313222;IPI00626312;IPI00750333;IPI00848644;IPI00853789;IPI00378933	60S ribosomal protein L6;TAX-responsive enhancer element-binding protein 107	Rpl6;mCG_16023	P47911;Q3UCH0;Q3UFI4	7	2	2	2	6.1	6.1	6.1	34.894	4.675e-05	314870000	21.9251	21.4985	22.8056	24.4717	24.4901	22.8884	26.196	21.7647	25.6922
	0.149283	0.176052	166	IPI00119421;IPI00944072	IPI00119421;IPI00944072	Matrix metalloproteinase RASI;Matrix metalloproteinase-19;Matrix metallopeptidase 19;Matrix metallopeptidase 19, isoform CRA_a;Putative uncharacterized protein	Mmp19;Rasi;mCG_18673	Q9JHI0;Q2KHP2;Q3UW97	2	1	1	1	2.8	2.8	2.8	59.121	0.0044143	63450000	21.4908	22.7578	21.1587	22.3358	22.5138	21.5317	22.4693	21.6866	22.7536
	0.14677	0.117765	376	IPI00623776;IPI00624840;IPI00624933;IPI00844736;IPI00329998;IPI00621374;IPI00621789;IPI00874920;IPI00876005;IPI00407339	IPI00623776;IPI00624840;IPI00624933;IPI00844736;IPI00329998;IPI00621374;IPI00621789;IPI00874920;IPI00876005;IPI00407339	Histone H4	H4-12;H4-53;Hist1h4a;Hist1h4b;Hist1h4c;Hist1h4d;Hist1h4f;Hist1h4h;Hist1h4i;Hist1h4j;Hist1h4k;Hist1h4m;Hist2h4;Hist2h4a;Hist4h4;Gm11275;mCG_1027097;mCG_1044802;mCG_121063;mCG_142242;mCG_23033;mCG_23039;mCG_49272;mCG_49679;mCG_7726;mCG_7729;mCG_7731;OTTMUSG00000000446	P62806;B2RTM0;Q61667;Q6B822	10	5	5	5	32.9	32.9	32.9	17.239	6.8456e-18	1160100000	26.3616	26.2204	26.5175	26.8081	26.7656	26.6158	27.09	26.265	27.1877
	0.137316	-0.220647	383	IPI00555071;IPI00331321;IPI00755220;IPI00652828	IPI00555071;IPI00331321;IPI00755220;IPI00652828	Ras suppressor protein 1;Putative uncharacterized protein;Ras suppressor protein 1, isoform CRA_b;Ras suppressor protein 1, isoform CRA_a	Rsp1;Rsu1;mCG_15700;RP23-415C3.3-001;RP23-415C3.3-006	Q01730;Q9D031;A2AUR7;Q9CSE4;Q9CUS2;Q3TFN7	4	2	2	2	5.8	5.8	5.8	31.55	0.00017897	48791000	20.8361	23.008	23.0395	22.0548	21.5695	23.1419	21.5512	21.7937	22.7594
	0.136409	-0.211262	137	IPI00119111;IPI00116649;IPI00830538	IPI00119111;IPI00116649;IPI00830538	Calponin, acidic isoform;Calponin-3;Cnn3 protein;Calponin H2, smooth muscle;Calponin-2;Neutral calponin;Calponin 2;Putative uncharacterized protein;Cnn2 protein	Cnn3;Cnn2;mCG_13425	Q9DAW9;Q99JN5;Q08093;Q543F3;Q922F8	3	1	1	1	3.3	3.3	3.3	36.428	0.0031828	0	22.3035	21.4239	21.043	21.1645	21.8997	21.4574	22.1474	21.4177	20.3228
	0.135844	-0.477931	215	IPI00943453;IPI00129215	IPI00943453;IPI00129215	Putative uncharacterized protein;Vanin 1;Pantetheinase;Pantetheine hydrolase;Vascular non-inflammatory molecule 1	mCG_6752;Vnn1	Q3TJI0;Q3UEK0;Q9Z0K8	2	1	1	1	2.5	2.5	2.5	57.091	4.0255e-11	243920000	22.1266	21.3802	22.5371	22.9606	22.206	22.6385	21.2018	20.5172	24.6522
	0.13315	-0.160975	174	IPI00121575;IPI00650049	IPI00121575;IPI00650049	Alpha-1,3-mannosyltransferase ALG2;Asparagine-linked glycosylation protein 2 homolog;GDP-Man:Man(1)GlcNAc(2)-PP-dolichol mannosyltransferase;Asparagine-linked glycosylation 2 homolog (Yeast, alpha-1,3-mannosyltransferase)	Alg2;MNCb-5081;RP23-457P12.3-002	Q9DBE8;A2AJM6	2	1	1	1	3.1	3.1	3.1	47.404	0.0015602	10131000	21.5097	21.9669	21.5709	21.1266	22.4472	22.4069	21.9293	21.9372	21.6313
	0.127779	-0.187841	312	IPI00229534	IPI00229534	Myristoylated alanine-rich C-kinase substrate;Marcks protein	Macs;Marcks	P26645;Q05BL6	1	2	2	2	10.7	10.7	10.7	29.661	0.0001127	24295000	20.5084	22.3318	22.2551	21.5468	22.8603	22.3127	22.756	21.9555	21.4447
	0.125304	0.385585	439	IPI00869475;IPI00474487;IPI00463297;IPI00230679;IPI00113713;IPI00849174;IPI00889996	IPI00869475;IPI00474487;IPI00463297;IPI00230679;IPI00113713;IPI00849174;IPI00889996	60S ribosomal protein L36	Rpl36;mCG_20352	Q5M9L1;Q6ZWZ4;P47964	7	2	2	2	20	20	20	12.254	0.00053926	151880000	21.3552	23.4439	22.1508	21.9596	23.0557	22.285	21.7734	21.7077	24.9759
	0.124797	-0.226853	145	IPI00828798;IPI00117475;IPI00875619	IPI00828798;IPI00117475;IPI00875619	Transglutaminase 3, E polypeptide;Protein-glutamine gamma-glutamyltransferase E;Protein-glutamine gamma-glutamyltransferase E 27 kDa catalytic chain;Protein-glutamine gamma-glutamyltransferase E 50 kDa non-catalytic chain;Transglutaminase E;Transglutaminase-3	Tgm3;mCG_9908;RP23-263L18.1-001;Tgase3	A1L343;A2ANC3;Q08189	3	1	1	1	1.9	1.9	1.9	77.308	2.9142e-05	105940000	23.1429	22.0716	22.9469	23.1341	23.0567	22.7983	23.1491	23.6699	21.4895
	0.121729	0.115655	450	IPI00468203;IPI00605518;IPI00885292;IPI00885367;IPI00885455	IPI00468203;IPI00605518;IPI00885292;IPI00885367	Annexin A2;Annexin II;Annexin-2;Calpactin I heavy chain;Calpactin-1 heavy chain;Chromobindin-8;Lipocortin II;p36;Placental anticoagulant protein IV;Protein I;Putative uncharacterized protein;Annexin A2, isoform CRA_a;Anxa2 protein	Anx2;Anxa2;Cal1h;CT009708.1-001;mCG_5731;CT009708.1-003;CT009708.1-004	P07356;Q3UCD3;Q542G9;Q99KH3;Q9CZI7;B0V2N7;B0V2N8	5	9	9	9	32.4	32.4	32.4	38.676	1.1611e-109	1603200000	26.761	27.2516	26.6527	27.2696	27.4901	26.6175	27.595	27.3122	26.817
	0.114378	-0.323681	335	IPI00474883;IPI00406800;IPI00269481;IPI00776140;IPI00776374;IPI00649604;IPI00776265	IPI00474883;IPI00406800;IPI00269481;IPI00776140;IPI00776374;IPI00649604;IPI00776265	Capping protein (Actin filament) muscle Z-line, beta;CAPZB3;Capping protein beta 3 subunit;Putative uncharacterized protein;CapZ beta;F-actin-capping protein subunit beta;Capping protein (Actin filament) muscle Z-line, beta, isoform CRA_b;Capping protein (Actin filament) muscle Z-line, beta, isoform CRA_c;Capping protein (Actin filament) muscle Z-line, beta, isoform CRA_a	Capzb;RP23-247I1.3-004;Cappb1;mCG_122335;RP23-247I1.3-002;RP23-247I1.3-001;RP23-247I1.3-006;RP23-247I1.3-011;RP23-247I1.3-007;RP23-247I1.3-005	A2AMV7;P97856;Q3TVK4;P47757-1;P47757;A2AMV5;P47757-2;Q3TRH8;Q923G3;A2AMW0;A2AMV9;A2AMV4;A2AMV8	7	2	2	2	11.6	11.6	11.6	33.767	1.6014e-05	44384000	21.4118	23.3918	22.0629	23.1958	21.024	21.4324	22.9668	21.4494	20.265
	0.114075	-0.260356	292	IPI00223713;IPI00319556	IPI00223713	H1 VAR.1;H1c;Histone H1.2;Putative uncharacterized protein;Histone 1, H1c;Histone cluster 1, H1c;MCG17001	H1f2;Hist1h1c;mCG_17001;RP23-480B19.5-001	P15864;Q3UXH2;Q5SZA3	2	6	1	1	18.4	7.5	7.5	21.266	6.0809e-14	85877000	22.2097	21.2647	21.0564	22.3964	22.4471	21.9595	21.5034	20.919	23.5995
	0.113668	0.0846411	261	IPI00755916;IPI00750889;IPI00139518;IPI00923013;IPI00895479;IPI00923037;IPI00895319;IPI00470152;IPI00923082;IPI00138892;IPI00758106;IPI00850795;IPI00918763;IPI00751589;IPI00621468;IPI00755353;IPI00660718;IPI00848548;IPI00890072;IPI00377342;IPI00342013	IPI00755916;IPI00750889;IPI00139518;IPI00923013;IPI00895479;IPI00923037;IPI00895319;IPI00470152;IPI00923082;IPI00138892;IPI00758106;IPI00850795;IPI00918763;IPI00751589;IPI00621468;IPI00755353;IPI00660718;IPI00848548;IPI00890072	Ubc protein;Ubiquitin;Ubiqutin subunit 1;Putative uncharacterized protein;Ubiquitin B;MCG23377, isoform CRA_a;40S ribosomal protein S27a;MCG13441;MCG15222;Ribosomal protein S27a;Ribosomal protein S27A;60S ribosomal protein L40;CEP52;MCG23116, isoform CRA_a;MCG6478;Novel protein identical to ubiquitin A-52 residue ribosomal protein fusion product 1 Uba52;Uba52 protein;Ubiquitin A-52 residue riboso…	Ubc;Rps27a;Uba52;Uba80;Ubb;Ubcep1;Ubcep2;EG216818;mCG_23377;RP23-234K24.1-001;RP23-234K24.1-002;mCG_13441;mCG_15222;RP23-92B18.5-003;Gm1821;mCG_23116;mCG_6478;RP23-24J10.5-001	Q8VC46;P62991;A5JUZ1;Q3TH47;Q8R0Z9;Q922B0;Q922Z8;Q6NZC5;Q78XY9;Q5SX22;P62983;Q642L7;Q8C2K3;P62984;Q66JP1;B0LAC2;Q3TWD1	21	3	3	3	41.7	41.7	41.7	82.549	4.9908e-61	1538800000	26.7874	27.0154	27.1721	26.8677	27.4366	27.1497	27.3395	27.5448	26.8236
	0.108971	0.171928	242	IPI00133208;IPI00346073;IPI00798482	IPI00133208;IPI00346073;IPI00798482	Heat shock 70 kDa protein 1-like;Heat shock 70 kDa-like protein 1;Spermatid-specific heat shock protein 70;Heat shock protein 1-like;Inducible heat shock protein 70;Heat shock protein 1-like protein;Heat shock protein Hsc70t;Hsc70t;Heat shock 70 kDa protein 1;Heat shock 70 kDa protein 1B;Heat shock protein (hsp68);Heat shock 70 kDa protein 1A;Heat shock 70 kDa protein 3;Hsp68;Heat shock protein 7…	Hsc70t;Hspa1l;mCG_15932;Hcp70.1;Hsp70-1;Hsp70a1;Hspa1;Hspa1b;Hsp70-3;Hsp70A1;Hspa1a;Hsp70.3;mCG_1031930	P16627;A1L347;B2CSK2;Q91ZU4;Q91ZU5;Q9QWU1;P17879;Q61698;Q61696;A1E2B8;O88687;Q3TAI8;Q3TU85	3	4	1	1	8.1	1.9	1.9	70.636	1.9637e-36	0	22.5992	22.2263	22.833	22.47	22.5172	21.4341	23.0173	21.482	22.4379
	0.107538	0.560628	332	IPI00263879	IPI00263879	60S ribosomal protein L35	Rpl35	Q6ZWV7	1	1	1	1	8.1	8.1	8.1	14.552	5.954e-09	578990000	21.6353	23.7365	22.7042	21.3323	21.4453	22.2638	20.8545	19.9462	25.9226
	0.106379	0.390254	316	IPI00750037;IPI00230085	IPI00750037;IPI00230085	Upp2 protein;Uridine phosphorylase 2;Liver-specific uridine phosphorylase;Putative uncharacterized protein	RP23-467L21.1-001;Upp2;mCG_15336;RP23-467L21.1-002	Q8R093;Q8CGR7;Q3UEN1;Q9D986	2	1	1	1	3.8	3.8	3.8	37.803	0.00028185	550630000	22.4891	23.3393	21.3175	22.6368	22.7863	20.7253	20.885	24.6732	21.7609
	0.105887	-0.189248	484	IPI00756400	IPI00756400	Filamin-A-interacting protein 1;Filamin A interacting protein 1;Filip1 protein	Filip1	Q9CS72;Q059P4;Q05C04	1	1	1	1	0.7	0.7	0.7	137.91	0.0087997	2399800	21.8509	22.535	21.2072	21.1945	22.3098	21.935	22.6769	20.7935	21.4012
	0.10565	0.276008	463	IPI00554894;IPI00649152;IPI00875218;IPI00310240	IPI00554894;IPI00649152;IPI00875218;IPI00310240	67 kDa calelectrin;Annexin A6;Annexin VI;Annexin-6;Calphobindin-II;Chromobindin-20;Lipocortin VI;p68;p70;Protein III;Putative uncharacterized protein;Anxa6 protein	Anx6;Anxa6	P14824;Q3TUI1;Q3UDK4;Q3UI56;Q8BSS4;Q99JX6;Q3V2Z4;Q8CEX0	4	2	2	2	3.1	3.1	3.1	75.885	0.0010619	91111000	25.1246	24.5345	21.6791	22.1368	22.3927	23.8668	23.7707	23.9211	21.5326
	0.105604	0.267648	273	IPI00880213;IPI00162790;IPI00281245;IPI00850871	IPI00880213;IPI00162790;IPI00281245;IPI00850871	60S ribosomal protein L18a;Putative uncharacterized protein	Rpl18a	P62717;Q3THJ0	4	1	1	1	5.2	5.2	5.2	22.377	0.0087227	110540000	22.3166	21.2629	21.9695	22.9339	21.431	22.2672	22.1019	21.3134	24.0198
	0.103504	-0.0376479	456	IPI00469918;IPI00881758;IPI00850220	IPI00469918;IPI00881758;IPI00850220	Rps16 protein;40S ribosomal protein S16;MCG123443;MCG129846	ENSMUSG00000060419;Gm10079;Rps16;mCG_123443;mCG_129846	Q5CZY9;P14131;A4FUS1;Q641N3	3	8	8	8	44.2	44.2	44.2	19.274	8.8811e-24	4549800000	28.6006	28.8548	28.7424	28.8046	28.5907	28.7116	28.4344	28.7669	28.7926
	0.101598	0.164151	281	IPI00221528	IPI00221528	Beta-actin-like protein 2;Kappa-actin	Actbl2	Q8BFZ3	1	7	1	1	25.5	4.8	4.8	42.004	5.2192e-125	22252000	22.3779	22.4657	21.4475	22.2344	21.4292	22.5608	22.5402	22.8655	21.3112
	0.100675	0.309935	198	IPI00124979;IPI00663587;IPI00474144;IPI00775821;IPI00775899;IPI00130885	IPI00124979;IPI00663587;IPI00474144;IPI00775821;IPI00775899;IPI00130885	Heterogeneous nuclear ribonucleoprotein G;Putative uncharacterized protein;RNA binding motif protein, X chromosome;RNA binding motif protein, X chromosome, isoform CRA_e;Rbmxrt protein;RNA binding motif protein, X chromosome retrogene;RNA binding motif protein, X chromosome, isoform CRA_b;RNA binding motif protein, X chromosome, isoform CRA_c;RNA-binding motif protein, X chromosome	mCG_17339;Rbmx;RP23-372E6.2-002;Rbmxrt;RP23-372E6.2-004;RP23-372E6.2-006;Hnrnpg;Hnrpg;Rbmxp1	Q9WV02;Q91VM5;A2AFI3;Q8C2U6;Q9R0Y0;A2AFI4;O35479	6	2	2	2	6.9	6.9	6.9	42.3	0.00010587	105360000	21.3198	22.2791	21.5063	22.3427	22.3841	22.3983	22.2883	20.9999	24.7667
	0.0976143	-0.231144	228	IPI00378187;IPI00130883	IPI00378187;IPI00130883	Putative uncharacterized protein;Rbm3 protein;RNA binding motif protein 3;Putative RNA-binding protein 3;RNA-binding motif protein 3;MCG116386, isoform CRA_a	Rbm3;RP23-27I6.7-003;mCG_116386;RP23-27I6.7-001	Q8BG13;O89086;Q545K5;Q5RJV3	2	1	1	1	11.7	11.7	11.7	16.761	0.00056198	20976000	21.3732	22.0738	22.5843	22.1415	20.6201	22.6051	21.8597	22.4125	20.4012
	0.096268	-0.0388966	327	IPI00230707;IPI00853924;IPI00754545;IPI00408378;IPI00656269;IPI00750197;IPI00885651;IPI00473203	IPI00230707	14-3-3 protein gamma;14-3-3 protein gamma, N-terminally processed;14-3-3 protein gamma subtype	Ywhag;14-3-3 gamma	P61982;A8IP69	8	7	7	3	32	32	17.4	28.302	4.0631e-40	828550000	26.1918	26.3747	26.3733	26.2509	26.4196	26.2286	26.3705	25.9992	26.4128
	0.095871	-0.398387	422	IPI00889954;IPI00409148	IPI00889954;IPI00409148	Haptoglobin;Haptoglobin alpha chain;Haptoglobin beta chain;Haptoglobin, isoform CRA_a;Putative uncharacterized protein	Hp;mCG_10187	Q61646;Q3UBS3	2	3	3	3	8.5	8.5	8.5	40.579	7.8734e-05	447790000	21.3152	22.7281	20.8584	25.6642	22.8146	22.4274	22.6575	25.3296	21.7239
	0.0907188	0.296587	341	IPI00850073;IPI00273974	IPI00850073;IPI00273974	60S ribosomal protein L39;MCG17585;Putative uncharacterized protein;Ribosomal protein L39	Rpl39;mCG_17585;RP23-43O20.1-001	P62892;Q505A8	2	1	1	1	15.9	15.9	15.9	7.5326	0.00038835	175940000	22.6343	21.2951	23.1334	22.8767	22.4918	21.3627	22.4393	24.4455	20.7362
	0.0851249	0.191842	441	IPI00464388;IPI00464390	IPI00464388;IPI00464390	Ig kappa chain V-V region UPC 61;Ig kappa chain V-V region W3082		P01650;P01653	2	1	1	1	14.8	14.8	14.8	11.809	0.0071691	78886000	25.917	22.0356	21.8613	21.805	21.1649	22.666	23.2547	22.0215	20.9352
	0.0816399	-0.266572	113	IPI00113750	IPI00113750	Activation peptide;Anticoagulant protein C;Autoprothrombin IIA;Blood coagulation factor XIV;Vitamin K-dependent protein C;Vitamin K-dependent protein C heavy chain;Vitamin K-dependent protein C light chain	Proc	P33587	1	1	1	1	2.4	2.4	2.4	51.818	3.1129e-05	158110000	22.3504	22.2291	21.0787	23.1129	23.3696	22.2899	23.0054	24.3771	20.5902
	0.0774264	-0.145372	420	IPI00453977;IPI00407657;IPI00649230	IPI00453977;IPI00407657;IPI00649230	Complement component 8 subunit alpha;Complement component C8 alpha chain;Complement component 8, alpha polypeptide;Complement component 8, alpha polypeptide, isoform CRA_a;Complement component 8 alpha subunit;Complement C8 alpha component	C8a;mCG_112892;RP23-413I9.2-001;RP23-413I9.2-002;C8alpha;RP23-413I9.2-003	Q8K182;A2A996;A2A997;Q8BH67;Q8K1T2;Q8K1T7;A2A998	3	1	1	1	2.2	2.2	2.2	66.08	1.7467e-05	68192000	21.8633	22.2452	23.0934	21.7995	23.054	21.7324	21.7495	21.37	23.0303
	0.0689216	-0.0839901	475	IPI00624192	IPI00624192	Collapsin response mediator protein 5;Dihydropyrimidinase-related protein 5	Crmp5;Dpysl5	Q9EQF6	1	1	1	1	2	2	2	61.516	0.0046243	0	21.4128	22.1054	22.8894	21.7817	22.492	22.0713	22.7753	21.6278	21.69
	0.067324	-0.15082	229	IPI00130918;IPI00869370	IPI00130918;IPI00869370	Caspase-14;Caspase-14 subunit p10;Caspase-14 subunit p19;Mini-ICE;Caspase 14;Putative uncharacterized protein	Casp14;mCG_5961	O89094-1;O89094;Q542Q1;O89094-2	2	1	1	1	3.1	3.1	3.1	29.458	0.0095336	19170000	22.3844	21.9189	21.9581	22.465	22.7378	21.389	21.7377	21.0815	23.3202
	0.06369	-0.0479584	311	IPI00229517	IPI00229517	14 kDa lectin;Beta-galactoside-binding lectin L-14-I;Galaptin;Galectin-1;Lactose-binding lectin 1;Lectin galactoside-binding soluble 1;S-Lac lectin 1	Gbp;Lgals1	P16045	1	3	3	3	25.9	25.9	25.9	14.866	1.7287e-07	296450000	24.4919	24.7829	24.7251	24.7105	24.9492	24.6812	24.3184	24.7035	25.1751
	0.0626651	-0.156565	364	IPI00320016	IPI00320016	Non-POU domain-containing octamer-binding protein;Putative uncharacterized protein;Nono protein;Non-POU-domain-containing, octamer binding protein	Nono;RP23-312D15.2-001	Q99K48-1;Q99K48;Q3TF40;Q3TFC2;Q3TMM5;Q3TTV7;Q3UM20;Q4FK11	1	1	1	1	3	3	3	54.54	0.0056232	15515000	20.8233	21.5373	22.0527	21.5159	23.1978	20.8281	22.7052	21.1351	21.2318
	0.061034	-0.0920493	406	IPI00653307;IPI00396797;IPI00405364;IPI00170041	IPI00653307;IPI00396797;IPI00405364	DEAD (Asp-Glu-Ala-Asp) box polypeptide 17, isoform CRA_a;Putative uncharacterized protein;DEAD box protein 17;Probable ATP-dependent RNA helicase DDX17	Ddx17;mCG_13126	Q3U741;Q501J6-1;Q501J6;Q3TU25;Q501J6-2	4	4	2	2	7.1	3.5	3.5	72.584	1.0383e-12	15312000	22.1649	21.8929	21.6452	22.3317	22.1985	21.7506	22.3024	22.664	21.0383
	0.0605344	0.0864684	219	IPI00129430;IPI00849080	IPI00129430;IPI00849080	DNA-binding p52/p100 complex, 100 kDa subunit;Polypyrimidine tract-binding protein-associated-splicing factor;Splicing factor, proline- and glutamine-rich;Putative uncharacterized protein;Sfpq protein;PTB-associated splicing factor	Sfpq	Q8VIJ6;Q3TZL2;Q7TMH7;Q810V5;Q9Z1Q0	2	1	1	1	2.1	2.1	2.1	75.441	1.8942e-10	38147000	22.8733	22.023	22.6302	21.9659	22.028	22.7925	21.5882	22.4282	23.0294
	0.0576545	0.117648	389	IPI00331573	IPI00331573	Epidermal TGase;Protein-glutamine gamma-glutamyltransferase K;Transglutaminase K;Transglutaminase-1	Tgm1	Q9JLF6	1	2	2	2	3.1	3.1	3.1	89.825	0.00011643	35913000	22.8474	21.2975	22.185	22.3032	22.7848	21.2773	23.1271	22.3524	21.2387
	0.056325	-0.0588226	274	IPI00169463;IPI00458204;IPI00850173;IPI00109073	IPI00169463;IPI00458204;IPI00850173;IPI00109073	Tubulin beta-2C chain;Putative uncharacterized protein;Tubulin beta-4 chain	Tubb2c;Tubb2c1;Tubb4	P68372;Q9CVR0;Q9DCR1;Q9D6F9	4	17	2	2	42.5	6.1	6.1	49.83	3.0747e-282	260880000	24.5964	24.7245	24.906	24.9975	24.959	23.9107	24.6792	24.4989	24.5126
	0.054213	-0.135367	167	IPI00119524;IPI00607010	IPI00119524;IPI00607010	Striatin-4;Zinedin;Putative uncharacterized protein	Strn4;Zin	P58404-1;P58404;Q3U3S0;P58404-2	2	2	2	2	3.4	3.4	3.4	81.6	0.0019101	78753000	21.9993	21.5333	21.6716	21.9855	21.9432	22.3661	20.9807	23.6559	21.2521
	0.0534704	-0.104716	314	IPI00466120;IPI00876235;IPI00648762;IPI00649229;IPI00473324;IPI00650057;IPI00648506;IPI00919140;IPI00229977;IPI00828663;IPI00648092;IPI00649068;IPI00648800;IPI00410779;IPI00121676;IPI00649298;IPI00457664;IPI00649574	IPI00466120;IPI00876235;IPI00648762;IPI00649229;IPI00473324;IPI00650057;IPI00648506;IPI00919140;IPI00229977;IPI00828663;IPI00648092;IPI00649068;IPI00648800;IPI00410779;IPI00121676;IPI00649298;IPI00457664;IPI00649574	ELAV-like protein 4;Hu-antigen D;Paraneoplastic encephalomyelitis antigen HuD;Elavl4 protein;ELAV (Embryonic lethal, abnormal vision, Drosophila)-like 4 (Hu antigen D);Putative uncharacterized protein;RNA-binding protein HUD3;RNA-binding protein HUD splice variant;ELAV (Embryonic lethal, abnormal vision, Drosophila)-like 2 (Hu antigen B);ELAV-like neuronal protein 1;ELAV-like protein 2;Hu-antigen…	Elavl4;Hud;RP23-283L16.1-006;RP23-283L16.1-002;RP23-283L16.1-005;RP23-283L16.1-003;RP23-283L16.1-007;Elav;ElavI4;RP23-283L16.1-001;Elavl2;RP23-52I15.1-007;RP23-52I15.1-003;RP23-52I15.1-011;RP23-52I15.1-008;Hub;mCG_7069;RP23-52I15.1-002;RP23-52I15.1-004;RP23-52I15.1-001;RP23-52I15.1-005	Q61701-1;Q61701;Q80XH9;A2A9S0;Q9CXQ0;Q8BVA9;A2A9R6;A2A9R8;A2A9S2;Q1KS26;Q1W5D4;Q61701-2;A2A9S3;B1AXZ5;B1AXZ4;B1AXZ6;Q80Y51;Q60899;Q564D8;Q91XI9;Q3UR02;Q91XI8;Q80UJ0;B1AXZ0	18	4	2	2	9.7	5.3	5.3	45.309	1.6891e-15	28366000	21.7025	22.1195	22.7352	22.8935	23.1931	22.2612	21.8613	22.287	23.8854
	0.0531758	-0.130226	394	IPI00338039	IPI00338039	Tubulin beta-2A chain;Tubb2a protein	Tubb2;Tubb2a	Q7TMM9;Q99J49	1	19	1	1	51.9	2.7	2.7	49.906	0	173710000	21.9638	22.1364	21.7685	22.438	22.9011	22.6401	21.6839	21.71	24.1947
	0.0530646	0.111038	218	IPI00755892;IPI00129417	IPI00755892;IPI00129417	Heterogeneous nuclear ribonucleoprotein D-like;JKT41-binding protein	Hnrpdl;Jktbp	Q9Z130	2	3	1	1	8.1	3.8	3.8	46.27	3.0441e-22	69983000	23.0717	22.7174	22.4201	22.5725	22.4192	21.5569	21.2199	22.2045	23.4574
	0.0510001	0.157169	291	IPI00919200;IPI00223217;IPI00462204;IPI00654400;IPI00662196	IPI00919200;IPI00223217;IPI00462204;IPI00654400;IPI00662196	60S ribosomal protein L13a;Transplantation antigen P198;Tum-P198 antigen;MCG23455, isoform CRA_e;Putative uncharacterized protein;Ribosomal protein L13A;Rpl13a protein	P198;Rpl13a;Tstap198-7;mCG_23455	P19253;Q5M9M0;Q3TDS9	5	1	1	1	2.6	2.6	2.6	48.342	0.01258	121740000	21.6199	21.9497	21.4235	22.5572	22.0462	21.8656	21.0673	21.4975	24.3758
	0.0509502	0.0262019	339	IPI00874964;IPI00273646;IPI00850779;IPI00849031;IPI00135284;IPI00853668;IPI00848511;IPI00850337;IPI00851086;IPI00620663;IPI00850028;IPI00849879;IPI00851010;IPI00622795;IPI00848801;IPI00849530;IPI00850434;IPI00874682;IPI00850377;IPI00848411;IPI00849049;IPI00850062;IPI00319731;IPI00753028;IPI00849045;IPI00850432;IPI00751677;IPI00663957;IPI00849046;IPI00462008;IPI00849050;IPI00850955;IPI00123176;IPI…	IPI00874964;IPI00273646;IPI00850779;IPI00849031;IPI00135284;IPI00853668;IPI00848511;IPI00850337;IPI00851086;IPI00620663;IPI00850028;IPI00849879;IPI00851010;IPI00622795;IPI00848801;IPI00849530;IPI00850434;IPI00874682;IPI00850377;IPI00848411;IPI00849049;IPI00850062;IPI00319731;IPI00753028;IPI00849045;IPI00850432;IPI00751677;IPI00663957;IPI00849046;IPI00462008;IPI00849050;IPI00850955;IPI00123176;IPI…	Glyceraldehyde-3-phosphate dehydrogenase;Putative uncharacterized protein;Glyceraldehyde-3-phosphate-dehydrogenase;GAPDH	Gapd;Gapdh;Gm10481;380687;ENSMUSG00000068459;OTTMUSG00000017911;AK190093;ENSMUSG00000071343	P16858;Q3TUZ9;Q6IWE3;Q2VWQ4	54	13	13	4	48.7	48.7	20.8	36.249	0	4617000000	28.4582	28.6447	28.4075	28.6767	28.8077	28.3682	28.5376	28.882	28.5116
	0.0504202	0.150517	368	IPI00321718;IPI00880977	IPI00321718;IPI00880977	B-cell receptor-associated protein BAP37;Prohibitin-2;Repressor of estrogen receptor activity;Prohibitin 2;Putative uncharacterized protein	Bap;Bcap37;Phb2;Rea	O35129;Q3V235	2	1	1	1	4	4	4	33.296	0.0039493	22460000	22.0481	22.2091	22.1084	20.5161	22.7349	22.8322	23.5143	21.8244	21.1959
	0.0474067	0.0364952	112	IPI00113696	IPI00113696	Metallothionein-1;Metallothionein-I	Mt1	P02802	1	1	1	1	19.7	19.7	19.7	6.0181	7.0951e-09	77184000	22.753	21.9934	22.5679	22.0561	21.9782	22.4995	22.4376	21.7994	22.4063
	0.0456521	-0.173311	235	IPI00131674	IPI00131674	Putative uncharacterized protein;RIKEN cDNA 2210010C04, isoform CRA_b;Trypsinogen 7	2210010C04Rik;mCG_15095;trypsinogen	Q9CPN9;Q9D7Y7	1	1	1	1	4.9	4.9	4.9	26.422	2.2309e-05	40953000	22.6996	22.975	23.1828	21.6849	24.2457	22.1744	22.3165	20.8534	24.4152
	0.0445729	0.126397	86	IPI00108271;IPI00466032	IPI00108271;IPI00466032	Elav-like generic protein;ELAV-like protein 1;Hu-antigen R;MelG;Putative uncharacterized protein;ELAV (Embryonic lethal, abnormal vision, Drosophila)-like 1 (Hu antigen R), isoform CRA_a	Elavl1;Elra;Hua;mCG_12996	P70372;Q3TT05;Q3UFF9;Q78QY3;Q8BM84;Q8BTQ1;Q8BVF8;Q8BW03	2	1	1	1	3.4	3.4	3.4	36.069	0.0047993	71541000	21.9018	22.1559	23.4486	22.7876	22.5156	21.5902	22.6727	23.8405	20.7594
	0.0425521	0.0351098	131	IPI00137735;IPI00115992;IPI00848593;IPI00677917;IPI00850188;IPI00461419;IPI00605858	IPI00137735;IPI00115992;IPI00848593;IPI00677917;IPI00850188	40S ribosomal protein S25;MCG10725, isoform CRA_a;Putative uncharacterized protein;Ribosomal protein S25	Rps25;mCG_10725	P62852;Q58EA6	7	5	5	5	29.6	29.6	29.6	13.742	2.6796e-27	3933300000	28.127	28.3858	29.0208	28.139	28.3079	28.9523	28.6287	28.2356	28.6402
	0.0393641	-0.0905228	421	IPI00755183;IPI00409101;IPI00750947;IPI00319046;IPI00753310;IPI00753870	IPI00755183;IPI00409101;IPI00750947;IPI00319046;IPI00753310;IPI00753870	Tumor protein D52-like 2;Putative uncharacterized protein;Tumor protein D52-like 2, isoform CRA_d;Tumor protein D54;Tumor protein D52-like 2, isoform CRA_e;Tumor protein D52-like 2, isoform CRA_c;Tumor protein D52-like 2, isoform CRA_a	RP23-33L3.2-009;Tpd52l2;mCG_23059;RP23-33L3.2-004;RP23-33L3.2-010;RP23-33L3.2-001;RP23-33L3.2-002;RP23-33L3.2-003	A2AUD5;Q8BKP1;A2AUE0;Q9CYZ2;A2AUD6;Q9CZ22;Q3TAI4;Q3TUJ9	6	4	4	4	24.9	24.9	24.9	25.067	3.6687e-17	151360000	26.368	25.409	25.2842	21.2945	22.2103	22.7685	22.3539	20.7358	22.9119
	0.0379656	0.142404	188	IPI00225066;IPI00123164;IPI00474805	IPI00225066;IPI00123164;IPI00474805	60S ribosomal protein L36a;60S ribosomal protein L44;MCG115063, isoform CRA_a;MCG1423;Putative uncharacterized protein;Ribosomal protein L36a;Ribosomal protein L36A	Rpl36a;Rpl44;mCG_115063;mCG_1423;RP23-26D22.2-001	P83882;Q5M9P1	3	2	2	2	16	16	16	12.441	4.0951e-05	142770000	21.2777	21.6467	24.0624	23.23	23.7279	21.4363	23.9216	24.088	20.8117
	0.0370556	0.0970974	452	IPI00468481	IPI00468481	ATP synthase subunit beta, mitochondrial	Atp5b	P56480	1	3	3	3	7.9	7.9	7.9	56.3	1.373e-07	83953000	22.1431	21.564	21.9207	21.6201	22.2071	23.4524	21.8034	21.8339	23.9336
	0.0370046	-0.19817	323	IPI00230440;IPI00758028	IPI00230440;IPI00758028	Adenosylhomocysteinase;CUBP;Liver copper-binding protein;S-adenosyl-L-homocysteine hydrolase	Ahcy;mCG_21063;RP23-192A6.3-001	P50247;Q3TF14;Q3U4D1;Q3U5U5;Q5M9P0;Q8BPI7	2	3	3	3	8.1	8.1	8.1	47.688	1.05e-09	251150000	22.0438	21.889	21.8896	20.7222	21.9612	26.0591	21.8478	24.3821	21.9181
	0.0363161	-0.0699584	369	IPI00322492;IPI00742310;IPI00875852;IPI00515199	IPI00322492;IPI00742310;IPI00875852;IPI00515199	Ewing sarcoma breakpoint region 1;RNA-binding protein EWS;Putative uncharacterized protein;MCG14699, isoform CRA_c	Ewsr1;RP23-338J18.1-009;Ews;Ewsh;mCG_14699;RP23-338J18.1-002;RP23-338J18.1-007	Q5SUS9;Q61545;Q3UI30;Q6NVA3;Q9CRS5;Q9D2P0;Q5SUT0	4	2	2	2	3.5	3.5	3.5	69.036	0.0010882	124590000	23.1276	23.3508	23.1786	24.0509	23.2987	23.1052	22.2469	24.0652	23.9327
	0.0362532	-0.0895818	483	IPI00757356;IPI00754998;IPI00749760;IPI00756354	IPI00757356;IPI00754998;IPI00749760;IPI00756354	G-protein coupled receptor 98;Monogenic audiogenic seizure susceptibility protein 1;Neurepin;Very large G-protein coupled receptor 1;G protein-coupled receptor 98;MASS1	Gpr98;Kiaa0686;Mass1;Vlgr1;RP24-540A17.1-001	Q8VHN7-3;Q8VHN7;B8JJE0;Q91ZS2;Q8VHN7-1;Q8VHN7-4;Q8VHN7-5	4	1	1	1	0.1	0.1	0.1	687.6	0.0026258	0	23.7446	22.2116	23.2891	20.8089	23.3431	22.2932	22.4577	22.4599	21.2588
	0.035838	0.024737	194	IPI00124111	IPI00124111	Plakophilin-1	Pkp1	P97350	1	10	10	10	16.2	16.2	16.2	80.895	4.875e-48	396680000	24.9047	25.5703	25.0734	24.8647	25.3682	25.146	25.1489	25.4685	24.8356
	0.0336228	0.103513	362	IPI00319231;IPI00831483;IPI00755989;IPI00850964;IPI00653962	IPI00319231;IPI00831483;IPI00755989;IPI00850964;IPI00653962	40S ribosomal protein S15;RIG protein;Putative uncharacterized protein	Rig;Rps15	P62843;Q3UK70;Q3UXS6	5	2	2	2	22.1	22.1	22.1	17.04	5.3621e-47	79315000	22.2492	22.771	22.5271	21.9957	22.9645	22.57	21.4542	24.6072	21.7794
	0.0314608	0.0125376	443	IPI00929758;IPI00465786	IPI00929758;IPI00465786	Talin 1;Tln1 protein;Putative uncharacterized protein;MKIAA1027 protein;Talin-1	RP23-195K8.11-001;Tln1;mKIAA1027;Tln	A2AIM8;Q0V930;Q3TBC3;Q3UHS6;Q80TM2;Q8C9Z8;P26039	2	8	8	8	5.1	5.1	5.1	269.82	8.3857e-74	394410000	25.3915	24.9383	25.1332	25.3799	24.9844	25.0546	25.0418	25.2288	25.1859
	0.0292257	-0.0686251	388	IPI00885899;IPI00331551	IPI00885899;IPI00331551	Putative uncharacterized protein;F10 protein;Activated factor Xa heavy chain;Coagulation factor X;Factor X heavy chain;Factor X light chain;Stuart factor	F10;mCG_3706	Q3TDB9;Q3U3V1;Q4FJS7;Q80Y26;O88947;Q3TBR2	2	1	1	1	2.2	2.2	2.2	55.255	0.01258	135910000	21.0855	22.0071	21.5237	23.0088	21.6965	22.0369	21.0433	22.0833	23.4096
	0.0283146	-0.0561409	230	IPI00896700;IPI00130920;IPI00676243;IPI00408909	IPI00896700;IPI00130920	Mtap1b protein;Microtubule-associated protein 1B;Putative uncharacterized protein;MAP1 light chain LC1;MAP1(X);MAP1.2	Mtap1b;Map1b;Mtap5	A0PJ96;B2RQQ5;Q3TYV8;Q3TZM8;Q3UF78;Q3UPV4;Q8CAI9;Q8CFR9;P14873	4	3	3	3	1.5	1.5	1.5	270.25	4.8828e-06	120150000	23.3544	21.4421	22.2233	22.1713	22.527	21.9891	23.3806	21.166	21.9723
	0.0279613	0.0668157	172	IPI00121319	IPI00121319	Cysteine-rich protein 2;Heart LIM protein;Crip2 protein;Cysteine rich protein 2, isoform CRA_b	Crip2;Crp2;Hlp;mCG_15411	Q9DCT8;Q4FJU3	1	2	2	2	13.5	13.5	13.5	22.727	5.6364e-11	23932000	21.9699	21.002	21.8183	22.1853	21.5817	22.5564	21.1607	21.723	23.6402
	0.0279054	-0.0518131	294	IPI00224210;IPI00648640	IPI00224210	Complex III subunit 8;Complex III subunit VIII;Cytochrome b-c1 complex subunit 8;Ubiquinol-cytochrome c reductase complex 9.5 kDa protein;Ubiquinol-cytochrome c reductase complex ubiquinone-binding protein QP-C	Uqcrq	Q9CQ69	2	3	3	3	37.8	37.8	37.8	9.7681	1.2497e-11	61352000	23.169	21.3044	20.5698	21.6481	23.3861	22.4143	22.7456	22.8512	21.6963
	0.026965	0.0706997	184	IPI00122565;IPI00416577;IPI00461580	IPI00122565;IPI00416577;IPI00461580	GDI-3;Guanosine diphosphate dissociation inhibitor 2;Rab GDP dissociation inhibitor beta;Putative uncharacterized protein	Gdi2;Gdi3	Q61598-1;Q61598;Q3TIY6;Q3UC72;Q3UPA3;Q3UUX9;Q61598-2;Q9CZ18	3	1	1	1	4.3	4.3	4.3	50.537	0.012294	39401000	22.6849	21.0721	22.4156	23.3235	23.0671	21.9178	24.3616	22.2365	21.9224
	0.0209343	-0.0649363	142	IPI00277066;IPI00648228;IPI00117288	IPI00277066;IPI00648228;IPI00117288	Heterogeneous nuclear ribonucleoprotein A/B;Heterogeneous nuclear ribonucleoprotein A/B, isoform CRA_a;S1 protein C2;Putative uncharacterized protein;CArG-binding factor A;Hnrpab protein;Heterogeneous nuclear ribonucleoprotein A/B, isoform CRA_b;CArG-binding factor-A;Heterogeneous nuclear ribonucleoprotein A/B, isoform CRA_c;S1 protein D2	Hnrnpab;Hnrpab;mCG_6983;RP23-79E13.1-003;RP23-79E13.1-002;Cbf-a;Cgbfa;RP23-79E13.1-001	Q20BD0;Q3TMZ8;Q8CIR3;Q80XR6;Q9D6G1;Q99020;Q544Z3	3	2	1	1	7.2	4.2	4.2	36.21	1.6778e-12	100990000	22.154	22.5885	21.4874	22.4461	22.7094	23.1046	22.18	21.2386	24.6468
	0.0207707	-0.00803693	246	IPI00134599;IPI00856866	IPI00134599;IPI00856866	40S ribosomal protein S3;Ribosomal protein S3;Putative uncharacterized protein;Ribosomal protein S3, isoform CRA_g	Rps3;mCG_7040	P62908;O89068;Q3UCL7;Q3UK56;Q5YLW3;Q9CZP6;Q9D0A2	2	10	10	10	45.7	45.7	45.7	26.674	2.4954e-50	1603100000	27.3968	27.4895	27.3936	27.3066	27.17	27.0337	26.9991	27.137	27.3501
	0.0206766	0.07857	399	IPI00349469	IPI00349469				1	1	1	1	10.8	10.8	10.8	13.434	2.3508e-11	261210000	21.6001	21.6959	21.1615	21.9033	21.8735	22.3643	20.3504	21.4729	24.5534
	0.0197686	-0.0301952	96	IPI00110918	IPI00110918	28S ribosomal protein S22, mitochondrial	Mrps22;Rpms22	Q9CXW2	1	1	1	1	3.3	3.3	3.3	41.192	0.0026468	30884000	22.1842	22.0298	24.0733	23.0127	21.651	22.4662	21.8569	22.947	22.2354
	0.0195449	0.112854	151	IPI00848991;IPI00620245;IPI00874894;IPI00117924	IPI00848991;IPI00620245;IPI00874894;IPI00117924	MHC class I cell surface glycoprotein;T18 class I MHC gene (exon 5);MHC class I like protein GS24;Histocompatibility 2, M region locus 3;MHC class I antigen H-2M3;MHC integral membrane protein M3;MHC class I-b antigen M3	H-2T24;H2-T24;H2-GS24;H2-M3;H-2M3;mCG_23393;MHC class I H-2M3;M3a	Q31129;Q9XRZ3;Q6LBQ6;Q0WXH3;Q31093;Q31166;Q7YP94;Q7YPD1;Q7YPG8;Q8MHM0	4	1	1	1	2.7	2.7	2.7	55.557	8.0323e-08	903900000	22.3981	22.529	21.1067	22.6144	22.5635	22.8017	21.212	20.5135	26.5928
	0.0177067	-0.121059	187	IPI00123007;IPI00677102;IPI00466822;IPI00469629;IPI00461413;IPI00625397;IPI00874922	IPI00123007;IPI00677102;IPI00466822;IPI00469629;IPI00461413	60S ribosomal protein L31;Rpl31 protein;MCG126194, isoform CRA_a;Putative uncharacterized protein;Ribosomal protein L31	Rpl31;mCG_126194	P62900;Q58DZ1;Q5M9K9;Q9CY93	7	4	4	4	32.8	32.8	32.8	14.463	2.3883e-19	1013300000	26.0413	21.416	26.1379	24.2691	25.6896	25.4724	27.3076	20.5674	27.1931
	0.0104402	-0.0133928	282	IPI00221613;IPI00221614;IPI00135730;IPI00649343	IPI00221613;IPI00221614;IPI00135730;IPI00649343	ADP-ribosylation factor 1;ADP-ribosylation factor 3;Putative uncharacterized protein;ADP-ribosylation factor 2;ADP-ribosylation factor 2, isoform CRA_a	Arf1;Arf3;mCG_18411;Arf2;mCG_19164;RP23-416G21.1-001;RP23-416G21.1-003	P84078;P61205;Q3U344;Q8BSL7;A2A6T7;A2A6T9	4	2	2	2	18.2	18.2	18.2	20.697	1.038e-10	45075000	21.6821	21.7989	24.2686	21.8548	21.8463	21.4201	21.0951	21.5392	22.4466
	0.00915796	0.0206877	489	IPI00830805;IPI00137941;IPI00853717;IPI00137936;IPI00672861;IPI00464395	IPI00830805				6	3	1	1	9.9	3.3	3.3	29.573	4.4859e-08	67109000	22.1025	21.8134	21.5066	21.4063	21.9636	21.722	22.3121	22.5678	20.274
	0.00782968	-0.00530815	419	IPI00407130;IPI00845840;IPI00133605;IPI00775829	IPI00407130;IPI00845840	Pyruvate kinase isozymes M1/M2;Pyruvate kinase muscle isozyme	Pk3;Pkm2;Pykm	P52480-1;P52480;P52480-2	4	14	14	14	33.5	33.5	33.5	57.844	4.0298e-56	1625600000	27.2167	27.4235	27.1415	26.98	27.5328	27.0993	26.9127	27.2875	27.3959
	0.00432938	0.00296275	226	IPI00130445;IPI00114304;IPI00943435;IPI00886380;IPI00882289;IPI00127506;CON__ENSEMBL:ENSBTAP00000006074	IPI00130445	Thrombospondin-4;Thrombospondin 4	Thbs4;Tsp4;mCG_114974	Q9Z1T2;B2RTL6	7	3	3	3	3.8	3.8	3.8	106.37	7.1123e-06	172730000	21.9218	21.96	22.6594	23.9028	24.0733	24.3026	23.7222	24.3575	24.2078
	0.00414621	-0.00740178	296	IPI00828535;IPI00224752	IPI00828535;IPI00224752	Attractin;Attractin, isoform CRA_a;Putative uncharacterized protein;MKIAA0548 protein;Protein mahogany	Atrn;mCG_131950;RP23-228H14.1-001;mKIAA0548;Mg;Mgca	A2AP43;B9EIU3;Q3TRR6;Q8CHF0;Q9WU60	2	1	1	1	1.1	1.1	1.1	158.06	7.408e-11	31033000	21.9833	21.7508	22.4631	21.1909	21.2593	22.7047	21.6446	21.2057	22.2823
	0.00300462	0.00696818	136	IPI00119220;IPI00116535;IPI00125265;IPI00605628;IPI00660581	IPI00119220;IPI00116535;IPI00125265;IPI00605628;IPI00660581	Small nuclear ribonucleoprotein Sm D2;snRNP core protein D2;MCG4862;Small nuclear ribonucleoprotein D2	Snrpd2;mCG_4862	P62317;Q14AF6	5	1	1	1	8.5	8.5	8.5	13.527	0.0049778	5577600	22.1342	22.3487	22.7054	23.0173	20.8129	21.6398	21.5418	22.6235	21.3256

## Sheet: With Benzonase
Significant	"=-LOG(P-value)"	Difference	id	Protein IDs	Majority Protein IDs	Protein Names	Gene Names	Uniprot	Proteins	Peptides	Razor + unique Peptides	Unique Peptides	Sequence Coverage [%]	Unique + Razor Sequence Coverage [%]	Unique Sequence Coverage [%]	Mol. Weight [kDa]	PEP	Intensity	LFQ Intensity contr1	LFQ Intensity contr2	LFQ Intensity contr3	LFQ Intensity IP1	LFQ Intensity IP2	LFQ Intensity IP3
+	4.56418	-4.66989	703	IPI00755183;IPI00319046;IPI00409101;IPI00753310;IPI00753870;IPI00750947	IPI00755183;IPI00319046;IPI00409101;IPI00753310;IPI00753870;IPI00750947	Tumor protein D52-like 2;Tumor protein D54;Tumor protein D52-like 2, isoform CRA_e;Putative uncharacterized protein;Tumor protein D52-like 2, isoform CRA_d;Tumor protein D52-like 2, isoform CRA_c;Tumor protein D52-like 2, isoform CRA_a	RP23-33L3.2-009;Tpd52l2;mCG_23059;RP23-33L3.2-001;RP23-33L3.2-004;RP23-33L3.2-002;RP23-33L3.2-003;RP23-33L3.2-010	A2AUD5;Q9CYZ2;A2AUD6;Q9CZ22;Q8BKP1;Q3TAI4;Q3TUJ9;A2AUE0	6	4	4	4	27.9	27.9	27.9	25.067	1.3729e-18	882060000	28.3074	27.7275	28.3402	23.5161	23.5621	23.2871
+	4.08403	7.52795	380	IPI00128441;IPI00135308;IPI00648869;IPI00648571	IPI00128441;IPI00135308;IPI00648869	Putative uncharacterized protein;Heterogeneous nuclear ribonucleoprotein R;Hnrpr protein	Hnrnpr;Hnrpr;RP24-315O23.1-001;RP24-315O23.1-006	Q3U8W9;Q3UKV5;Q3UMT8;Q3UZI0;Q8BL32;Q8VHM5;Q99KG1;Q9CT37;A2AW41	4	23	23	19	43.2	43.2	37	70.887	4.8519e-279	6060300000	25.027	23.5135	24.1888	31.5156	31.7799	32.0177
+	3.69004	5.16845	877	IPI00828887;IPI00850020;IPI00853676;IPI00474238;IPI00830245;IPI00831684;IPI00808554;IPI00914117;IPI00464378;IPI00756441;IPI00828443;IPI00828602;IPI00828743;IPI00828793;IPI00556847;IPI00831058;IPI00671803	IPI00828887;IPI00850020;IPI00853676;IPI00474238;IPI00830245;IPI00831684;IPI00808554;IPI00914117;IPI00464378;IPI00756441;IPI00828443;IPI00828602;IPI00828743;IPI00828793;IPI00556847;IPI00831058;IPI00671803	B9-scFv;Ig kappa chain C region;If kappa light chain;Light chain variable region;EP3-1 light chain variable region;Kappa light chain;Kappa light chain C_region;Precursor polypeptide (AA -10 to 121) (413 is 1st base in codon);Kappa light chain variable region;Variable domain of Fab 54-5C10-A light chain;Ig kappa chain V-II region 26-10;Jk sequence;Kappa chain;Igk protein	Igh-V7183;Igk-C;EP3-1VL;IgG1 anti-TS1 VL;Na;Igk	A2NN81;P01837;A2NHM3;A2NVW8;B5UB67;A2P1G9;Q65ZC0;A2NV19;Q5F2I0;B5DC72;P01631;Q53VP7;Q53VP8;A2NVX0;A2NVX3;A2NVX2;A2NVX1;Q58EU8	17	2	2	2	7.4	7.4	7.4	29.325	0.0013422	1100500000	23.4731	23.1913	23.6624	28.3677	29.3456	28.1189
+	3.36883	4.63214	477	IPI00136169;IPI00410858;IPI00918348;IPI00918200;IPI00918132	IPI00136169;IPI00410858;IPI00918348;IPI00918200;IPI00918132	Nuclear poly(A)-binding protein 1;Poly(A)-binding protein II;Polyadenylate-binding nuclear protein 1;Polyadenylate-binding protein 2	Pab2;Pabp2;Pabpn1	Q8CCS6-1;Q8CCS6;Q8CCS6-2	5	4	4	4	14.9	14.9	14.9	32.296	5.6845e-15	416930000	23.7965	22.9719	22.9145	27.6503	28.4963	27.4328
+	3.22029	2.75583	257	IPI00849786;IPI00120886;IPI00647981;IPI00330591;IPI00131034;IPI00896734;IPI00121311;IPI00849342;IPI00753114;IPI00274739;IPI00553286;IPI00474439;IPI00623394	IPI00849786;IPI00120886;IPI00647981	CCAAT-binding transcription factor I subunit A;DNA-binding protein B;Enhancer factor I subunit A;Nuclease-sensitive element-binding protein 1;Y-box transcription factor;Y-box-binding protein 1;Putative uncharacterized protein;Y box protein 1;MYB-1a;MYB-1b;Y box transcription factor	Msy1;Msy-1;Nsep1;Yb1;Ybx1;RP24-363D14.2-001;RP24-363D14.2-004	P62960;Q3UBT1;Q60950;Q60951;Q71V06;Q810K5;Q8BRJ5;A2BGG7	13	8	8	8	34.5	34.5	34.5	36.637	5.6983e-279	1343700000	26.1312	26.5433	26.4969	28.653	29.3414	29.4445
	3.11098	0.957282	501	IPI00139259	IPI00139259	Silica-induced gene 41 protein;Splicing factor, arginine/serine-rich 10;Transformer-2 protein homolog B;Transformer-2 protein homolog beta;Sfrs10 protein	Sfrs10;Silg41;Tra2b	P62996-1;P62996;Q5PR75	1	4	4	4	16.3	16.3	16.3	33.665	1.5572e-19	600580000	26.4777	26.6796	26.579	27.3817	27.5469	27.6796
	2.9974	-0.842855	639	IPI00269661;IPI00459722;IPI00269662;IPI00749630;IPI00670004;IPI00667787;IPI00750059;IPI00677689;IPI00849731;IPI00752179;IPI00466185;IPI00674712;IPI00750428;IPI00659723;IPI00461800;IPI00670681;IPI00849556;IPI00757273;IPI00678360;IPI00663550;IPI00626666;IPI00751584;IPI00750631	IPI00269661;IPI00459722;IPI00269662;IPI00749630;IPI00670004;IPI00667787;IPI00750059;IPI00677689;IPI00849731;IPI00752179;IPI00466185;IPI00674712;IPI00750428;IPI00659723;IPI00461800;IPI00670681;IPI00849556;IPI00757273;IPI00678360;IPI00663550	Heterogeneous nuclear ribonucleoprotein A3;Putative uncharacterized protein;MCG1305, isoform CRA_b;Hnrpa3 protein;MCG1305, isoform CRA_d;MCG48756;EG627828 protein	Hnrnpa3;Hnrpa3;hnRNPA3;mCG_1305;RP23-374O4.1-002;RP23-374O4.1-003;mCG_48756;RP23-374O4.1-001;EG627828;Gm6793	Q8BG05-1;Q8BG05;Q3UZG3;Q5FB19;A2AL12;Q6P6I7;Q8BG05-2;Q0VG47;Q58E39;Q5U3M2;Q6PFA7;B2RXM2	23	14	14	12	37.5	37.5	35.6	39.652	5.1307e-159	4404300000	30.016	30.2602	30.0806	29.3844	29.2853	29.1585
	2.72029	-4.23508	539	IPI00849550;IPI00222548;IPI00461500;IPI00662684;IPI00762791;IPI00849107;IPI00850143;IPI00850140;IPI00752952;IPI00676157;IPI00381643;IPI00553385;IPI00874437;IPI00849542;IPI00757474;IPI00848367;IPI00621575;IPI00849210;IPI00270333;IPI00668205	IPI00849550;IPI00222548;IPI00461500;IPI00662684;IPI00762791;IPI00849107;IPI00850143;IPI00850140;IPI00752952;IPI00676157;IPI00381643;IPI00553385;IPI00874437;IPI00849542;IPI00757474	60S ribosomal protein L29;MCG19505, isoform CRA_a;Putative uncharacterized protein;Ribosomal protein L29;Rpl29 protein	Rpl29;Rpl43;mCG_19505	P47915;Q5M8M8	20	3	3	3	7.3	7.3	7.3	29.508	4.5265e-05	732330000	27.3641	27.5784	26.8646	23.0524	23.9651	22.0843
	2.7088	-2.86401	267	IPI00121545;IPI00756703;IPI00112312;IPI00475109;IPI00654325;IPI00459334;IPI00468124;IPI00108318;IPI00607988	IPI00121545;IPI00756703;IPI00112312;IPI00475109;IPI00654325;IPI00459334	Calmodulin-dependent calcineurin A subunit alpha isoform;CAM-PRP catalytic subunit;Serine/threonine-protein phosphatase 2B catalytic subunit alpha isoform;Serine/threonine-protein phosphatase;Calmodulin-dependent calcineurin A subunit beta isoform;Serine/threonine-protein phosphatase 2B catalytic subunit beta isoform;Putative uncharacterized protein	Calna;Ppp3ca;mCG_16625;Calnb;Ppp3cb	P63328-1;P63328;B2RRX2;P63328-2;P48453-1;P48453;P48453-2;Q3UXV4;Q8C649	9	4	4	4	9.4	9.4	9.4	58.643	4.5421e-11	190720000	25.7546	25.507	25.9206	22.5354	23.6177	22.437
	2.61383	-2.69195	375	IPI00128196;IPI00876332;IPI00918927;IPI00625674;IPI00670556;IPI00555065;IPI00919090;IPI00919274	IPI00128196;IPI00876332;IPI00918927;IPI00625674;IPI00670556;IPI00555065	Myotubularin-related protein 2;MCG16810, isoform CRA_a;Myotubularin related protein 2;Putative uncharacterized protein;Mtmr2 protein;MKIAA1073 protein	Mtmr2;mCG_16810;RP23-133A3.2-001;RP23-133A3.2-002;mKIAA1073	Q9Z2D1;B8JJF4;Q3V030;Q3V415;Q6P572;Q5DU01	8	4	4	4	7.7	7.7	7.7	80.572	2.0751e-10	147700000	25.2799	25.2466	26.1471	22.905	23.3016	22.3911
	2.44226	1.20776	120	IPI00111045	IPI00111045	Mitochondrial import inner membrane translocase subunit TIM50	Tim50;Timm50	Q9D880	1	1	1	1	3.1	3.1	3.1	39.776	0.0092007	116380000	22.9448	22.8219	23.1178	23.8595	24.4752	24.1731
	2.35805	-5.10991	906	IPI00626628;IPI00474407;IPI00553612;IPI00461641;IPI00136263	IPI00626628;IPI00474407;IPI00553612;IPI00461641	MCG2315, isoform CRA_b;Putative uncharacterized protein;Ribosomal protein L27a;60S ribosomal protein L27a;L29	L27a;mCG_2315;Rpl27a	Q9CQ16;P14115	5	4	2	2	25.7	13.5	13.5	16.605	7.5065e-11	2372200000	29.8741	27.1999	28.1042	22.9385	24.0768	22.8333
	2.34574	0.79889	211	IPI00117569;IPI00762542;IPI00625021;IPI00663929;IPI00668534	IPI00117569;IPI00762542;IPI00625021;IPI00663929;IPI00668534	Putative uncharacterized protein;40S ribosomal protein S11;MCG23457	Rps11;mCG_23457	Q9DB79;P62281;Q3UC02;Q9CW75;Q9D0P6	5	13	13	13	58.4	58.4	58.4	19.415	1.4743e-36	17802000000	31.5592	31.4171	31.6996	32.3613	32.1613	32.55
	2.2564	1.79589	606	IPI00230133	IPI00230133	H1 VAR.5;H1b;Histone H1.5;Hist1h1b protein;Histone 1, H1b	H1f5;Hist1h1b;mCG_142319;RP23-138F20.13-001	P43276;Q1WWK3;Q5T003	1	4	4	4	22.4	22.4	22.4	22.576	2.9425e-11	4587700000	28.991	28.8365	28.847	30.071	30.8099	31.1813
	2.17713	0.823271	728	IPI00322867	IPI00322867	Inter-alpha-trypsin inhibitor heavy chain H1;Inter-alpha trypsin inhibitor, heavy chain 1, isoform CRA_a;Putative uncharacterized protein;Itih1 protein;Inter-alpha trypsin inhibitor, heavy chain 1	Itih1;mCG_17094	Q61702;Q3UEI9;Q8K159;Q91WU7	1	4	4	2	4.2	4.2	2	101.66	1.9245e-14	5964800000	29.7731	29.94	30.1409	30.8108	30.9594	30.5536
	2.11481	-0.881989	586	IPI00554929;IPI00229080;IPI00830562	IPI00554929;IPI00229080	Heat shock 84 kDa;Heat shock protein HSP 90-beta;Tumor-specific transplantation 84 kDa antigen;Heat shock protein 84b;Heat shock protein 90 alpha (Cytosolic), class B member 1;MCG18238;Putative uncharacterized protein;Hsp90ab1 protein	Hsp84;Hsp84-1;Hsp90ab1;Hspcb;Hsp84b;mCG_18238	P11499;Q71LX8;Q80YC2;Q811H6	3	15	8	7	25	13.8	12.2	83.324	4.0227e-62	950760000	27.6952	28.0902	27.7064	26.9918	26.7204	27.1336
	2.07403	0.317162	781	IPI00342766;IPI00896020;IPI00649131;IPI00649600	IPI00342766;IPI00896020;IPI00649131;IPI00649600	Heterochromatin protein 1-binding protein 3;Hp1bp3 protein;Heterochromatin protein 1, binding protein 3	Hp1bp3;RP23-25C1.1-008	Q3TEA8-1;Q3TEA8;Q3B7C1;Q3TEA8-2;Q3TEA8-3;A2AM65	4	2	2	2	6.1	6.1	6.1	60.866	1.8576e-10	84858000	24.2008	24.1981	24.3882	24.5787	24.6121	24.5478
	2.05256	0.986142	836	IPI00889954;IPI00409148	IPI00889954;IPI00409148	Haptoglobin;Haptoglobin alpha chain;Haptoglobin beta chain;Haptoglobin, isoform CRA_a;Putative uncharacterized protein	Hp;mCG_10187	Q61646;Q3UBS3	2	3	3	3	5.8	5.8	5.8	40.579	3.2481e-08	1200300000	27.1512	27.727	27.6279	28.4086	28.6979	28.3581
	1.99482	-4.27124	990	IPI00944186;IPI00474354;IPI00464133;IPI00625316	IPI00944186	Sbf2 protein;Putative uncharacterized protein	Mtmr13;Sbf2	Q6NX80;Q8BJ67;Q8BJD2;Q8BJP4;Q8BX53;Q91VH0	4	13	13	13	11.1	11.1	11.1	210.46	2.4264e-73	551270000	27.444	27.218	27.8611	21.8617	24.9611	22.8867
	1.96924	0.429976	851	IPI00420726;IPI00856235;IPI00918411;IPI00880750;IPI00857782;IPI00858267	IPI00420726;IPI00856235;IPI00918411;IPI00880750	40S ribosomal protein S9;Rps9 protein;Putative uncharacterized protein	Rps9	Q6ZWN5;Q96EC0;Q9CXW7	6	12	12	12	48.5	48.5	48.5	22.591	2.4148e-29	9524100000	30.8421	30.6779	30.9693	31.2291	31.2029	31.3473
	1.96779	-0.603909	268	IPI00121550	IPI00121550	Sodium/potassium-dependent ATPase subunit beta-1;Sodium/potassium-transporting ATPase subunit beta-1;ATPase Na+/K+ transporting beta 1 polypeptide;Putative uncharacterized protein;ATPase, Na+/K+ transporting, beta 1 polypeptide;ATPase, Na+/K+ transporting, beta 1 polypeptide, isoform CRA_d	Atp1b1;Atp4b;mCG_9368	P14094;B0LAB6;Q3TRA6;Q3TSQ1;Q3TV47;Q545P0	1	4	4	4	15.5	15.5	15.5	35.194	2.0717e-09	526910000	26.8824	26.9573	27.2334	26.4142	26.2833	26.5638
	1.95529	0.517761	980	IPI00880400;IPI00882003;IPI00318492;IPI00604967;IPI00752723;IPI00606508;IPI00606379;IPI00605141;IPI00380130;IPI00458629;IPI00466145;IPI00658614;IPI00875177;IPI00378671;IPI00626139;IPI00665910;IPI00849155;IPI00850650	IPI00880400;IPI00882003;IPI00318492;IPI00604967;IPI00752723;IPI00606508;IPI00606379;IPI00605141;IPI00380130;IPI00458629;IPI00466145;IPI00658614;IPI00875177;IPI00378671;IPI00626139	40S ribosomal protein S2;40S ribosomal protein S4;Protein LLRep3;Ribosomal protein S2;Putative uncharacterized protein;MCG12811, isoform CRA_b;MCG142391	Llrep3;Rps2;Rps4;LLRep3;mCG_12811;mCG_142391;ENSMUSG00000074250;Gm10653	P25444;O89072;Q3TI78;Q3TL20;Q3TLE5;Q3TXR5;Q3TXS9;Q58EU3;Q3UB36;Q9DC49;Q3V2B9	18	14	14	14	48.5	48.5	48.5	31.231	3.9613e-82	8386400000	30.4148	30.5492	30.7145	31.1956	31.1031	30.933
	1.94857	1.62993	627	IPI00261638	IPI00261638	Myosin light chain 6B;Smooth muscle and nonmuscle myosin light chain alkali 6B	Myl6b	Q8CI43	1	2	1	1	10.6	4.3	4.3	22.749	2.2967e-22	128430000	23.0383	22.9614	22.0628	24.2235	24.0452	24.6836
	1.9476	-0.731249	518	IPI00648173;IPI00169916;REV__IPI00395175;IPI00649850	IPI00648173;IPI00169916	Clathrin, heavy polypeptide (Hc);MKIAA0034 protein;Clathrin heavy chain 1;Putative uncharacterized protein;Cltc protein	Cltc;RP23-366M19.3-006;mKIAA0034	Q5SXR6;Q80U89;Q68FD5;Q3TAN1;Q3TJ98;Q3TYQ2;Q3U0H2;Q3UPJ3;Q8K2I5	4	23	23	23	20.5	20.5	20.5	191.98	1.3225e-178	1679800000	28.7784	28.6304	28.574	27.7042	27.8638	28.221
	1.93896	0.580313	538	IPI00222547;IPI00620288;IPI00473429;IPI00885498	IPI00222547;IPI00620288;IPI00473429	60S ribosomal protein L28;MCG13936;MCG20926, isoform CRA_a;Putative uncharacterized protein;Ribosomal protein L28	Rpl28;mCG_13936;mCG_20926	P41105;Q5M9J8;Q5M9N5	4	10	10	10	57.7	57.7	57.7	15.733	1.1884e-26	18626000000	31.5965	31.7869	31.7737	32.4799	32.0828	32.3354
	1.93106	-0.984345	127	IPI00111556;IPI00120374;IPI00473972	IPI00111556;IPI00120374;IPI00473972	Serine/threonine-protein phosphatase 2A catalytic subunit beta isoform;Serine/threonine-protein phosphatase;Serine/threonine-protein phosphatase 2A catalytic subunit alpha isoform	Ppp2cb;Ppp2ca	P62715;Q8BN07;P63330;Q8VED4	3	4	4	4	18.8	18.8	18.8	35.575	7.8929e-08	239000000	25.9818	25.8092	26.0799	24.7442	24.7827	25.3909
	1.91165	-1.16961	189	IPI00116277	IPI00116277	A45;CCT-delta;T-complex protein 1 subunit delta	Cct4;Cctd;mCG_8764;RP24-143D17.2-001	P80315;Q3TII0;Q3UJZ8;Q564F4	1	5	5	5	15.8	15.8	15.8	58.066	1.9977e-23	358010000	26.6682	26.1965	26.8541	25.4156	25.0764	25.7179
	1.88921	1.87525	478	IPI00136178	IPI00136178	Dlxin-1;MAGE-D1 antigen;Melanoma-associated antigen D1;Neurotrophin receptor-interacting MAGE homolog;Melanoma antigen, family D, 1;Melanoma antigen, family D, 1, isoform CRA_a;Putative uncharacterized protein;Maged1 protein	Maged1;Nrage;mCG_113956;RP23-272D10.5-001	Q9QYH6;B1ASQ5;Q3UIL5;Q3UXM3;Q8K2H5;Q91W72	1	1	1	1	1.9	1.9	1.9	85.669	0.00033855	67109000	22.9921	22.9414	22.4645	24.7244	25.3502	23.949
	1.86958	-2.32306	725	IPI00322312	IPI00322312	GDI-1;Rho GDP-dissociation inhibitor 1;Rho-GDI alpha	Arhgdia;C87222;Gdi1	Q99PT1	1	4	4	4	29.9	29.9	29.9	23.407	7.756e-25	464060000	27.0995	26.3393	27.36	24.4549	23.9058	25.4689
	1.86674	-2.1951	531	IPI00221725	IPI00221725	Coronin-2B	Coro2b	Q8BH44	1	2	2	2	5	5	5	54.936	0.0001238	148890000	25.3098	25.4211	25.3689	23.7167	23.6669	22.131
	1.8444	-0.870174	529	IPI00221613;IPI00221614;IPI00135730;IPI00649343	IPI00221613;IPI00221614;IPI00135730	ADP-ribosylation factor 1;ADP-ribosylation factor 3;Putative uncharacterized protein;ADP-ribosylation factor 2;ADP-ribosylation factor 2, isoform CRA_a	Arf1;Arf3;mCG_18411;Arf2;mCG_19164;RP23-416G21.1-001	P84078;P61205;Q3U344;Q8BSL7;A2A6T7	4	7	7	4	47.5	47.5	29.8	20.697	8.9013e-49	1402400000	28.6624	28.0269	28.637	27.5254	27.5622	27.6282
	1.82325	0.84739	162	IPI00114206	IPI00114206	Activation peptide fragment 1;Activation peptide fragment 2;Coagulation factor II;Prothrombin;Thrombin heavy chain;Thrombin light chain;Putative uncharacterized protein	Cf2;F2;RP23-176N9.4-001;mCG_16136	P19221;A2AGT7;Q3TJ94	1	6	6	2	11.7	11.7	2.8	70.268	4.7686e-51	5964300000	29.8843	29.5397	30.058	30.507	30.9544	30.5628
	1.81441	1.34753	830	IPI00667973;IPI00407623	IPI00667973;IPI00407623	Centrosomal protein of 170 kDa	Cep170;Kiaa0470	Q6A065-1;Q6A065;Q6A065-2	2	2	1	1	1.5	0.6	0.6	175.05	2.9761e-05	9974000	22.8739	22.2349	21.9329	23.3865	24.0166	23.6811
	1.81007	0.812251	160	IPI00114065;IPI00928367;IPI00928163;IPI00918142;IPI00923077	IPI00114065;IPI00928367;IPI00928163;IPI00918142	Complement component 2 (Within H-2S);C3/C5 convertase;Complement factor B;Complement factor B Ba fragment;Complement factor B Bb fragment;Putative uncharacterized protein;Complement factor B, isoform CRA_a	C2;RP24-317H19.3-005;RP24-317H19.3-002;Bf;Cfb;H2-Bf;RP24-317H19.4-001;mCG_15920;RP24-317H19.4-002	B8JJN0;B8JJM8;P04186;B8JJM5;Q3U925;Q3U9W1;Q3UEG8;B8JJM6;Q3UAS8	5	5	5	5	5.3	5.3	5.3	142.32	3.8271e-60	9621800000	30.4922	30.5843	30.9213	31.5119	31.199	31.7237
	1.75886	0.610147	147	IPI00113517	IPI00113517	Cathepsin B;Cathepsin B heavy chain;Cathepsin B light chain;Cathepsin B1;Putative uncharacterized protein	Ctsb	P10605;Q3TC17;Q3TVS6;Q6LAF6	1	5	5	5	22.1	22.1	22.1	37.279	4.2929e-35	770810000	26.9023	27.1796	27.271	27.6643	27.5772	27.9418
	1.72694	-2.14014	856	IPI00421085	IPI00421085	Cleavage and polyadenylation specificity factor subunit 6	Cpsf6	Q6NVF9	1	2	2	2	5.4	5.4	5.4	59.152	6.322e-14	133790000	24.8287	25.7606	25.1072	23.302	23.811	22.1631
	1.72509	-0.793186	153	IPI00113746	IPI00113746	Splicing factor U2AF 65 kDa subunit;U2 auxiliary factor 65 kDa subunit;U2 snRNP auxiliary factor large subunit;U2af2 protein;U2 small nuclear ribonucleoprotein auxiliary factor (U2AF) 2, isoform CRA_a;U2 small nuclear ribonucleoprotein auxiliary factor (U2AF) 2	U2af2;U2af65;mCG_22027	P26369;Q3KQM4;Q505Q1;Q80XR5;Q922I0	1	8	8	8	27.8	27.8	27.8	53.516	9.8133e-40	1224800000	28.3393	28.1702	28.2331	27.1982	27.3122	27.8527
	1.71758	2.03976	552	IPI00223713	IPI00223713	H1 VAR.1;H1c;Histone H1.2;Putative uncharacterized protein;Histone 1, H1c;Histone cluster 1, H1c;MCG17001	H1f2;Hist1h1c;mCG_17001;RP23-480B19.5-001	P15864;Q3UXH2;Q5SZA3	1	7	4	2	27.4	21.7	10.8	21.266	1.3411e-17	7976000000	29.4413	29.228	29.3646	30.3224	31.8237	32.0071
	1.71713	0.552733	759	IPI00340036;IPI00626239;IPI00331461;IPI00474856;IPI00624735;IPI00118707;IPI00848952	IPI00340036;IPI00626239;IPI00331461;IPI00474856;IPI00624735;IPI00118707	Ribosomal protein L11;60S ribosomal protein L11;MCG5487, isoform CRA_b;Rpl11 protein	RP23-49E16.1-002;Rpl11;mCG_5487;RP23-49E16.1-001	A2BH06;Q9CXW4;A2BH07;Q8VC94	7	3	3	3	15.7	15.7	15.7	22.708	1.9539e-23	2678700000	28.8162	28.805	29.1601	29.6367	29.4679	29.3349
	1.71703	1.60538	553	IPI00223714;IPI00319556	IPI00223714	H1 VAR.2;H1e;Histone H1.4	H1f4;Hist1h1e	P43274	2	6	2	2	23.3	12.8	12.8	21.977	6.3784e-31	2878100000	28.0927	28.5478	28.428	29.1655	30.2827	30.4364
	1.68074	-0.807198	134	IPI00112251;IPI00662501	IPI00112251;IPI00662501	Tubulin beta-3 chain;Putative uncharacterized protein	Tubb3	Q9ERD7;Q9CRT0	2	25	11	8	72.4	42.4	35.3	50.418	0	8179000000	30.9805	30.8906	31.1441	30.1353	29.8778	30.5805
	1.61718	0.480589	755	IPI00331345;IPI00473521;IPI00679159	IPI00331345;IPI00473521;IPI00679159	40S ribosomal protein S3a;Protein TU-11;Putative uncharacterized protein;MCG1128, isoform CRA_c;Ribosomal protein S3A	Rps3a;mCG_1128	P97351;Q3U5P8;Q3UAC2;Q3UJU5;Q564F3;Q9D1S3	3	13	13	13	48.1	48.1	48.1	29.885	7.3494e-182	14937000000	31.2841	31.4023	31.7054	31.8443	31.9678	32.0215
	1.58868	0.692731	149	IPI00113539;IPI00652571	IPI00113539	Anastellin;Fibronectin;Putative uncharacterized protein	Fn1	P11276;Q3UGY5;Q3UHR1;Q3UZF9	2	50	50	0	26.1	26.1	0	272.49	0	31523000000	32.2148	32.2119	32.662	33.2768	32.8172	33.0729
	1.5566	0.653412	438	IPI00132460;IPI00880492;IPI00649136;IPI00874521;IPI00118166;IPI00474008	IPI00132460;IPI00880492;IPI00649136;IPI00874521;IPI00118166	60S ribosomal protein L26;Silica-induced gene 20 protein;Putative uncharacterized protein;MCG50660, isoform CRA_a;MCG50660, isoform CRA_b;MCG6351;Ribosomal protein L26	Rpl26;mCG_50660;mCG_6351;RP23-396M19.1-001;RP23-396M19.1-003;RP23-396M19.1-002	P61255;Q3U7N1;Q4FZH2;B1ARA3;B1ARA5	6	9	9	9	44.8	44.8	44.8	17.258	4.5501e-24	10416000000	30.4652	31.0508	30.9803	31.56	31.3729	31.5236
	1.51402	-0.737362	526	IPI00856379;IPI00221402;IPI00858310;IPI00856272;IPI00133580;IPI00649880;IPI00856247;IPI00856415;IPI00119458;IPI00127206	IPI00856379;IPI00221402;IPI00858310;IPI00856272;IPI00133580;IPI00649880;IPI00856247;IPI00856415	Fructose-bisphosphate aldolase;Aldolase 1;Fructose-bisphosphate aldolase A;Muscle-type aldolase	Aldoa;mCG_22383;Aldo1;Aldoart1;Aldoart2	A6ZI44;Q6NY00;P05064;Q5FWB7;A6ZI46;A6ZI47;Q9CPQ9	10	9	9	9	23.7	23.7	23.7	45.12	3.2238e-27	892540000	28.1061	27.6867	27.4934	27.0165	27.2608	26.7969
	1.51183	-1.06989	595	IPI00229796;IPI00225275;IPI00831057	IPI00229796	Glycogen phosphorylase, brain form;Phosphorylase	Pygb;mCG_16317;RP23-241M12.1-001	Q8CI94;A2AWQ5;Q3TFQ8;Q3UGT5;Q3UYH9;Q3UZL2;Q3V3U0	3	12	12	9	17.9	17.9	14.6	96.729	7.0618e-61	588630000	27.0667	26.9741	27.4867	25.7823	25.858	26.6775
	1.50966	0.943223	792	IPI00353563	IPI00353563	Fascin;Singed-like protein	Fan1;Fscn1;Snl	Q61553	1	4	4	4	9.5	9.5	9.5	54.507	1.6157e-14	426000000	25.7665	26.1176	26.0484	26.4773	26.8811	27.4037
	1.49487	0.468487	251	IPI00283671;IPI00120174;IPI00830185;IPI00469107;IPI00831485;IPI00471466;IPI00471467;IPI00831376;IPI00664252;IPI00669867;IPI00849195	IPI00283671;IPI00120174;IPI00830185;IPI00469107;IPI00831485;IPI00471466;IPI00471467;IPI00831376	Uncharacterized protein C1orf77 homolog;2500003M10Rik protein;Putative uncharacterized protein;RIKEN cDNA 2500003M10, isoform CRA_c;RIKEN cDNA 2500003M10, isoform CRA_h	MNCb-1706;2500003M10Rik;mCG_22235	Q9CY57-1;Q9CY57;Q2VPR3;Q3U7V6;Q9CY57-2;Q0VBG3;Q3UF43;Q5XJG9;Q9CY57-3;Q9CY57-4;B7ZMS6;Q9CY57-5	11	3	3	3	14.9	14.9	14.9	26.585	4.1768e-25	876840000	27.1437	27.3854	27.5011	28.0057	27.6735	27.7565
	1.49405	-2.61731	358	IPI00126913;IPI00464208	IPI00126913;IPI00464208	AAA-ATPase TOB3;ATPase family AAA domain-containing protein 3;ATPase family, AAA domain containing 3A;MCG142032;Putative uncharacterized protein	Atad3;Atad3a;Kiaa1273;mCG_142032;RP23-242K15.3-001	Q925I1-1;Q925I1;A2AD89;Q3TA78;Q925I1-2	2	4	4	4	8.1	8.1	8.1	66.741	1.457e-21	136360000	25.2191	25.3424	25.5613	22.116	24.3561	21.7987
	1.47038	-0.587646	883	IPI00466820;IPI00828628;IPI00475203;IPI00849948;IPI00621229;IPI00875282;IPI00671398;IPI00274175	IPI00466820;IPI00828628;IPI00475203;IPI00849948;IPI00621229;IPI00875282;IPI00671398	40S ribosomal protein S8;Ribosomal protein S8	Rps8;mCG_14435;RP23-59L24.9-001;mCG_7626;OTTMUSG00000000623;RP23-169M24.1-001	P62242;Q3UA25;Q3UJU6;Q497E9;Q9CQW4;Q9CRJ5;Q5M9L9;Q5SZV3	8	13	13	13	58.7	58.7	58.7	24.205	3.1817e-95	11635000000	31.2343	31.7654	31.4541	31.0725	30.7157	30.9027
	1.46262	0.961037	322	IPI00124640	IPI00124640	Acrogranin;Granulin-1;Granulin-2;Granulin-3;Granulin-4;Granulin-5;Granulin-6;Granulin-7;Granulins;PC cell-derived growth factor;Proepithelin;Putative uncharacterized protein;Granulin;Granulin, isoform CRA_e	Grn;RP23-226P4.4-001;mCG_21354	P28798;Q3TVQ3;Q3TW77;Q3TWT4;Q3TX66;Q3U5Q6;Q3U8W3;Q3U9K2;Q3U9N4;Q3UAJ3;Q3UC19;Q3UD85;Q3UDD6;Q544Y8;Q9D2V3	1	7	7	7	15.1	15.1	15.1	65.018	2.5551e-29	846090000	27.1935	26.7065	26.9788	27.6707	27.6302	28.461
	1.43236	-2.25162	242	IPI00119618	IPI00119618	Calnexin;Putative uncharacterized protein;Calnexin, isoform CRA_a	Canx;mCG_125213;RP23-237P10.2-001	P35564;Q3TXE5;Q5SUC3	1	2	2	2	4.6	4.6	4.6	67.277	6.1776e-06	142040000	25.3454	25.6306	25.5585	23.6658	24.2646	21.8493
	1.41507	1.12711	224	IPI00605037;IPI00648313;IPI00118438;IPI00875916	IPI00605037;IPI00648313;IPI00118438	Plenty-of-prolines 101;Serine/arginine repetitive matrix protein 1;Serine/arginine repetitive matrix 1	Pop101;Srrm1;RP23-138K13.3-003;RP23-138K13.3-001	Q52KI8-1;Q52KI8;A2A8V8;A2A8V9;Q52KI8-2	4	6	6	6	7.4	7.4	7.4	106.89	2.0319e-16	287510000	25.7031	25.7398	24.9062	26.2643	27.076	26.3901
	1.39961	1.57719	108	IPI00828631;IPI00132391;IPI00750548;IPI00108997;IPI00132381;IPI00649906;IPI00753273	IPI00828631;IPI00132391;IPI00750548;IPI00108997;IPI00132381;IPI00649906;IPI00753273	Homeo box D8;Putative uncharacterized protein;Homeobox protein Hox-4.3;Homeobox protein Hox-5.4;Homeobox protein Hox-D8;Homeobox protein Hox-2.4;Homeobox protein Hox-B8;Homeo box B8;Homeobox B8;Hoxb8 protein;Homeobox protein Hox-3.1;Homeobox protein Hox-C8;Homeobox protein M31	Hoxd8;RP23-313J15.12-001;Hox-4.3;Hoxd-8;RP23-313J15.12-002;Hox-2.4;Hoxb8;Hoxb-8;mCG_3803;RP23-85A17.6-001;Hox-3.1;Hoxc8;Hoxc-8;RP23-85A17.6-002;RP23-313J15.12-003	A2ASN2;Q9CUH8;Q9CUQ8;P23463;A2ASN1;P09632;A2A9Z8;P09025;Q8BNV9;Q8BNX6;Q8BQA3;A2A9Z7;A2ASN0	7	1	1	1	3.5	3.5	3.5	31.363	0.014908	48836000	22.8649	22.2341	21.9866	23.5565	24.8466	23.414
	1.38618	-2.37521	890	IPI00468859	IPI00468859	Delta(5) fatty acid desaturase;Fatty acid desaturase 1	Fads1	Q920L1	1	2	2	2	6.7	6.7	6.7	52.322	9.819e-05	96560000	24.1277	24.5721	25.0711	22.5683	23.3037	20.7732
	1.38044	-2.44485	246	IPI00119795;IPI00880345;IPI00918818;IPI00918109;IPI00918027;IPI00918507;IPI00338228	IPI00119795;IPI00880345;IPI00918818;IPI00918109	RalBP1-associated Eps domain-containing protein 1;RalBP1-interacting protein 1	Reps1	O54916-1;O54916;O54916-3;O54916-4	7	4	4	4	5.5	5.5	5.5	86.518	2.3969e-10	801810000	27.439	27.9154	28.1455	23.8196	25.9011	26.4446
	1.36608	-0.997431	394	IPI00129430;IPI00849080;IPI00473912;IPI00816882;IPI00652960;IPI00652445	IPI00129430;IPI00849080	DNA-binding p52/p100 complex, 100 kDa subunit;Polypyrimidine tract-binding protein-associated-splicing factor;Splicing factor, proline- and glutamine-rich;Putative uncharacterized protein;Sfpq protein;PTB-associated splicing factor	Sfpq	Q8VIJ6;Q3TZL2;Q7TMH7;Q810V5;Q9Z1Q0	6	7	7	6	11.4	11.4	10.6	75.441	6.4431e-25	4448400000	30.7652	30.4314	29.6391	29.3491	29.1424	29.3519
	1.36143	1.49948	611	IPI00230351	IPI00230351	Flavoprotein subunit of complex II;Succinate dehydrogenase [ubiquinone] flavoprotein subunit, mitochondrial;Succinate dehydrogenase subunit A	Sdha	Q8K2B3;Q6IWE1	1	2	2	2	3.5	3.5	3.5	72.585	3.7653e-14	189290000	23.3821	22.8217	23.2213	23.7845	24.6686	25.4705
	1.36	1.82697	814	IPI00403589;IPI00620075	IPI00403589;IPI00620075	Enhancer of rudimentary homolog;Enhancer of rudimentary homolog (Drosophila);Erh protein;MCG7617, isoform CRA_d;Putative uncharacterized protein	Erh;mCG_7617	P84089;Q4FZH7	2	1	1	1	10.6	10.6	10.6	12.259	6.0962e-14	256370000	24.0023	22.3232	22.3779	24.4315	24.4226	25.3302
	1.35898	-0.773532	173	IPI00114733;IPI00880252	IPI00114733;IPI00880252	47 kDa heat shock protein;Collagen-binding protein;Serine protease inhibitor J6;Serpin H1;Putative uncharacterized protein;Serpinh1 protein	Cbp1;Hsp47;Serpinh1	P19324;Q3TJK3;Q3TMD2;Q3TWG9;Q5U4D0;Q8BV87;Q8BVU9	2	11	11	11	39.3	39.3	39.3	46.589	4.9087e-109	1375400000	28.3157	28.3176	28.5015	27.3502	27.3418	28.1222
	1.35317	-2.70783	575	IPI00227585	IPI00227585	Brain lipid-binding protein;Brain-type fatty acid-binding protein;Fatty acid-binding protein 7;Fatty acid-binding protein, brain;Fatty acid binding protein 7, brain	Blbp;Fabp7	P51880;Q5NDA4	1	3	3	3	22.7	22.7	22.7	14.893	4.9764e-12	575750000	27.5007	27.2324	27.4759	26.5432	23.9747	23.5676
	1.33092	-0.959492	194	IPI00116498;IPI00853851;IPI00473203;IPI00776377	IPI00116498;IPI00853851	14-3-3 protein zeta/delta;Protein kinase C inhibitor protein 1;SEZ-2;Putative uncharacterized protein	Ywhaz	P63101;Q3UA58	4	12	12	9	51.8	51.8	41.6	27.771	1.6404e-177	5164400000	30.379	30.1431	30.4815	29.5272	28.7568	29.8412
	1.32375	1.28232	426	IPI00284816;IPI00131476;IPI00230616	IPI00284816;IPI00131476;IPI00230616	Collagen alpha-1(XVIII) chain;Endostatin	Col18a1	P39061-3;P39061;P39061-1;P39061-2	3	1	1	1	0.9	0.9	0.9	182.17	0.019723	48089000	21.8842	22.9981	23.0904	23.9802	24.3259	23.5135
	1.31933	0.410688	896	IPI00648593;IPI00469893	IPI00648593;IPI00469893	Hyaluronan-binding protein 2;Hyaluronan-binding protein 2 27 kDa light chain;Hyaluronan-binding protein 2 27 kDa light chain alternate form;Hyaluronan-binding protein 2 50 kDa heavy chain;Hyaluronan-binding protein 2 50 kDa heavy chain alternate form;Plasma hyaluronan-binding protein;Putative uncharacterized protein	Habp2;Phbp	Q8K0D2-1;Q8K0D2;Q3UEI7;Q8K0D2-2;Q3V1J8	2	2	2	2	3.4	3.4	3.4	62.356	4.824e-05	275100000	25.6622	25.7141	25.9779	26.3735	26.0001	26.2127
	1.30906	1.06311	616	IPI00230432	IPI00230432	Basement-membrane protein 90;Fibulin-1	Fbln1	Q08879-2;Q08879	1	1	1	1	1.5	1.5	1.5	75.283	0.00017643	59549000	23.6645	23.714	22.9084	24.9954	24.4411	24.0397
	1.30756	-1.68033	112	IPI00109420;IPI00124954;IPI00555125;IPI00421137;IPI00753326;IPI00753618	IPI00109420;IPI00124954;IPI00555125;IPI00421137;IPI00753326	Kinesin heavy chain isoform 5A;Kinesin heavy chain neuron-specific 1;Neuronal kinesin heavy chain;Kinesin heavy chain;Kif5a protein;Putative uncharacterized protein;Conventional kinesin heavy chain;Kinesin-1 heavy chain;Ubiquitous kinesin heavy chain;Kif5b protein;Kinesin family member 5B;Kinesin heavy chain isoform 5C;Kinesin heavy chain neuron-specific 2;Kinesin family member 5C;MKIAA0531 prote…	Kiaa4086;Kif5;Kif5a;Nkhc1;Khcs;Kif5b;Kns1;Kif5c;Nkhc2;mCG_9692;RP23-466O21.2-001;mKIAA0531	P33175;O70402;Q05CD7;Q3US62;Q61768;Q05CG8;Q3UWI9;Q5BL10;Q6NSS5;Q8CFE7;Q9CUT6;P28738;Q3TY51;Q6NXI9;Q8CHF1	6	3	3	3	3.7	3.7	3.7	117.02	3.4153e-22	197480000	25.7325	25.7331	25.9322	24.7013	24.7331	22.9224
	1.307	2.44045	772	IPI00336313	IPI00336313	Putative uncharacterized protein;Neurabin I;Neural tissue-specific F-actin binding protein;Protein phosphatase 1, regulatory (Inhibitor) subunit 9A, isoform CRA_c;Ppp1r9a protein;MKIAA1222 protein	Ppp1r9a;mCG_141520;Neurabin;mKIAA1222	Q3UUK5;Q3UXW4;Q7TN74;Q7TSA7;Q80TH3;Q8BMP0	1	2	1	1	1.8	0.9	0.9	122.95	7.0542e-11	199440000	22.9879	23.3863	21.3927	23.9388	25.0357	26.1137
	1.30257	0.538191	511	IPI00226891;IPI00154084;IPI00556805;IPI00918333;IPI00404685;IPI00918918;IPI00556709	IPI00226891;IPI00154084;IPI00556805;IPI00918333;IPI00404685;IPI00918918;IPI00556709	Myelin expression factor 2;Myelin basic protein expression factor 2, repressor;Putative uncharacterized protein	Kiaa1341;Mef2;Myef2;RP24-221D3.2-005;RP24-221D3.2-003;ENSMUSG00000049230;Gm9833;RP24-221D3.2-004	Q8C854-4;Q8C854;Q8C854-3;Q8C854-1;A2ATP6;A2ATP5;A7UQY4;Q8C854-2;A2AVF3	7	14	14	14	25.4	25.4	25.4	63.294	3.2459e-123	2461500000	28.575	28.6094	29.074	29.3852	29.4116	29.0762
	1.29286	-0.71338	144	IPI00856927;IPI00856352;IPI00875584;IPI00113241;IPI00665513;IPI00875929;IPI00857038;IPI00125787;IPI00664029;IPI00350414;IPI00857391;IPI00343021;IPI00625067	IPI00856927;IPI00856352;IPI00875584;IPI00113241;IPI00665513;IPI00875929;IPI00857038;IPI00125787;IPI00664029;IPI00350414;IPI00857391	Rps19 protein;40S ribosomal protein S19	Rps19	Q5M9P3;Q9CZX8	13	5	5	5	22.6	22.6	22.6	23.104	1.9091e-10	818930000	27.6671	27.3093	27.8321	26.4859	27.0069	27.1756
	1.28048	-0.541701	591	IPI00229510;IPI00280156;IPI00776197	IPI00229510;IPI00280156;IPI00776197	LDH heart subunit;L-lactate dehydrogenase B chain;Ldhb protein	Ldh2;Ldh-2;Ldhb	P16125;Q5M8R7	3	6	5	5	21.3	17.7	17.7	36.572	1.4538e-64	890260000	27.757	27.619	27.8389	27.2865	26.8359	27.4674
	1.27899	0.906429	280	IPI00850839;IPI00131309;IPI00122232	IPI00850839;IPI00131309;IPI00122232	Gamma-1-tubulin;Gamma-tubulin complex component 1;Tubulin gamma-1 chain;Gamma-tubulin1;MCG20203, isoform CRA_a;Putative uncharacterized protein;Tubulin, gamma 1;Gamma-2-tubulin;Tubulin gamma-2 chain;Gamma-tubulin2;Tubulin, gamma 2	Tubg;Tubg1;mCG_20203;RP23-440M18.7-001;tubg1;Tubg2;RP23-281C18.1-001;tubg2	P83887;Q6F4J1;Q8VCK3;Q6F4J0	3	1	1	1	2	2	2	51.003	0.018791	71500000	23.3742	23.1922	23.0346	23.7583	24.7409	23.8211
	1.26267	-2.0918	528	IPI00221540;IPI00331524;IPI00762654	IPI00221540;IPI00331524;IPI00762654	Endoplasmic reticulum lipid raft-associated protein 2;Erlin-2;Stomatin-prohibitin-flotillin-HflC/K domain-containing protein 2;Endoplasmic reticulum lipid raft-associated protein 1;Erlin-1;Protein KE04 homolog;Stomatin-prohibitin-flotillin-HflC/K domain-containing protein 1	Erlin2;Spfh2;Erlin1;Keo4;Spfh1	Q8BFZ9;Q91X78	3	2	2	2	5	5	5	37.872	0.0015841	115450000	25.2667	24.9265	24.8395	23.3267	23.995	21.4357
	1.25434	-1.39329	677	IPI00875492;IPI00312407;IPI00622936;IPI00918887;IPI00421115	IPI00875492;IPI00312407	Glypican-4;K-glypican;Secreted glypican-4;Glypican 4	Gpc4;RP23-309D15.3-001	P51655;B1AV07	5	8	8	7	18.9	18.9	17.7	70.15	2.1385e-175	1072500000	27.3678	28.845	28.3235	27.2307	26.2379	26.8879
	1.2402	-0.435983	925	IPI00620362;IPI00653643;IPI00457527;IPI00379986;IPI00677633	IPI00620362;IPI00653643	Heterogeneous nuclear ribonucleoprotein L;Putative uncharacterized protein	Hnrnpl;Hnrpl	Q8R081;Q9CVU5;Q3UMT7	5	10	10	10	22.2	22.2	22.2	63.963	2.5851e-69	2010200000	28.6406	28.9224	28.9915	28.2072	28.6407	28.3987
	1.22667	0.599281	219	IPI00118205	IPI00118205	Four and a half LIM domains protein 2;Skeletal muscle LIM-protein 3;Four and a half LIM domains 2, isoform CRA_a;Putative uncharacterized protein;Four and a half LIM domains 2	Fhl2;mCG_113685	O70433;Q543D7;Q8VDP9	1	12	12	12	50.2	50.2	50.2	32.072	1.68e-41	3854500000	28.9974	29.5385	29.5045	29.7975	30.2431	29.7976
	1.21897	0.890289	850	IPI00626752;IPI00420724	IPI00626752;IPI00420724	Mitotic checkpoint protein BUB3;WD repeat type I transmembrane protein A72.5;Budding uninhibited by benzimidazoles 3 homolog (S. cerevisiae);Putative uncharacterized protein	Bub3	Q9WVA3;Q6ZWM5;Q8BH42;Q9CSI6	2	1	1	1	4	4	4	36.984	0.01033	47020000	22.898	22.7866	22.4614	23.9307	23.9148	22.9714
	1.21879	1.82615	788	IPI00349469	IPI00349469				1	1	1	1	10.8	10.8	10.8	13.434	0.00026819	180200000	22.8222	22.8951	21.7608	23.2046	24.4856	25.2664
	1.21434	0.807372	709	IPI00319992	IPI00319992	78 kDa glucose-regulated protein;Heat shock 70 kDa protein 5;Immunoglobulin heavy chain-binding protein;Heat shock 70kD protein 5 (Glucose-regulated protein);Heat shock 70kD protein 5 (Glucose-regulated protein), isoform CRA_a;Putative uncharacterized protein	Grp78;Hspa5;mCG_21276;RP23-446N16.1-001	P20029;A2AUF6;Q3TI47;Q3TKF8;Q3TUS2;Q3TWF2;Q3U6V3;Q3U7T8;Q3U9G2;Q3UEM8;Q9DC41	1	29	27	27	50.8	48.4	48.4	72.421	0	26675000000	32.2987	31.7558	32.1638	32.4079	33.3299	32.9026
	1.20959	0.920332	381	IPI00877345;IPI00128484	IPI00877345;IPI00128484	Hemopexin, isoform CRA_f;Putative uncharacterized protein;Hemopexin	Hpx;Hpxn;mCG_19728	Q3UKP2;Q8K1U6;Q91X72	2	3	3	3	3.7	3.7	3.7	51.317	4.8473e-06	7673500000	30.0112	29.9783	30.5709	30.8137	31.7099	30.7978
	1.19172	0.389141	509	IPI00222763;IPI00153743;IPI00474169;IPI00474158	IPI00222763;IPI00153743;IPI00474169;IPI00474158	Splicing factor, arginine/serine-rich 7;MCG17902, isoform CRA_a;Putative uncharacterized protein	Sfrs7;mCG_17902	Q8BL97-1;Q8BL97;Q8BL97-2;Q3THA6;Q8BL97-4;Q8BL97-3	4	7	7	6	25.1	25.1	25.1	30.817	7.0456e-30	1467900000	28.1582	28.3874	27.8903	28.4267	28.5793	28.5973
	1.19155	1.58607	356	IPI00126833;IPI00281049	IPI00126833;IPI00281049	Collagen alpha-1(XXVI) chain;EMI domain-containing protein 2;Emilin and multimerin domain-containing protein 2;Emid2 protein	Col26a;Col26a1;Emid2;Emu2	Q91VF6-1;Q91VF6;Q91VF6-2;Q99LU7	2	1	1	1	3	3	3	45.809	0.020377	59586000	23.4813	22.5643	21.9056	23.5516	25.0222	24.1356
	1.17989	2.10524	517	IPI00608072;IPI00169899	IPI00608072;IPI00169899	Actin filament-associated protein 1-like 2	Afap1l2;Kiaa1914	Q5DTU0-2;Q5DTU0;Q5DTU0-1	2	1	1	1	1.5	1.5	1.5	94.119	0.024229	156550000	23.4575	21.8042	23.2049	23.6228	25.3766	25.783
	1.16672	-0.545072	364	IPI00127415;IPI00849626;IPI00649841;IPI00515155;IPI00648014;IPI00674226;IPI00468717	IPI00127415;IPI00849626;IPI00649841;IPI00515155;IPI00648014;IPI00674226	Nucleolar phosphoprotein B23;Nucleolar protein NO38;Nucleophosmin;Numatrin;Putative uncharacterized protein;MCG68069;Nucleophosmin 1;Npm1 protein	Npm1;mCG_68069;RP23-323L8.2-001;RP23-323L8.2-003;RP23-323L8.2-006;RP23-323L8.2-002	Q61937;Q3U536;Q5SQB7;Q5U438;Q5BL09;Q5SQB5;Q5SQB0;Q3UDA7;Q8BSZ3;Q9DAY9	7	7	7	7	37	37	37	32.56	1.1733e-127	3476100000	29.6039	29.857	29.8992	29.2522	29.5816	28.8911
	1.1628	0.687364	558	IPI00224738;IPI00762900;IPI00473596;IPI00880487;IPI00880933;IPI00134723;IPI00314456	IPI00224738;IPI00762900;IPI00473596	Kelch-like protein 22;Putative uncharacterized protein	Kelchl;Klhl22	Q99JN2-2;Q99JN2;Q99JN2-1;Q8CDC1	7	22	22	22	43	43	43	73.928	2.3728e-201	4096700000	29.3689	29.2242	29.5323	29.5398	30.2676	30.38
	1.16052	0.690167	523	IPI00173160;IPI00848859	IPI00173160;IPI00848859	40S ribosomal protein S27	Rps27	Q6ZWU9	2	4	4	1	39.3	39.3	13.1	9.461	1.7416e-21	4554700000	29.7288	29.4835	29.6625	30.8001	30.2778	29.8674
	1.15053	-2.09704	175	IPI00115065	IPI00115065	Glia-derived nexin;Peptidase inhibitor 7;Protease nexin 1;Protease nexin I;Serine protease-inhibitor 4;Serpin E2;Putative uncharacterized protein;Serpine2 protein;Serine (Or cysteine) peptidase inhibitor, clade E, member 2, isoform CRA_b	Pi7;Pn1;Serpine2;Spi4;mCG_21670	Q07235;Q3TWH7;Q4FJU1;Q543R5	1	2	2	2	5.5	5.5	5.5	44.207	3.2793e-06	99154000	23.8392	24.5116	25.6568	22.3299	23.8402	21.5463
	1.14352	-0.543025	346	IPI00126042;IPI00757464	IPI00126042;IPI00757464	Ras-related protein Rab-14;RAB14 protein variant;RAB14 protein;Putative uncharacterized protein;Rab14;RAB14, member RAS oncogene family;RAB14, member RAS oncogene family, isoform CRA_b	Rab14;rab14;mCG_21262;RP23-186B18.6-001;RP23-186B18.6-002	Q91V41;Q50HW9;Q50HX0;Q50HX1;Q50HX2;Q50HX3;Q50HX4;A2AL34;Q3U9E0	2	8	8	7	48.4	48.4	43.3	23.897	1.5791e-43	1229900000	28.2773	28.1888	28.1819	27.3668	28.1026	27.5495
	1.1365	1.20327	519	IPI00169925;IPI00845716	IPI00169925;IPI00845716	NADH dehydrogenase [ubiquinone] flavoprotein 2, mitochondrial;NADH-ubiquinone oxidoreductase 24 kDa subunit	Ndufv2	Q9D6J6-1;Q9D6J6;Q9D6J6-2	2	1	1	1	4	4	4	27.285	0.00027983	93264000	23.2707	23.6388	22.0995	24.061	24.5649	23.9928
	1.13207	0.38291	454	IPI00133903;IPI00880839	IPI00133903;IPI00880839	75 kDa glucose-regulated protein;Heat shock 70 kDa protein 9;Mortalin;p66 MOT;Peptide-binding protein 74;Stress-70 protein, mitochondrial;Putative uncharacterized protein;Heat shock protein 9;Heat shock protein 9A	Grp75;Hsp74;Hspa9;Hspa9a;mCG_123914	P38647;Q3TW93;Q3UVN1;Q3V015;Q7TSZ0	2	34	34	34	56.7	56.7	56.7	73.527	0	111120000000	34.266	34.1547	34.5809	34.6157	34.6281	34.9066
	1.12339	1.88708	535	IPI00222496;IPI00854971	IPI00222496;IPI00854971	Protein disulfide-isomerase A6;Thioredoxin domain-containing protein 7;Putative uncharacterized protein	Pdia6;Txndc7	Q922R8;Q3THH1;Q3TJL8;Q3TML0;Q9DAB4	2	1	1	1	3.1	3.1	3.1	48.689	0.0043565	33287000	23.2327	21.8682	20.8648	24.3679	24.1567	23.1023
	1.10722	-1.44787	633	IPI00266188	IPI00266188	Cofilin, muscle isoform;Cofilin-2;Putative uncharacterized protein	Cfl2	P45591;Q3UHW9	1	4	3	3	30.1	23.5	23.5	18.709	1.0224e-15	202600000	25.3781	25.5445	25.9724	25.1485	24.2867	23.1163
	1.09194	1.89229	220	IPI00118230	IPI00118230	39S ribosomal protein L16, mitochondrial;Putative uncharacterized protein	Mrpl16	Q99N93;Q9CSU4	1	1	1	1	4	4	4	28.803	3.5522e-06	12361000	23.5548	23.5255	21.6832	25.803	24.6467	23.9907
	1.08997	1.2321	567	IPI00226073;IPI00798511	IPI00226073;IPI00798511	Heterogeneous nuclear ribonucleoprotein F;Heterogeneous nuclear ribonucleoprotein F, N-terminally processed;Hnrpf protein	Hnrnpf;Hnrpf	Q9Z2X1-1;Q9Z2X1;Q8R582;Q9Z2X1-2	2	4	2	2	14.7	8.2	8.2	45.729	5.4968e-66	38656000	22.7628	23.5967	21.8452	23.8759	24.2838	23.7413
	1.08665	-1.24822	700	IPI00875110;IPI00318614;IPI00857308	IPI00875110;IPI00318614	ICD-M;IDP;Isocitrate dehydrogenase [NADP], mitochondrial;NADP(+)-specific ICDH;Oxalosuccinate decarboxylase	Idh2	P54071	3	8	8	8	20.7	20.7	20.7	52.399	2.0215e-13	368640000	26.6115	26.088	26.9706	25.341	24.4693	26.1151
	1.08257	-2.09567	613	IPI00649104;IPI00113584;IPI00465469;IPI00648564;IPI00331265;IPI00468678;IPI00407807;IPI00230408	IPI00649104;IPI00113584;IPI00465469;IPI00648564;IPI00331265;IPI00468678;IPI00407807;IPI00230408	Microtubule-associated protein tau;Neurofibrillary tangle protein;Paired helical filament-tau;Microtubule-associated protein	Mapt;Mtapt;Tau;RP23-136D4.1-003;mCG_11217;RP23-136D4.1-007;RP23-136D4.1-006;RP23-136D4.1-001;tau	P10637-1;P10637;A2A5Y6;P10637-2;B1AQW3;Q3UH19;B1AQW2;P10637-5;Q547J4;P10637-3;P10637-6;Q76M61;Q8C5K4;P10637-4	8	3	3	3	5.3	5.3	5.3	78.085	2.2735e-12	255140000	24.0006	26.6587	26.0242	24.2196	23.4504	22.7266
	1.08206	-0.498642	819	IPI00853914;IPI00828488;IPI00890022;IPI00622847;IPI00405058;REV__IPI00469936;REV__IPI00880892;REV__IPI00881555;REV__IPI00881171	IPI00853914;IPI00828488;IPI00890022;IPI00622847;IPI00405058	Heterogeneous nuclear ribonucleoproteins A2/B1;Heterogeneous nuclear ribonucleoprotein A2/B1	Hnrnpa2b1;Hnrpa2b1	O88569-1;O88569;B7ZP22;O88569-2;O88569-3	9	9	8	7	13.3	12.4	11.3	87.62	9.4192e-105	931110000	28.0275	27.939	27.5849	27.051	27.3678	27.6367
	1.08153	-0.953587	815	IPI00403682;IPI00474073;IPI00882056;IPI00652319	IPI00403682;IPI00474073;IPI00882056;IPI00652319	APC-binding protein EB2;End-binding protein 2;Microtubule-associated protein RP/EB family member 2;Putative uncharacterized protein	Mapre2	Q8R001-1;Q8R001;Q8R001-2;Q3TG90	4	3	3	3	11.7	11.7	11.7	36.946	5.4105e-14	271740000	25.6356	25.8416	26.8195	25.479	25.1568	24.8
	1.07978	-1.06044	625	IPI00230754;IPI00648357;IPI00648119	IPI00230754;IPI00648357	Mitochondrial 2-oxoglutarate/malate carrier protein;Solute carrier family 25 member 11;Putative uncharacterized protein;Solute carrier family 25 (Mitochondrial carrier oxoglutarate carrier), member 11, isoform CRA_b;Solute carrier family 25 (Mitochondrial carrier;oxoglutarate carrier), member 11	Slc25a11;DN-183N8.13-001;mCG_21174;RP23-326P7.2-001;DN-183N8.13-002;RP23-326P7.2-002	Q9CR62;Q5SX53;Q9CTC7;Q5SX46	3	4	4	4	17.8	17.8	17.8	34.155	3.4063e-54	246890000	26.0811	25.6459	26.314	25.0423	24.1886	25.6287
	1.07906	0.530147	972	IPI00849793;IPI00463634;IPI00339474;IPI00670378;IPI00606029	IPI00849793;IPI00463634;IPI00339474	60S ribosomal protein L12;Putative uncharacterized protein;MCG18564, isoform CRA_a;MCG20026;Ribosomal protein L12;Rpl12 protein	Rpl12;mCG_18564;mCG_20026;RP23-365F1.2-001	P35979;Q3TIQ2;Q5BLK0;Q8C2K0;Q6DI58	5	6	6	6	54.5	54.5	54.5	17.804	1.0421e-133	3555700000	29.2704	28.9599	29.6496	29.9841	29.8893	29.597
	1.07256	0.927389	762	IPI00331549	IPI00331549	Dehydrogenase/reductase SDR family member 1;Putative uncharacterized protein	D14ertd484e;Dhrs1	Q99L04;Q3TVU9	1	1	1	1	3.8	3.8	3.8	34.005	8.8271e-08	61409000	23.0287	23.2469	23.3823	23.4821	24.1151	24.8429
	1.05788	-1.75215	569	IPI00848970;IPI00226387;IPI00461730	IPI00848970;IPI00226387;IPI00461730	Phosphoglycerate mutase family member 5;Serine/threonine-protein phosphatase PGAM5, mitochondrial;Pgam5 protein;Phosphoglycerate mutase family member 5, isoform CRA_b	Pgam5;mCG_23692	Q8BX10-1;Q8BX10;A1A4A7;B7ZNW0;Q8BX10-2	3	2	2	2	8.3	8.3	8.3	31.994	0.00068469	269350000	24.1843	25.0405	24.6581	22.403	24.3224	21.901
	1.05097	-2.40803	287	IPI00311344;IPI00775997;IPI00775950;IPI00462119;IPI00122450	IPI00311344;IPI00775997;IPI00775950;IPI00462119;IPI00122450	Putative uncharacterized protein;Caldesmon 1	Cald1	Q3TUS1;Q3UGC3;Q8VCQ8	5	3	3	3	5.3	5.3	5.3	89.359	5.4187e-11	313670000	26.5656	26.4139	26.1521	22.4397	23.4385	26.0294
	1.04976	0.537537	923	IPI00785343;IPI00607069;IPI00886201;IPI00553538;IPI00551538;IPI00719866;IPI00659000;IPI00886422;IPI00277753;IPI00831580	IPI00785343;IPI00607069;IPI00886201;IPI00553538;IPI00551538;IPI00719866;IPI00659000;IPI00886422;IPI00277753	Histone H3.3;Histone H3;Histone H3.1	H3.3a;H3.3b;H3f3a;H3f3b;mCG_19829;mCG_6618;RP23-42F6.3-001;H3.1-221;H3.1-291;H3.1-I;H3a;H3g;H3h;H3i;Hist1h3a;Hist1h3g;Hist1h3h;Hist1h3i	P84244;A2A852;P68433;A1L0V4	10	5	1	1	43.4	23.5	23.5	15.328	9.1868e-31	39706000	23.5955	23.3769	23.0724	23.957	23.5327	24.1677
	1.04549	-1.15202	584	IPI00228618;IPI00121387;IPI00132361;IPI00310533	IPI00228618;IPI00121387;IPI00132361;IPI00310533	Guanine nucleotide-binding protein alpha-q;Guanine nucleotide-binding protein G(q) subunit alpha;Putative uncharacterized protein;Guanine nucleotide-binding protein subunit alpha-11;Guanine nucleotide binding protein, alpha 11;Guanine nucleotide-binding protein subunit alpha-14;Guanine nucleotide binding protein, alpha 14	Gnaq;Gna11;Gna-11;mCG_12089;Gna14;Gna-14;mCG_13978	P21279;Q3UHH5;P21278;Q3UPA1;Q91X95;P30677;Q8C3M7;Q8CBT5;Q8R2X9	4	2	2	2	6.4	6.4	6.4	42.158	0.00021068	122150000	24.5657	24.8398	25.5781	24.6295	23.1937	23.7043
	1.03518	1.35453	398	IPI00129571	IPI00129571	Collagen alpha-1(III) chain;Procollagen, type III, alpha 1;Putative uncharacterized protein;MKIAA4231 protein;Alpha-1 type III collagen;Collagen, type III, alpha 1;Col3a1 protein	Col3a1;mCG_114960;mKIAA4231	P08121;Q3TVI5;Q3TW25;Q3UH72;Q5DTG2;Q61369;Q7TT32;Q8BJU6;Q8BKY2;Q8BLW4;Q8BMR6;Q8K173;Q9CSB7	1	2	2	2	2.3	2.3	2.3	138.94	8.5341e-11	53797000	23.737	22.393	22.5962	23.4297	24.975	24.3851
	1.03335	-1.57748	383	IPI00128692	IPI00128692	Sterol-4-alpha-carboxylate 3-dehydrogenase, decarboxylating;NAD(P) dependent steroid dehydrogenase-like;Putative uncharacterized protein	Nsdhl;mCG_1246;RP23-307G22.4-001	Q9R1J0;Q3US15;Q7TPY3;Q8VE30	1	4	4	4	14.1	14.1	14.1	40.685	4.1378e-11	349290000	26.3772	26.3704	26.6861	24.2117	24.1707	26.3188
	1.01933	0.227446	324	IPI00124700;IPI00882008	IPI00124700;IPI00882008	Transferrin receptor protein 1;Putative uncharacterized protein;Transferrin receptor, isoform CRA_a;Transferrin receptor 1;Transferrin receptor, isoform CRA_c	Tfrc;Trfr;mCG_129940;TFR1	Q62351;Q542D9;Q8JZS3;Q8C872	2	23	23	23	34.9	34.9	34.9	85.73	3.2587e-148	4761500000	29.7156	29.9058	30.0009	29.9801	30.1894	30.1352
	1.01774	0.78738	646	IPI00850073;IPI00273974	IPI00850073;IPI00273974	60S ribosomal protein L39;MCG17585;Putative uncharacterized protein;Ribosomal protein L39	Rpl39;mCG_17585;RP23-43O20.1-001	P62892;Q505A8	2	1	1	1	15.9	15.9	15.9	7.5326	6.3049e-08	278090000	23.506	23.877	24.1292	24.1232	24.5459	25.2052
	1.01669	-0.479397	869	IPI00459493;IPI00118678;IPI00845611;IPI00880348	IPI00459493;IPI00118678;IPI00845611	CCT-alpha;Tailless complex polypeptide 1A;Tailless complex polypeptide 1B;T-complex protein 1 subunit alpha;T-complex polypeptide 1	Cct1;Ccta;Tcp1;mCG_16679;RP23-351C7.3-001;RP23-351C7.3-003;Tcp-1	P11983-1;P11983;A8XUV6;P11984;P11983-2;A8XUV0;Q62289;Q62290;Q62291;Q6LBL9;Q9QZ33;Q9QZ34	4	10	10	10	23	23	23	60.448	2.2418e-56	940410000	27.8325	27.5361	28.0016	27.0861	27.1915	27.6544
	1.01421	-1.66393	969	IPI00881328;IPI00881525;IPI00844691;IPI00881284;IPI00853683;IPI00853814;IPI00881717;IPI00881843	IPI00881328;IPI00881525;IPI00844691;IPI00881284;IPI00853683;IPI00853814	LIM and calponin homology domains-containing protein 1;Limch1 protein	Kiaa1102;Limch1	Q3UH68-1;Q3UH68;Q3UH68-2;Q8CGB7;Q3UH68-3	8	3	3	3	4.3	4.3	4.3	120.99	6.8593e-07	103910000	24.5846	24.5086	25.2771	23.4959	24.1648	21.7179
	1.01134	-0.59116	506	IPI00139795;IPI00742383	IPI00139795;IPI00742383	60S acidic ribosomal protein P2	Rplp2	P99027	2	5	5	5	76.5	76.5	76.5	11.651	6.3184e-147	1651600000	29.0474	28.2373	28.4661	27.7774	28.2289	27.971
	1.00933	-0.609533	389	IPI00129276	IPI00129276	Centrosomin;eIF3 p167;eIF3 p180;eIF3 p185;eIF-3-theta;Eukaryotic translation initiation factor 3 subunit 10;Eukaryotic translation initiation factor 3 subunit A;p162;Putative uncharacterized protein;MKIAA0139 protein	Csma;Eif3;Eif3a;Eif3s10;mKIAA0139	P23116;Q3TKF9;Q3TRH1;Q3UEK3;Q3UL99;Q3UM46;Q6A0B9	1	1	1	1	1.1	1.1	1.1	161.93	0.00075056	17581000	24.0675	23.779	23.7753	23.3402	23.6831	22.7699
	1.00789	1.60861	578	IPI00227835;IPI00830701;IPI00830533;IPI00123316;IPI00404662;IPI00830427;IPI00830604	IPI00227835;IPI00830701;IPI00830533;IPI00123316;IPI00404662;IPI00830427;IPI00830604	Alpha-tropomyosin;Tropomyosin alpha-1 chain;Tropomyosin-1;Putative uncharacterized protein;Tropomyosin 1, alpha;Tropomyosin 1, alpha, isoform CRA_a;Tropomyosin 1, alpha, isoform CRA_l;Tpm1 protein;Tropomyosin 1, alpha, isoform CRA_g	Tpm1;Tpm-1;Tpma;mCG_1234	P58771-2;P58771;Q564G1;P58771-1;Q545Y3;Q8BSH3;B7ZNL3	7	15	1	0	46.8	3.2	0	32.708	9.6107e-60	320890000	23.5369	23.6451	23.4165	24.2735	24.5245	26.6263
	1.00766	0.670928	729	IPI00322936	IPI00322936	Activation peptide;Angiostatin;Plasmin heavy chain A;Plasmin heavy chain A, short form;Plasmin light chain B;Plasminogen;Putative uncharacterized protein	Plg	P20918;Q3V1T9;Q6TCI0	1	7	7	4	6.8	6.8	3.8	90.781	2.2991e-39	5229700000	29.6847	29.6871	30.4139	30.3981	30.993	30.4074
	0.998911	3.14574	350	IPI00126261	IPI00126261	Putative uncharacterized protein;MCG141285;Protocadherin beta 11;Protocadherin-betaK	Pcdhb11;mCG_141285;Pcdhb5e	Q8C5K2;Q91UZ8	1	1	1	1	1.3	1.3	1.3	87.667	0.025811	135690000	23.5157	22.7983	21.1254	24.543	28.207	24.1266
	0.997001	-1.54322	159	IPI00113895;IPI00153990	IPI00113895;IPI00153990	Actin-RPV;Alpha-centractin;ARP1;Centrosome-associated actin homolog;Actin-related protein 1B;Beta-centractin;Actr1b protein	Actr1a;Ctrn1;Actr1b	P61164;Q8R5C5;Q8R1B2	2	3	3	3	12.8	12.8	12.8	42.613	1.6792e-23	250220000	26.4839	25.6648	25.8569	23.3356	24.3481	25.6922
	0.977064	0.662965	968	IPI00831626;IPI00831423;IPI00831431	IPI00831626;IPI00831423;IPI00831431				3	12	1	0	44.8	4.8	0	28.696	6.4552e-36	160270000	24.0891	23.4231	23.7602	23.9635	24.4597	24.8381
	0.967277	0.404432	288	IPI00122451;IPI00222990	IPI00122451;IPI00222990	ELAV-like protein 3;Hu-antigen C	Elavl3;Huc	Q60900-1;Q60900;Q60900-2	2	6	6	4	18	18	13.6	39.533	1.5078e-13	764340000	26.9505	26.9633	27.4481	27.3434	27.7151	27.5168
	0.961537	-0.394272	181	IPI00115627;IPI00380734;IPI00620582	IPI00115627	Actin-like protein 3;Actin-related protein 3;Putative uncharacterized protein;Actr3 protein;MCG1196	Actr3;Arp3;mCG_1196	Q99JY9;Q3TGE1;Q3TGW0;Q3TWJ4;Q3UGH0;Q3ULF7;Q9ERF8	3	9	9	9	29.9	29.9	29.9	47.357	3.1979e-83	901000000	27.4317	27.7168	28.0318	27.4101	27.4201	27.1672
	0.955315	-0.713241	927	IPI00622235;IPI00676914;IPI00111113;IPI00649667;IPI00944005;IPI00649530;IPI00894847;IPI00928384;IPI00316789;IPI00928537;IPI00928002	IPI00622235;IPI00676914	15S Mg(2+)-ATPase p97 subunit;Transitional endoplasmic reticulum ATPase;Valosin-containing protein;Putative uncharacterized protein	Vcp	Q01853;Q8BNF8	11	13	13	13	22.3	22.3	22.3	89.321	1.9901e-56	949720000	28.356	27.3231	27.7197	26.7378	27.3219	27.1995
	0.951314	-0.959723	303	IPI00929813;IPI00123199	IPI00929813;IPI00123199	Brain protein DN38;NAP-1-related protein;Nucleosome assembly protein 1-like 1;Nucleosome assembly protein 1-like 1, isoform CRA_d;Putative uncharacterized protein;Nucleosome assembly protein 1-like 1, isoform CRA_b	Nap1l1;Nrp;mCG_21331	P28656;Q3TF41;Q8BSH9;Q9CSP8	2	3	3	3	9.3	9.3	9.3	48.542	3.6882e-08	345190000	26.2666	25.7162	26.4737	25.463	24.3785	25.7358
	0.948306	0.37769	637	IPI00269408;IPI00885328;IPI00869421;IPI00896090;IPI00649110	IPI00269408;IPI00885328;IPI00869421;IPI00896090;IPI00649110	Synaptosomal-associated 47 kDa protein;Synaptosomal-associated protein 47;Novel protein (1110031B06Rik)	Snap47;RP23-378H5.4;RP23-378H5.4-006	Q8R570-1;Q8R570;Q8R570-2;B2FDF6	5	1	1	1	3.4	3.4	3.4	46.524	2.4622e-05	64292000	23.7531	23.65	23.1619	23.8226	23.93	23.9454
	0.947113	-1.65028	142	IPI00113214;IPI00881918;IPI00881491	IPI00113214;IPI00881918;IPI00881491	Deubiquitinating enzyme 5;Isopeptidase T;Ubiquitin carboxyl-terminal hydrolase 5;Ubiquitin thioesterase 5;Ubiquitin-specific-processing protease 5;Ubiquitin carboxyl-terminal hydrolase	Isot;Usp5	P56399;Q3U4W8	3	1	1	1	1.9	1.9	1.9	95.832	1.0961e-07	10243000	23.5499	24.0611	23.837	21.2107	23.7587	21.5278
	0.945435	-0.910337	245	IPI00378063;IPI00119689;IPI00648683;IPI00346965	IPI00378063;IPI00119689;IPI00648683;IPI00346965	Adapter-related protein complex 2 beta subunit;Adaptor protein complex AP-2 subunit beta;AP105B;AP-2 complex subunit beta;Beta-2-adaptin;Beta-adaptin;Clathrin assembly protein complex 2 beta large chain;Plasma membrane adaptor HA2/AP2 adaptin beta subunit;Adaptor-related protein complex 2, beta 1 subunit;Putative uncharacterized protein;Adapter-related protein complex 1 subunit beta-1;Adaptor pro…	Ap2b1;Clapb1;RP23-381B19.6-001;RP23-381B19.6-002;Adtb1;Ap1b1;RP23-64E17.3-002;mCG_14701;RP23-64E17.3-001	Q9DBG3-2;Q9DBG3;Q5SWR1;Q9DBG3-1;Q5SWR0;O35643;Q3TVN4;Q3U1K9;Q5SVG4;Q8CC13;Q3TXG4;Q5SVG5;Q6NXY3	4	3	3	3	5.3	5.3	5.3	105.72	3.7027e-06	104110000	24.4635	24.1603	25.5554	23.5162	23.9124	24.0197
	0.944841	1.36411	824	IPI00406442	IPI00406442	Succinyl-CoA ligase [GDP-forming] subunit alpha, mitochondrial;Succinyl-CoA synthetase subunit alpha	Suclg1	Q9WUM5	1	1	1	1	4.6	4.6	4.6	36.154	0.0002104	73915000	23.1532	23.2532	21.2248	23.7779	24.1934	23.7523
	0.940875	1.42719	277	IPI00121949;IPI00858209;IPI00750657	IPI00121949;IPI00858209;IPI00750657	LanC-like protein 2;Testis-specific adriamycin sensitivity protein	Lancl2;Tasp	Q9JJK2	3	1	1	1	2.4	2.4	2.4	50.777	0.00053523	41166000	23.5566	23.0969	21.5277	24.1633	24.7647	23.5347
	0.938893	-0.771327	548	IPI00223217;IPI00919200;IPI00462204;IPI00654400;IPI00662196	IPI00223217;IPI00919200;IPI00462204;IPI00654400	60S ribosomal protein L13a;Transplantation antigen P198;Tum-P198 antigen;MCG23455, isoform CRA_e;Putative uncharacterized protein;Ribosomal protein L13A;Rpl13a protein	P198;Rpl13a;Tstap198-7;mCG_23455	P19253;Q5M9M0;Q3TDS9	5	8	8	8	34	34	34	23.464	1.0558e-34	6089900000	30.479	30.8171	30.4295	30.2673	29.0851	30.0593
	0.937579	-2.3029	600	IPI00466120;IPI00876235;IPI00648762;IPI00649229;IPI00473324;IPI00650057;IPI00648506;IPI00919140;IPI00229977;IPI00828663;IPI00649908;IPI00649085;IPI00649317	IPI00466120;IPI00876235;IPI00648762;IPI00649229;IPI00473324;IPI00650057;IPI00648506;IPI00919140;IPI00229977;IPI00828663	ELAV-like protein 4;Hu-antigen D;Paraneoplastic encephalomyelitis antigen HuD;Elavl4 protein;ELAV (Embryonic lethal, abnormal vision, Drosophila)-like 4 (Hu antigen D);Putative uncharacterized protein;RNA-binding protein HUD3;RNA-binding protein HUD splice variant	Elavl4;Hud;RP23-283L16.1-006;RP23-283L16.1-002;RP23-283L16.1-005;RP23-283L16.1-003;RP23-283L16.1-007;Elav;ElavI4;RP23-283L16.1-001	Q61701-1;Q61701;Q80XH9;A2A9S0;Q9CXQ0;Q8BVA9;A2A9R6;A2A9R8;A2A9S2;Q1KS26;Q1W5D4;Q61701-2;A2A9S3	13	5	3	1	11.9	8	2.7	45.309	9.1189e-11	329010000	26.3164	26.1046	26.4505	26.0175	23.8875	22.0578
	0.936261	1.09843	452	IPI00133706	IPI00133706	Ras-related protein Rab-1B;Rab1B;RAB1B, member RAS oncogene family, isoform CRA_c;Putative uncharacterized protein	Rab1b;mCG_8376;Rab1B	Q9D1G1;Q0PD66;Q3V3C2	1	3	1	1	18.9	8	8	22.187	7.7692e-19	97977000	24.1196	22.8403	22.8037	24.6507	23.6799	24.7282
	0.935965	-0.773558	545	IPI00828223;IPI00222977;IPI00649821	IPI00828223;IPI00222977;IPI00649821	Signal recognition particle 68;Signal recognition particle 68 kDa protein;Srp68 protein	mCG_6849;RP23-174D24.5-001;Srp68;RP23-174D24.5-002	A2AAN1;Q8BMA6;A2AAN2;Q8K258	3	7	7	7	13.3	13.3	13.3	70.573	1.3487e-11	278970000	25.739	25.9173	26.7674	25.4736	24.9437	25.6856
	0.935776	-2.07856	434	IPI00132340;IPI00757530	IPI00132340;IPI00757530	Splicing factor, arginine/serine-rich 9;Putative uncharacterized protein	Sfrs9	Q9D0B0;Q3TXM9	2	2	2	2	10.4	10.4	10.4	25.661	0.00015666	171990000	23.5246	25.8761	25.3541	22.5732	24.2605	21.6854
	0.932892	-2.05031	817	IPI00467914;IPI00404590	IPI00467914;IPI00404590	Histone H1;Histone H1(0);Histone H1.0;MyD196;Putative uncharacterized protein	H1f0;H1fv	P10922;Q3U4Y0;Q8C1Y3	2	3	3	3	16	16	16	20.861	1.4187e-08	383410000	26.9793	26.6547	26.1501	22.6344	24.9934	26.0055
	0.93222	-1.79908	123	IPI00111218	IPI00111218	AHD-M1;Aldehyde dehydrogenase, mitochondrial;ALDH class 2;ALDH-E2;ALDHI;Putative uncharacterized protein;Aldehyde dehydrogenase 2, mitochondrial, isoform CRA_b	Ahd1;Ahd-1;Aldh2;mCG_16016	P47738;Q3TVM2;Q3U6I3;Q3U9J7;Q3UJW1;Q544B1	1	6	6	6	14.8	14.8	14.8	56.537	2.7312e-13	155200000	25.7702	24.5895	25.7932	23.7585	24.8933	22.1038
	0.927918	-0.966294	915	IPI00554928	IPI00554928	68 kDa neurofilament protein;Neurofilament light polypeptide;Neurofilament triplet L protein;Nefl protein	Nefl;Nf68;Nfl	P08551;Q05DD2	1	4	3	3	7	5.3	5.3	61.508	1.3486e-07	113540000	24.5761	24.9127	25.0143	24.8041	23.4295	23.3706
	0.926751	0.442746	334	IPI00125267;IPI00135655;IPI00308187;IPI00654073	IPI00125267	33 kDa VAMP-associated protein;Vesicle-associated membrane protein-associated protein A	Vap33;Vapa	Q9WV55	4	3	3	3	13.3	13.3	13.3	27.855	2.6418e-13	419450000	26.5668	25.9794	26.0111	26.3969	26.7318	26.7568
	0.924723	1.38695	137	IPI00112473;IPI00759945	IPI00112473	NAD(+) ADP-ribosyltransferase 1;Poly [ADP-ribose] polymerase 1;Poly[ADP-ribose] synthase 1	Adprp;Adprt;Adprt1;Parp1	P11103-1;P11103	2	8	1	1	10.2	1.3	1.3	113.1	4.4606e-31	62446000	23.5457	22.2797	23.3073	24.4632	25.4251	23.4052
	0.922099	-0.907195	887	IPI00468203;IPI00885455;IPI00605518;IPI00885292;IPI00885367	IPI00468203;IPI00885455;IPI00605518;IPI00885292;IPI00885367	Annexin A2;Annexin II;Annexin-2;Calpactin I heavy chain;Calpactin-1 heavy chain;Chromobindin-8;Lipocortin II;p36;Placental anticoagulant protein IV;Protein I;Putative uncharacterized protein;Annexin A2, isoform CRA_a;Anxa2 protein	Anx2;Anxa2;Cal1h;CT009708.1-001;mCG_5731;CT009708.1-005;CT009708.1-003;CT009708.1-004	P07356;Q3UCD3;Q542G9;Q99KH3;Q9CZI7;B0V2N5;B0V2N7;B0V2N8	5	11	11	11	35.7	35.7	35.7	38.676	5.6502e-144	999520000	28.8551	27.6859	27.3611	27.2067	27.002	26.9719
	0.922089	-1.41615	676	IPI00312128;IPI00453895	IPI00312128;IPI00453895	KRAB-A-interacting protein;KRIP-1;Transcription intermediary factor 1-beta;Tripartite motif-containing protein 28;Putative uncharacterized protein;Tripartite motif-containing 28	Krip1;Tif1b;Trim28	Q62318-1;Q62318;Q3UDN8;Q5EBP9;Q62318-2	2	4	4	4	8.8	8.8	8.8	88.846	6.7731e-20	183040000	25.3114	25.3669	25.5253	25.2322	23.9659	22.757
	0.911596	-1.45895	291	IPI00122548;IPI00876341	IPI00122548;IPI00876341	Putative uncharacterized protein;Voltage-dependent anion channel 3;Outer mitochondrial membrane protein porin 3;Voltage-dependent anion-selective channel protein 3	Vdac3	Q3TTN3;Q5EBQ0;Q60931;Q3TX38;Q3UFA8	2	3	3	2	15.1	15.1	11.6	30.884	3.4835e-23	441620000	26.4569	26.5942	26.7873	25.9567	23.6737	25.8312
	0.909372	-1.14602	549	IPI00224575;IPI00223253;IPI00465574;IPI00890005	IPI00224575;IPI00223253;IPI00465574;IPI00890005	Heterogeneous nuclear ribonucleoprotein K;Putative uncharacterized protein;Hnrpk protein	Hnrnpk;Hnrpk	P61979-2;P61979;Q3TJ38;Q3TL71;Q3TUA1;Q5FWJ5;P61979-1;Q3TG17;B2M1R6;Q3U6X2;Q3U9Q3;P61979-3	4	6	6	1	22	22	5	51.028	1.2019e-79	806280000	27.7399	27.3692	27.9016	26.8065	25.4324	27.3337
	0.905928	-1.13972	512	IPI00154106;IPI00830187;IPI00895165;IPI00830144	IPI00154106;IPI00830187	Loop-tail protein 1;Loop-tail-associated protein;Van Gogh-like protein 2;Vang-like protein 2;MKIAA1215 protein	Lpp1;Ltap;Vangl2;mKIAA1215	Q91ZD4;Q6ZPV8	4	8	8	8	21.1	21.1	21.1	59.77	3.198e-38	717020000	27.5023	27.4503	27.4735	26.5244	25.238	27.2445
	0.900928	-0.198026	678	IPI00313222;IPI00626312;IPI00457852;IPI00750333;IPI00848644;IPI00853789;IPI00378933	IPI00313222;IPI00626312;IPI00457852;IPI00750333;IPI00848644;IPI00853789	60S ribosomal protein L6;TAX-responsive enhancer element-binding protein 107	Rpl6;mCG_16023	P47911;Q3UCH0;Q3UFI4	7	17	17	17	48.3	48.3	48.3	33.509	5.9234e-155	12896000000	31.3558	31.6834	31.5586	31.3337	31.3999	31.2702
	0.880634	-1.4242	385	IPI00128904	IPI00128904	Alpha-CP1;Heterogeneous nuclear ribonucleoprotein E1;Poly(rC)-binding protein 1	Pcbp1	P60335	1	5	5	4	17.7	17.7	14.6	37.497	1.4364e-18	525500000	27.9124	26.2422	26.6486	25.9041	24.4038	26.2226
	0.878263	-1.64635	263	IPI00121309;IPI00475158	IPI00121309;IPI00475158	Complex I-30kD;NADH dehydrogenase [ubiquinone] iron-sulfur protein 3, mitochondrial;NADH-ubiquinone oxidoreductase 30 kDa subunit	Ndufs3	Q9DCT2	2	3	3	3	10.3	10.3	10.3	30.149	4.2886e-07	133850000	23.869	25.4649	23.8305	22.6032	23.9949	21.6271
	0.876619	1.43433	185	IPI00115896;IPI00831392	IPI00115896;IPI00831392	28S ribosomal protein S21, mitochondrial;MCG16762, isoform CRA_a;Mitochondrial ribosomal protein S21	Mrps21;Rpms21;mCG_16762	P58059;Q059G7	2	1	1	1	14.9	14.9	14.9	10.561	0.010117	122730000	23.4271	22.9209	22.6185	22.9864	24.9808	25.3024
	0.874697	-0.729399	899	IPI00470152;IPI00755353;IPI00660718;IPI00890072	IPI00470152;IPI00755353;IPI00660718;IPI00890072	40S ribosomal protein S27a;MCG13441;MCG15222;Ribosomal protein S27a;Ribosomal protein S27A;Putative uncharacterized protein	Rps27a;Uba80;Ubcep1;mCG_13441;mCG_15222;RP23-92B18.5-003	P62983;Q642L7;Q3TWD1	4	5	5	2	42.3	42.3	20.5	17.951	2.8292e-85	6934000000	31.0486	30.813	30.2416	29.7148	30.5801	29.62
	0.86834	-1.4322	441	IPI00132705	IPI00132705	Myosin regulatory light chain 12B;Myosin regulatory light chain 20 kDa;Myosin regulatory light chain 2-B, smooth muscle isoform;Myosin regulatory light chain MRLC2	Mrlc2;Myl12b;Mylc2b	Q3THE2	1	11	2	0	51.2	10.5	0	19.779	1.2535e-213	745610000	27.0626	27.832	27.9521	27.2188	24.8114	26.5199
	0.85877	0.441686	188	IPI00137735;IPI00115992;IPI00848593;IPI00677917;IPI00850188;IPI00461419;IPI00605858	IPI00137735;IPI00115992;IPI00848593;IPI00677917;IPI00850188;IPI00461419;IPI00605858	40S ribosomal protein S25;MCG10725, isoform CRA_a;Putative uncharacterized protein;Ribosomal protein S25	Rps25;mCG_10725	P62852;Q58EA6	7	4	4	4	28	28	28	13.742	2.2327e-13	3358400000	29.2082	28.9761	29.6398	29.5176	29.6472	29.9844
	0.857912	1.50052	502	IPI00606760;IPI00607076;IPI00139364	IPI00606760;IPI00607076;IPI00139364	Splicing factor arginine/serine-rich 4 (SRp75);Sfrs4 protein;Putative uncharacterized protein;Splicing factor, arginine/serine-rich 4 (SRp75);Splicing factor, arginine/serine-rich 4	RP23-13A13.2-002;Sfrs4;mCG_16265;RP23-13A13.2-001;MNCb-2616	A2A837;Q8K3A8;Q542V3;Q8VE97	3	4	1	1	8.3	2.6	2.6	56.455	4.9598e-42	173950000	22.6802	23.2183	22.6505	25.8355	24.0834	23.1317
	0.857472	-1.17823	888	IPI00468380;IPI00119762;IPI00856810;IPI00761729;IPI00474418;IPI00881493	IPI00468380;IPI00119762;IPI00856810;IPI00761729	Doublecortin-like and CAM kinase-like 1;Doublecortin-like kinase 1;Serine/threonine-protein kinase DCLK1;Dclk1 protein;Putative uncharacterized protein;MKIAA0369 protein;Double cortin and calcium/calmodulin-dependent protein kinase-like 1, isoform CRA_c;Doublecortin-like protein;Double cortin and calcium/calmodulin-dependent protein kinase-like 1, isoform CRA_d	Dcamkl1;Dclk;Dclk1;mKIAA0369;Dcl;mCG_126612	Q9JLM8-1;Q9JLM8;A3KN70;Q8CCN4;Q8CHG1;Q9JLM7;Q3UGP0;Q80VB6;Q8BRN4;Q8VDT3;Q9JLM8-2	6	7	7	6	11.9	11.9	10.4	84.152	3.3054e-42	516310000	26.9835	26.8085	27.4712	26.5569	24.6961	26.4755
	0.853659	0.614889	357	IPI00126861	IPI00126861	Protein-glutamine gamma-glutamyltransferase 2;Tissue transglutaminase;Transglutaminase C;Transglutaminase-2	Tgm2	P21981	1	5	5	5	10.5	10.5	10.5	77.06	3.8177e-23	415030000	25.9558	26.0676	26.5835	27.1749	26.2805	26.9961
	0.853549	1.04612	684	IPI00659860;IPI00314075;IPI00661214;IPI00654388;IPI00855165;IPI00117277;IPI00762483;IPI00403280	IPI00659860;IPI00314075;IPI00661214;IPI00654388;IPI00855165;IPI00117277;IPI00762483;IPI00403280	Putative uncharacterized protein;Leucine-rich repeat flightless-interacting protein 2;FLI-LRR-associated protein 1;H186 FLAP;Leucine-rich repeat flightless-interacting protein 1;Lrrfip1 protein	Lrrfip2;Flap;Lrrfip1	Q8C062;Q91WK0-1;Q91WK0;Q91WK0-2;Q3UZ39-1;Q3UZ39;A6H5U5;Q3UZ39-2;Q8BLV4;Q8BLM1	8	2	2	2	2.9	2.9	2.9	82.069	0.00037446	151880000	24.7676	24.096	23.1559	25.6809	24.5917	24.8853
	0.853383	-0.650444	274	IPI00121758;IPI00515147;IPI00459625;IPI00515174;IPI00280967;IPI00807899	IPI00121758;IPI00515147;IPI00459625;IPI00515174;IPI00280967;IPI00807899	TAR DNA-binding protein 43;Putative uncharacterized protein;MCG16669, isoform CRA_b;TAR DNA binding protein;TDP-43 variant 1;TARDBP S9;TARDBP S8;MCG16669, isoform CRA_f;TARDBP S7;TDP-43 variant 5;TDP-43 variant 3;MCG16669, isoform CRA_a;TARDBP S6;Tardbp protein	Tardbp;Tdp43;mCG_16669;RP23-331P21.5-001;RP23-331P21.5-007;TARDBP;RP23-331P21.5-003;RP23-331P21.5-006	Q921F2;Q3U591;Q3V0E7;Q544R5;Q8BUM1;Q6VYI4;Q6VYI5;Q8BLD4;C9DT14;Q8R0B4;Q05C33	6	6	6	6	21	21	21	44.547	4.3331e-43	425150000	26.5891	26.2827	27.0757	25.9909	25.5375	26.4678
	0.848736	-0.52593	622	IPI00230682;IPI00760000;IPI00750790	IPI00230682;IPI00760000;IPI00750790	14-3-3 protein beta/alpha;14-3-3 protein beta/alpha, N-terminally processed;Protein kinase C inhibitor protein 1;Tyrosine 3-monooxygenase/tryptophan 5-monooxygenase activation protein, beta;Tyrosine 3-monooxygenase/tryptophan 5-monooxygenase activation protein, beta polypeptide;Tyrosine 3-monooxygenase/tryptophan 5-monooxygenase activation protein, beta polypeptide, isoform CRA_c	Ywhab;mCG_5429;RP23-321M14.1-001;RP23-321M14.1-002	Q9CQV8-1;Q9CQV8;A2A5N2;Q9CQV8-2;A2A5N1	3	8	4	4	37	22.8	22.8	28.086	5.7744e-79	831130000	27.9513	27.5352	27.39	26.6439	27.4164	27.2385
	0.848252	-0.776896	618	IPI00230440;IPI00758028;IPI00308446;IPI00754252;IPI00162781;IPI00742293;IPI00756263	IPI00230440	Adenosylhomocysteinase;CUBP;Liver copper-binding protein;S-adenosyl-L-homocysteine hydrolase	Ahcy;mCG_21063;RP23-192A6.3-001	P50247;Q3TF14;Q3U4D1;Q3U5U5;Q5M9P0;Q8BPI7	7	7	7	7	16.7	16.7	16.7	47.688	4.1874e-15	914560000	28.5662	27.198	27.4158	26.9547	26.9953	26.8993
	0.844708	-0.639037	392	IPI00129362	IPI00129362	Delta(6) fatty acid desaturase;Fatty acid desaturase 2	Fads2;Fadsd2	Q9Z0R9	1	1	1	1	2.3	2.3	2.3	52.387	0.020183	27100000	23.8035	23.7635	24.0294	23.1062	23.8685	22.7046
	0.842898	-0.463083	662	IPI00309398	IPI00309398	CDC46 homolog;DNA replication licensing factor MCM5;P1-CDC46;Minichromosome maintenance deficient 5, cell division cycle 46 (S. cerevisiae);Minichromosome maintenance deficient 5, cell division cycle 46 (S. cerevisiae), isoform CRA_a;Putative uncharacterized protein	Cdc46;Mcm5;Mcmd5;mCG_14998	P49718;Q52KC3;Q8BQ03;Q8C2I9	1	5	5	5	8.7	8.7	8.7	82.406	1.1578e-08	288520000	25.9619	25.8607	26.5912	25.5723	25.5512	25.901
	0.842674	1.1947	447	IPI00133428	IPI00133428	26S protease regulatory subunit 4;26S proteasome AAA-ATPase subunit RPT2;Proteasome 26S subunit ATPase 1;MCG122657;Putative uncharacterized protein	Psmc1;mCG_122657	P62192;Q542I9	1	2	2	2	6.1	6.1	6.1	49.184	3.1915e-29	52019000	23.8719	21.9293	23.6148	23.8477	24.6713	24.4811
	0.840339	-0.315937	886	IPI00467833	IPI00467833	Triosephosphate isomerase;Triose-phosphate isomerase	Tpi;Tpi1	P17751	1	13	13	13	56.5	56.5	56.5	32.191	2.9469e-164	8556700000	31.0232	30.6604	31.0251	30.5339	30.4011	30.8259
	0.839204	-1.22651	753	IPI00331174	IPI00331174	CCT-eta;T-complex protein 1 subunit eta;Putative uncharacterized protein;Chaperonin subunit 7 (Eta), isoform CRA_a	Cct7;Ccth;mCG_128675	P80313;Q3TET0;Q3THH8;Q3TIJ7;Q3TJN2;Q3UDB1;Q3UIJ0;Q8C5Q5	1	4	4	4	10.7	10.7	10.7	59.652	1.8866e-12	168360000	25.9144	24.966	24.4693	23.4445	23.281	24.9447
	0.837956	1.08666	943	IPI00658923	IPI00658923	Cytokeratin-28;Keratin, type I cytoskeletal 28;Keratin-25D;Keratin-28;Type I inner root sheath-specific keratin-K25irs4	Krt25d;Krt28	A6BLY7	1	3	1	1	6.1	1.9	1.9	50.346	4.8415e-06	0	22.827	22.6512	22.9137	23.6389	25.018	22.9949
	0.832678	-2.02058	310	IPI00775975;IPI00123746;IPI00458574	IPI00775975;IPI00123746;IPI00458574	Cadherin 13, isoform CRA_a;Putative uncharacterized protein;Cadherin 13;Cadherin-13;Heart cadherin;Truncated cadherin	Cdh13;mCG_141363	Q8BG11;Q8BT28;Q8CE18;Q8VDK4;Q9WTR5;Q8BS79	3	2	2	2	3.6	3.6	3.6	78.185	0.0012707	45356000	24.6758	25.5234	23.0294	22.5149	23.8022	20.8498
	0.832433	-0.342926	834	IPI00853924;IPI00754545;IPI00408378;IPI00656269;IPI00853781	IPI00853924;IPI00754545;IPI00408378;IPI00656269	14-3-3 protein tau;14-3-3 protein theta;MCG126220;MCG7879, isoform CRA_b;Tyrosine 3-monooxygenase/tryptophan 5-monooxygenase activation protein, theta polypeptide	Ywhaq;mCG_126220;mCG_7879	P68254-1;P68254;A3KML3;P68254-2	5	7	4	4	27.4	18.8	18.8	34.348	7.2291e-76	1041200000	27.9779	27.9687	27.8544	27.2635	27.598	27.9107
	0.830316	-0.771272	916	IPI00554989;IPI00874996;IPI00755515	IPI00554989;IPI00874996;IPI00755515	Cyclophilin A;Cyclosporin A-binding protein;Peptidyl-prolyl cis-trans isomerase A;Rotamase A;SP18;Peptidyl-prolyl cis-trans isomerase	Ppia;mCG_121511;RP23-198N14.9-001	P17742;Q3TE63;Q3UAJ1;Q5SVY2;Q9CZK9	3	6	6	6	51.5	51.5	51.5	18.314	7.6364e-49	1421600000	28.9865	28.4391	27.7381	27.4277	28.0827	27.3395
	0.828473	0.889043	905	IPI00663587;IPI00474144;IPI00130885	IPI00663587;IPI00474144;IPI00130885	Putative uncharacterized protein;Rbmxrt protein;RNA binding motif protein, X chromosome retrogene;Heterogeneous nuclear ribonucleoprotein G;RNA-binding motif protein, X chromosome	Rbmxrt;Hnrnpg;Hnrpg;Rbmx;Rbmxp1	Q91VM5;O35479	3	11	1	1	27.8	3.6	3.6	42.161	5.9887e-28	72420000	23.4847	24.256	23.3804	23.974	25.3798	24.4345
	0.828242	0.229268	436	IPI00132443;IPI00480357;IPI00919164;IPI00918137;IPI00918041;IPI00918045;IPI00115116;IPI00876105	IPI00132443;IPI00480357;IPI00919164;IPI00918137	Heterogeneous nuclear ribonucleoprotein M;Heterogeneous nuclear ribonucleoprotein M, isoform CRA_c;Putative uncharacterized protein;MKIAA4193 protein	Hnrnpm;Hnrpm;mCG_22515;RP24-225N8.1-001;RP24-225N8.1-002;mKIAA4193;RP24-225N8.1-003;RP24-225N8.1-004	Q9D0E1-1;Q9D0E1;B8JK30;Q3TL61;Q9D0E1-2;Q3THB3;Q3TQ66;Q3TW40;Q3UCL9;Q570Z0;B8JK32;B8JK33	8	36	36	36	59.1	59.1	59.1	77.648	1.1797e-288	17619000000	31.6423	31.6629	31.9934	31.9703	31.9076	32.1085
	0.825258	1.5647	325	IPI00124709;IPI00928040;IPI00928077	IPI00124709;IPI00928040;IPI00928077	40S ribosomal protein S27-like	Rps27l	Q6ZWY3	3	4	1	1	39.3	13.1	13.1	9.4771	1.0789e-19	509790000	23.5459	23.3116	24.0946	25.2512	23.73	26.6649
	0.824541	-0.571826	932	IPI00624192	IPI00624192	Collapsin response mediator protein 5;Dihydropyrimidinase-related protein 5	Crmp5;Dpysl5	Q9EQF6	1	4	4	4	7.8	7.8	7.8	61.516	9.1506e-16	711660000	27.5606	27.2636	27.3273	26.4133	27.4189	26.6039
	0.82269	-0.723577	420	IPI00131224;IPI00346337;IPI00885320;IPI00930770	IPI00131224	Elongin 18 kDa subunit;Elongin-B;RNA polymerase II transcription factor SIII subunit B;SIII p18;Transcription elongation factor B polypeptide 2	Tceb2	P62869	4	3	3	3	34.7	34.7	34.7	13.17	5.8674e-10	134870000	24.9076	25.0205	25.5254	23.9461	24.2036	25.1331
	0.820837	-1.82321	111	IPI00109073	IPI00109073	Tubulin beta-4 chain	Tubb4	Q9D6F9	1	24	4	4	72.3	14.2	14.2	49.585	0	321140000	25.4427	26.3995	23.4182	23.1567	24.2389	22.3952
	0.81782	0.938496	823	IPI00406419;IPI00874597	IPI00406419;IPI00874597	Imidodipeptidase;Peptidase 4;Peptidase D;Proline dipeptidase;Xaa-Pro dipeptidase;Peptidase D, isoform CRA_a	Pep4;Pepd;mCG_18190	Q11136;A2RS23	2	1	1	1	2	2	2	55.028	0.017981	77824000	22.3622	23.7656	22.4186	23.2548	23.9967	24.1103
	0.804472	1.87672	326	IPI00124725;IPI00876246	IPI00124725;IPI00876246	Inter-alpha-trypsin inhibitor heavy chain H3	Itih3	Q61704	2	6	2	2	9.7	4.7	4.7	99.364	2.0604e-25	216650000	23.4235	23.8412	22.1197	23.124	25.7691	26.1214
	0.803132	-1.60061	386	IPI00128973	IPI00128973	Axonal membrane protein GAP-43;Calmodulin-binding protein P-57;Growth-associated protein 43;Neuromodulin	Basp2;Gap43	P06837	1	2	2	2	13.7	13.7	13.7	23.632	1.8355e-21	145760000	23.5355	26.0048	24.2555	22.5242	24.1099	22.3598
	0.803021	-0.456091	126	IPI00111412	IPI00111412	60S ribosomal protein L4;Putative uncharacterized protein;Ribosomal protein L4	Rpl4;mCG_12784	Q9D8E6;Q564E8;Q5ZEY2;Q9CSM5	1	22	22	22	48	48	48	47.153	1.5767e-143	11652000000	31.2936	31.7069	31.2563	31.0594	31.2851	30.544
	0.80073	-0.369255	953	IPI00798592;IPI00757353;IPI00753815;IPI00753793;IPI00137368;IPI00679092;IPI00323230;IPI00750020	IPI00798592;IPI00757353;IPI00753815;IPI00753793	Spectrin alpha 2;Spna2 protein;Alpha-II spectrin;Fodrin alpha chain;Spectrin alpha chain, brain;Spectrin, non-erythroid alpha chain;Putative uncharacterized protein	RP23-443G7.6-001;Spna2;RP23-443G7.6-004;Spta2;Sptan1	A3KGU5;B2RXX6;B7ZWK3;B9EKJ1;A3KGU7;P16546-1;P16546;P16546-2;Q3TNY2;Q3TYI8;Q3URW8;Q3V1V5;Q58ES7;Q6PA04	8	37	37	37	18.5	18.5	18.5	285.34	0	2944700000	29.2581	29.5122	29.4265	29.4237	28.8888	28.7766
	0.799178	0.892637	156	IPI00113849;IPI00120193	IPI00113849;IPI00120193	Cell division control protein 42 homolog;G25K GTP-binding protein;Putative uncharacterized protein;Cell division cycle protein CDC42	Cdc42	P60766-2;P60766;Q3UL78;P60766-1;Q99JI7	2	1	1	1	11	11	11	21.258	0.023284	33614000	23.4019	23.012	23.0293	24.8803	24.0912	23.1497
	0.796452	1.37343	689	IPI00314844	IPI00314844	Protein A6;Twinfilin-1	Ptk9;Twf1	Q91YR1	1	1	1	1	3.7	3.7	3.7	40.079	0.0036959	52685000	23.5808	21.4881	22.5226	23.0882	24.8685	23.755
	0.795164	0.520151	750	IPI00331088;IPI00880914;IPI00551190	IPI00331088;IPI00880914;IPI00551190	Caspin;Pigment epithelium-derived factor;Serpin F1;Stromal cell-derived factor 3;Serine (Or cysteine) peptidase inhibitor, clade F, member 1, isoform CRA_a;Serine (Or cysteine) proteinase inhibitor, clade F, member 1	Pedf;Sdf3;Serpinf1;mCG_1335;RP23-384C18.1-001;RP23-384C18.1-006;RP23-384C18.1-002	P97298;Q5ND38;B7ZC25;Q5ND37	3	3	3	1	7.9	7.9	2.2	46.233	1.4404e-23	954530000	27.0884	27.3107	27.7982	28.2303	28.0274	27.5001
	0.791438	0.591328	562	IPI00225307;IPI00469317;IPI00648308;IPI00649605	IPI00225307;IPI00469317;IPI00648308;IPI00649605	Putative uncharacterized protein;Seryl-aminoacyl-tRNA synthetase;Seryl-aminoacyl-tRNA synthetase, isoform CRA_b;Serine--tRNA ligase;Seryl-tRNA synthetase, cytoplasmic;Seryl-tRNA(Ser/Sec) synthetase	mCG_4072;RP23-37G19.1-002;Sars;Sars1;Sers;RP23-37G19.1-004;RP23-37G19.1-003	Q8C483;P26638;Q3U6F6;Q3U8N1;A2AFS0;A2AFS1;Q8CEH3	4	6	6	6	9.7	9.7	9.7	61.166	1.4125e-11	1343000000	28.2509	28.0595	28.01	28.1688	29.3243	28.6014
	0.788059	1.65223	828	IPI00407502;IPI00753391;IPI00754918;IPI00380781	IPI00407502;IPI00753391;IPI00754918;IPI00380781	Complement C1r-A subcomponent;Complement C1r-A subcomponent heavy chain;Complement C1r-A subcomponent light chain;Complement component 1 subcomponent r-A;Putative uncharacterized protein;Complement component 1, r subcomponent;Complement C1r-B subcomponent;Complement C1r-B subcomponent heavy chain;Complement C1r-B subcomponent light chain;Complement component 1 subcomponent r-B;Complement componen…	C1r;C1ra;C1rb;667277;C1rl;C1rlp	Q8CG16;Q3UU42;Q566I6;Q8CFG9;Q8CG15;Q8CH29;Q9CTX0;Q3UZ09	4	2	2	2	2.4	2.4	2.4	80.072	1.6164e-05	433580000	23.4578	26.4137	26.2753	27.2164	26.9809	26.9062
	0.783901	-1.78301	309	IPI00123604;IPI00622968;IPI00659629;IPI00676858;IPI00849484;IPI00606764	IPI00123604;IPI00622968;IPI00659629	37 kDa laminin receptor precursor;37 kDa oncofetal antigen;37/67 kDa laminin receptor;40S ribosomal protein SA;67 kDa laminin receptor;Laminin receptor 1;Laminin-binding protein precursor p40;OFA/iLRP;Laminin receptor	Lamr1;P40-8;Rpsa	P14206;B2CY77	6	8	8	6	39.3	39.3	30.2	32.838	1.5227e-89	1081200000	28.9609	27.5422	27.5519	26.8604	24.3921	27.4536
	0.782605	-0.880809	862	IPI00453826	IPI00453826	Matrin-3;Putative uncharacterized protein;Matr3 protein;Matrin 3;MCG121979, isoform CRA_c;MKIAA0723 protein;Matrin3	Matr3;AY223547;mCG_121979;mKIAA0723	Q8K310;Q3TTX0;Q3TZN1;Q3UFN8;Q4FJT0;Q5BL18;Q6ZQ61;Q9R0U5	1	13	13	13	22.2	22.2	22.2	94.629	5.0607e-159	1388700000	28.5001	28.1843	28.6247	27.7154	26.6168	28.3346
	0.781369	-1.29971	145	IPI00113377;IPI00753932;IPI00118632;IPI00134920;IPI00661192	IPI00113377;IPI00753932;IPI00118632;IPI00134920;IPI00661192	60S acidic ribosomal protein P1;MCG10168;Putative uncharacterized protein;Ribosomal protein, large, P1;Rplp1 protein	Rplp1;mCG_10168	P47955;Q58E35	5	2	2	2	36.8	36.8	36.8	11.475	4.1046e-36	214030000	26.4197	24.1402	25.8262	23.9712	23.6754	24.8403
	0.769475	0.692623	135	IPI00112339;IPI00759925;IPI00874516	IPI00112339;IPI00759925;IPI00874516	Epithelial protein lost in neoplasm;LIM domain and actin-binding protein 1;Putative uncharacterized protein;LIM domain and actin binding 1;Lima1 protein	D15Ertd366e;Eplin;Lima1;mCG_20141	Q9ERG0-2;Q9ERG0;Q8BT15;Q8C3R7;Q8C7S2;Q8K2H0;Q9ERG0-1;Q8CD09	3	3	3	3	5.6	5.6	5.6	84.059	3.1706e-19	290430000	25.165	25.5434	26.1734	26.7585	26.4346	25.7666
	0.768759	-1.02154	663	IPI00310091;IPI00222306;IPI00655135	IPI00310091	PP2A subunit A isoform PR65-alpha;PP2A subunit A isoform R1-alpha;Serine/threonine-protein phosphatase 2A 65 kDa regulatory subunit A alpha isoform;Protein phosphatase 2 (Formerly 2A), regulatory subunit A (PR 65), alpha isoform;Putative uncharacterized protein	Ppp2r1a	Q76MZ3;Q7TMX2;Q8C2E1	3	5	5	5	13.1	13.1	13.1	65.322	5.894e-23	409200000	26.7725	26.4536	26.7356	26.1919	24.4264	26.2787
	0.761431	-0.660828	842	IPI00415403;IPI00415402;IPI00756061	IPI00415403;IPI00415402;IPI00756061	Protein unc-18 homolog 1;Protein unc-18 homolog A;Syntaxin-binding protein 1	Stxbp1	O08599-2;O08599;O08599-1	3	3	3	3	6.8	6.8	6.8	68.735	1.5197e-07	97679000	24.4578	24.5684	25.1441	23.4218	24.5684	24.1977
	0.761369	-2.60106	507	IPI00153107	IPI00153107	Bleomycin hydrolase	Blmh	Q8R016	1	6	6	6	15.4	15.4	15.4	52.511	7.1622e-17	339910000	27.7411	26.4514	24.3558	24.7117	24.896	21.1374
	0.753834	0.657991	387	IPI00129070;IPI00775801;IPI00775836	IPI00129070;IPI00775801;IPI00775836	GPI ethanolamine phosphate transferase 1;Phosphatidylinositol-glycan biosynthesis class N protein	Pign	Q9R1S3-1;Q9R1S3;Q9R1S3-3;Q9R1S3-2	3	1	1	1	1.7	1.7	1.7	105.04	0.031937	99231000	23.7482	23.1582	22.4627	23.581	24.0775	23.6845
	0.750916	-0.426849	698	IPI00318548;IPI00605097;IPI00944162;IPI00850393;IPI00221628	IPI00318548;IPI00605097;IPI00944162;IPI00850393	Splicing factor U2AF 35 kDa subunit;U2 auxiliary factor 35 kDa subunit;U2 snRNP auxiliary factor small subunit;MCG14259, isoform CRA_a;U2 small nuclear ribonucleoprotein auxiliary factor (U2AF) 1	U2af1;mCG_14259	Q9D883;Q14C24	5	9	9	9	38.1	38.1	38.1	27.815	6.0277e-76	1376900000	28.082	28.3242	28.3886	27.3861	28.2227	27.9055
	0.746467	-0.540222	776	IPI00338039	IPI00338039	Tubulin beta-2A chain;Tubb2a protein	Tubb2;Tubb2a	Q7TMM9;Q99J49	1	27	27	1	73.3	73.3	2.7	49.906	0	106810000000	34.7912	34.3405	34.8125	34.1888	33.5622	34.5725
	0.744152	-1.18497	951	IPI00750595	IPI00750595	Myosin regulatory light chain 2, smooth muscle isoform;Myosin regulatory light chain 9;Myosin regulatory light polypeptide 9;MCG5232;Myosin light polypeptide 9, regulatory	Myl9;Myrl2;mCG_5232;RP24-482A24.1-001	Q9CQ19;A2AVY6	1	10	3	3	62.2	23.8	23.8	19.854	8.478e-149	458150000	26.3701	27.0586	26.9797	26.4774	24.2361	26.14
	0.744034	1.51748	499	IPI00895479;IPI00138892;IPI00758106;IPI00755916;IPI00750889;IPI00139518;IPI00923013;IPI00923037;IPI00751589;IPI00895319;IPI00923082;IPI00850795;IPI00918763;IPI00621468;IPI00377342;IPI00848548;IPI00342013	IPI00895479;IPI00138892;IPI00758106;IPI00755916;IPI00750889;IPI00139518;IPI00923013;IPI00923037;IPI00751589;IPI00895319;IPI00923082;IPI00850795;IPI00918763;IPI00621468;IPI00377342;IPI00848548	60S ribosomal protein L40;CEP52;MCG23116, isoform CRA_a;MCG6478;Novel protein identical to ubiquitin A-52 residue ribosomal protein fusion product 1 Uba52;Uba52 protein;Ubiquitin A-52 residue ribosomal protein fusion product 1;Ubc protein;Ubiquitin;Ubiqutin subunit 1;Putative uncharacterized protein;Ubiquitin B;MCG23377, isoform CRA_a	Uba52;Ubcep2;mCG_23116;mCG_6478;RP23-24J10.5-001;Ubc;Rps27a;Uba80;Ubb;Ubcep1;EG216818;mCG_23377;RP23-234K24.1-001;RP23-234K24.1-002;Gm1821	P62984;Q66JP1;Q8VC46;P62991;A5JUZ1;Q3TH47;Q8R0Z9;Q922B0;Q922Z8;Q6NZC5;Q78XY9;Q5SX22;Q8C2K3;B0LAC2	17	4	1	1	19	4.3	4.3	26.856	2.7825e-43	213180000	22.2411	24.2189	23.1129	23.6022	24.4083	26.1148
	0.742689	0.436652	846	IPI00420329;IPI00466991	IPI00420329;IPI00466991	MKIAA0788 protein;Activating signal cointegrator 1 complex subunit 3-like 1;Small nuclear ribonucleoprotein 200 (U5);Snrnp200 protein;Putative uncharacterized protein	Ascc3l1;mKIAA0788;Snrnp200;RP23-206D14.2-001	Q69ZZ3;Q6P4T2;Q7TMG2;Q8BYH6	2	4	4	4	2.3	2.3	2.3	244.54	6.0167e-13	170350000	24.9346	24.8381	25.2436	24.9712	25.7622	25.5929
	0.74268	0.504924	532	IPI00222208;IPI00849047;IPI00453835;IPI00874525	IPI00222208;IPI00849047	Heterogeneous nuclear ribonucleoprotein U-like protein 2;MLF1-associated nuclear protein	Hnrnpul2;Hnrpul2;Manp	Q00PI9	4	3	3	3	5.1	5.1	5.1	84.999	3.7975e-12	26413000	23.0732	23.3276	22.7845	23.0372	23.7425	23.9203
	0.740436	-2.55374	790	IPI00350959	IPI00350959	Predicted	EG244595;Gm4976	Q5FWH4	1	1	1	1	2.7	2.7	2.7	61.803	1.6451e-09	1742500000	23.9748	23.9569	28.5195	23.1434	23.5733	22.0733
	0.740422	-1.04284	711	IPI00320016;IPI00471251	IPI00320016	Non-POU domain-containing octamer-binding protein;Putative uncharacterized protein;Nono protein;Non-POU-domain-containing, octamer binding protein	Nono;RP23-312D15.2-001	Q99K48-1;Q99K48;Q3TF40;Q3TFC2;Q3TMM5;Q3TTV7;Q3UM20;Q4FK11	2	7	6	6	22.2	20.9	20.9	54.54	2.9436e-21	460570000	26.8339	26.7659	26.814	26.0021	24.5426	26.7405
	0.73683	1.46462	515	IPI00165731;IPI00895120;IPI00895254	IPI00165731;IPI00895120;IPI00895254	2-arachidonoylglycerol hydrolase;Abhydrolase domain-containing protein 12;Monoacylglycerol lipase ABHD12	Abhd12	Q99LR1	3	1	1	1	2.8	2.8	2.8	45.269	0.0018321	62136000	22.8667	22.2314	22.1814	24.7593	24.7913	22.1227
	0.731825	-1.10843	192	IPI00116283;IPI00134144	IPI00116283	CCT-gamma;Matricin;mTRiC-P5;T-complex protein 1 subunit gamma;Putative uncharacterized protein;Chaperonin containing Tcp1, subunit 3 (Gamma);Chaperonin subunit 3 (Gamma);Chaperonin containing TCP-1 gamma subunit	Cct3;Cctg;mCG_8828	P80318;Q3TBM6;Q3U0I3;Q3U4U6;Q3UJP4;Q9R1U1	2	9	9	9	23.5	23.5	23.5	60.629	2.3529e-40	628140000	27.3819	26.7974	27.4471	26.7672	24.7754	26.7584
	0.729709	0.31219	675	IPI00312058;IPI00869393;IPI00755311	IPI00312058;IPI00869393	Catalase	Cas1;Cas-1;Cat;mCG_9645;RP23-266F3.2-001	P24270;Q542K4;Q3TVZ1;Q3TXQ6;Q3UF58;Q3UZE7;Q8C6E3;Q91XI2	3	12	12	12	26.9	26.9	26.9	59.765	1.7843e-116	1422100000	28.0113	28.1121	28.0595	28.3577	28.0455	28.7162
	0.727464	1.25925	180	IPI00115607;IPI00474281;IPI00850941	IPI00115607;IPI00474281;IPI00850941	3-ketoacyl-CoA thiolase;Acetyl-CoA acyltransferase;Beta-ketothiolase;TP-beta;Trifunctional enzyme subunit beta, mitochondrial	Hadhb	Q99JY0	3	1	1	1	2.7	2.7	2.7	51.386	0.0088706	106990000	23.6764	21.5668	23.9558	23.8729	24.3945	24.7094
	0.726106	0.66315	150	IPI00113606;IPI00798555	IPI00113606;IPI00798555	Acylglycerol kinase, mitochondrial;Multiple substrate lipid kinase	Agk;Mulk	Q9ESW4-1;Q9ESW4;Q9ESW4-2	2	1	1	1	5.9	5.9	5.9	46.975	3.3798e-21	51227000	23.4951	23.4595	22.7961	23.2377	24.4154	24.0871
	0.7257	0.396402	695	IPI00317590;IPI00620156;IPI00851049;IPI00474174;IPI00275455;IPI00268802;IPI00381655;IPI00111248;IPI00669224;IPI00663555;IPI00377406	IPI00317590;IPI00620156;IPI00851049;IPI00474174;IPI00275455;IPI00268802	40S ribosomal protein S18;Ke-3;Putative uncharacterized protein;MCG23000, isoform CRA_b;Ribosomal protein S18;MCG116671;Ribosomal protein S18 (Rps18) pseudogene	Rps18;mCG_23000;mCG_116671;OTTMUSG00000000655;RP23-371K8.1-001	P62270;Q3TW65;Q561N5;Q5SVZ5	11	14	14	14	59.2	59.2	59.2	17.718	1.1616e-44	38186000000	32.9348	32.4636	33.0703	33.0807	33.0208	33.5565
	0.725444	0.968127	767	IPI00331707	IPI00331707	3-hydroxy-3-methylglutaryl coenzyme A synthase;Hydroxymethylglutaryl-CoA synthase, cytoplasmic;Putative uncharacterized protein;3-hydroxy-3-methylglutaryl-Coenzyme A synthase 1	Hmgcs1	Q8JZK9;Q3UJ70;Q3UJQ2;Q3UKE7;Q3UWQ9;Q8K0I5	1	1	1	1	2.5	2.5	2.5	57.568	0.033856	89258000	23.7843	22.6587	22.4579	23.4132	23.5604	24.8317
	0.722017	1.26467	129	IPI00111793;IPI00890881	IPI00111793;IPI00890881	Entactin;Nidogen-1;Nidogen 1;Putative uncharacterized protein	Ent;Nid1	P10493;Q3TKX9	2	2	2	2	2.3	2.3	2.3	136.62	0.001767	52685000	24.3287	23.6784	21.6977	24.7501	24.3369	24.4118
	0.717082	1.50473	816	IPI00620804;IPI00403890;IPI00874566;IPI00845696;IPI00881311;IPI00655083;IPI00874549;IPI00623075	IPI00620804;IPI00403890;IPI00874566;IPI00845696;IPI00881311;IPI00655083;IPI00874549;IPI00623075	Kinesin light chain 1T;Putative uncharacterized protein;Kinesin light chain 1D;Kinesin light chain 1E;Kinesin light chain 1;Kinesin light chain 1G;Kinesin light chain 1C;Kinesin light chain-1;Kinesin light chain 1F;Kinesin light chain 1B;Kinesin light chain 1A	Klc1;Kns2	Q7M6Z6;Q8CD76;Q7M700;Q7M6Z9;Q7TNF4;Q7M6Z7;Q7M701;Q5UE59;Q7M6Z8;Q7M702;O88447;Q7M703	8	2	2	2	4.1	4.1	4.1	71.729	6.3219e-05	76345000	24.2163	23.2882	22.8377	23.9464	26.683	24.227
	0.715143	0.422265	259	IPI00120984	IPI00120984	Complex I-19kD;Complex I-PGIV;NADH dehydrogenase [ubiquinone] 1 alpha subcomplex subunit 8;NADH-ubiquinone oxidoreductase 19 kDa subunit	Ndufa8	Q9DCJ5	1	1	1	1	7.6	7.6	7.6	19.992	0.0024679	38907000	22.8879	22.5762	23.4408	23.5768	23.2704	23.3246
	0.713661	-1.59227	300	IPI00123058	IPI00123058	Contactin-1;Neural cell surface protein F3	Cntn1	P12960	1	5	5	5	5.1	5.1	5.1	113.39	3.4776e-10	139030000	25.1194	25.7027	24.8669	24.9381	24.2775	21.6966
	0.712937	-0.979273	290	IPI00122547;IPI00750490;IPI00753287	IPI00122547	Outer mitochondrial membrane protein porin 2;Voltage-dependent anion-selective channel protein 2;Voltage-dependent anion-selective channel protein 6	Vdac2;Vdac6	Q60930	3	4	4	4	16.9	16.9	16.9	31.732	8.2482e-19	301470000	26.6826	25.7279	26.1535	25.6507	24.0898	25.8856
	0.709584	-2.14948	961	IPI00762435;IPI00222801;IPI00109672;IPI00719950;IPI00620622;IPI00322097;IPI00129487;IPI00938467;IPI00555017;IPI00760068;IPI00927961	IPI00762435;IPI00222801;IPI00109672;IPI00719950;IPI00620622;IPI00322097;IPI00129487;IPI00938467;IPI00555017;IPI00760068;IPI00927961	p59-Fyn;Proto-oncogene c-Fyn;Tyrosine-protein kinase Fyn;Neuronal proto-oncogene tyrosine-protein kinase Src;pp60c-src;Proto-oncogene c-Src;p61-Yes;Proto-oncogene c-Yes;Proto-oncogene tyrosine-protein kinase Yes;Putative uncharacterized protein;Yamaguchi sarcoma viral (V-yes) oncogene homolog 1, isoform CRA_a;Rous sarcoma oncogene;Src;B-cell/myeloid kinase;Hemopoietic cell kinase;p56-HCK/p59-HCK;…	Fyn;Src;Yes;Yes1;mCG_121794;mCG_21979;RP23-169M4.1-006;RP23-169M4.1-001;Hck;Lck;Lsk-t;mCG_12243;RP23-209C6.8-001;mCG_119794;RP23-192G18.1-001	P39688-1;P39688;P05480;Q04736;Q3TJI7;Q8C6U9;Q8C762;Q8CBP1;Q2M4I4;Q3UKD6;Q80XU2;P39688-2;P08103-1;P08103;P06240;B2KG64;Q3TLX4;P08103-2;A2AMC5	11	2	2	2	4.8	4.8	4.8	60.655	0.0026628	107900000	26.0981	24.3074	22.887	21.805	24.246	20.793
	0.706853	-0.304513	124	IPI00111265;IPI00881762;IPI00857651	IPI00111265;IPI00881762;IPI00857651	CapZ alpha-2;F-actin-capping protein subunit alpha-2;Putative uncharacterized protein;Capping protein (Actin filament) muscle Z-line, alpha 2, isoform CRA_c;F-actin capping protein alpha-2 subunit	Cappa2;Capza2;mCG_13469	P47754;Q3U7G3;Q3UBZ3;Q3UCD2;Q5DQJ3	3	7	7	6	39.5	39.5	36	32.967	1.2161e-48	1046600000	27.9419	27.6784	28.0806	27.2996	27.8361	27.6516
	0.701283	1.0514	610	IPI00230264	IPI00230264	Histone H2A.x	H2a.x;H2afx;H2ax;Hist5-2ax	P27661	1	4	1	0	32.2	16.1	0	15.142	3.9506e-38	37765000	21.9744	23.5177	23.1229	24.5719	24.2651	22.9323
	0.696409	0.414113	158	IPI00929886;IPI00653610;IPI00124823;IPI00113879	IPI00929886;IPI00653610;IPI00124823;IPI00113879	Putative uncharacterized protein;Interleukin-1 receptor accessory protein	Il1rap	Q3UVZ1;Q3V2X3;Q61730-1;Q61730;Q61730-2;Q3UEL3	4	3	3	3	4.4	4.4	4.4	78.639	1.4755e-06	694930000	27.1316	26.9659	26.9162	27.7418	26.8976	27.6167
	0.694356	1.25484	571	IPI00270737;IPI00474739;IPI00469993;IPI00475390;IPI00776121;IPI00227005;IPI00227013	IPI00270737;IPI00474739;IPI00469993;IPI00475390;IPI00776121;IPI00227005;IPI00227013	Fragile X mental retardation protein 1 homolog;Fragile X mental retardation syndrome 1 homolog;Fragile X mental retardation protein FMRP	Fmr1;Fmr-1	P35922-2;P35922;Q6AXB7;P35922-1;P35922-7;P35922-8;P35922-3;Q547R0;P35922-9	7	1	1	1	2.4	2.4	2.4	68.889	8.6987e-15	54172000	23.0618	22.5243	21.8693	24.7165	24.2322	22.2712
	0.693671	-1.61689	445	IPI00405114;IPI00133206;IPI00930878;IPI00758064	IPI00405114;IPI00133206;IPI00930878;IPI00758064	Proteasome (Prosome, macropain) 26S subunit ATPase 3;Putative uncharacterized protein;26S protease regulatory subunit 6A;26S proteasome AAA-ATPase subunit RPT5;Proteasome 26S subunit ATPase 3;Tat-binding protein 1;Proteasome (Prosome, macropain) 26S subunit, ATPase 3	Psmc3;RP23-263H8.1-009;Tbp1;RP23-263H8.1-001;RP23-263H8.1-002	B7ZCF1;Q8BUP7;O88685;Q3THI5;Q3TKC2;Q3TKG4;Q3U8Y7;Q3UD94;Q99JN8;A2AGN7	4	1	1	1	3.1	3.1	3.1	50.395	0.023619	24408000	23.9795	23.7377	24.1465	22.3007	24.1834	20.529
	0.69172	0.517316	681	IPI00313884;IPI00129754;REV__IPI00131873;REV__IPI00830393;REV__IPI00830412	IPI00313884;IPI00129754	Podocalyxin;Podocalyxin-like protein 1;Putative uncharacterized protein	Pclp1;Podxl	Q9R0M4;Q3UYF4;Q791G4;Q8VIQ4	5	9	9	9	25.2	25.2	25.2	53.389	2.522e-239	5518900000	29.9655	29.6279	30.1599	30.6871	29.8318	30.7864
	0.691479	-0.365889	690	IPI00314950;IPI00626366;IPI00626504;IPI00752782;IPI00130830	IPI00314950;IPI00626366;IPI00626504;IPI00752782	60S acidic ribosomal protein P0;60S ribosomal protein L10E;MCG17387, isoform CRA_a;Ribosomal protein, large, P0;Putative uncharacterized protein	Arbp;Rplp0;mCG_17387	P14869;Q5FWB6;Q5M8R8	5	8	8	8	36.3	36.3	36.3	34.216	4.3425e-75	1304200000	28.5661	27.7492	28.1981	27.7177	27.8167	27.8813
	0.691341	-1.02169	855	IPI00420931;IPI00460558;IPI00460559;IPI00117731;IPI00457547;IPI00117733;IPI00652983;IPI00653947	IPI00420931;IPI00460558;IPI00460559;IPI00117731;IPI00457547;IPI00117733;IPI00652983;IPI00653947	CAZ-associated structural protein 1;ERC protein 2;Putative uncharacterized protein;CAST1/ERC2 splicing variant-1;CAST1/ERC2 splicing variant-4;CAST1/ERC2 splicing variant-3;CAST1/ERC2 splicing variant-2;CAZ-associated structural protein 2;ELKS/Rab6-interacting/CAST family member 1;Rab6-interacting protein 2	Cast1;D14Ertd171e;Erc2;Kiaa0378;Cast2;Erc1;Kiaa1081;Rab6ip2	Q6PH08-3;Q6PH08;Q3UHT7;Q5J8K8;Q6PH08-1;Q5J8K5;Q5J8K6;Q5J8K7;Q6PH08-2;Q99MI1-1;Q99MI1;Q99MI1-3;Q99MI1-2;Q3TRG3;Q8BKM7	8	2	2	2	2.3	2.3	2.3	115.5	3.4378e-08	91619000	24.0565	24.048	23.5624	23.3863	23.6452	21.5703
	0.690005	0.489475	853	IPI00420807;IPI00457656;IPI00515505	IPI00420807;IPI00457656;IPI00515505	ASF/SF2;Splicing factor, arginine/serine-rich 1	Sfrs1	Q6PDM2-1;Q6PDM2;Q6PDM2-2;Q6PDM2-3	3	7	7	7	33.5	33.5	33.5	27.744	2.3973e-23	1231900000	27.567	28.1109	27.7592	28.3087	28.785	27.8119
	0.688281	-0.400391	645	IPI00273803;IPI00473532;IPI00850320;IPI00874692;IPI00756180;IPI00762221;IPI00667252;IPI00379391;IPI00462237;IPI00856349;IPI00553627;IPI00664804	IPI00273803;IPI00473532;IPI00850320;IPI00874692;IPI00756180;IPI00762221;IPI00667252;IPI00379391	60S ribosomal protein L15;Ribosomal protein L15	Rpl15;mCG_10029;RP23-205G15.1-001	Q9CZM2;Q3U7D2;Q5M8Q0	12	13	13	13	50	50	50	24.146	8.8911e-49	9242800000	30.8381	31.4416	31.1045	30.8802	30.9697	30.3331
	0.686207	-0.970518	572	IPI00404055;IPI00227235;IPI00921659;IPI00921642;IPI00228697;IPI00623506;IPI00475362;IPI00380385;IPI00308751;IPI00173249;IPI00308750;IPI00173248;IPI00173233;IPI00118149;IPI00173250	IPI00404055;IPI00227235;IPI00921659;IPI00921642;IPI00228697	Ankyrin-2;Brain ankyrin	Ank2	Q8C8R3-4;Q8C8R3;Q8C8R3-2;Q8C8R3-1;Q8C8R3-5;Q8C8R3-3	15	7	7	7	2.5	2.5	2.5	432.86	2.5148e-16	220590000	25.0983	25.5134	26.4505	25.1787	23.7099	25.2621
	0.685201	-2.4469	736	IPI00623845;IPI00323816;IPI00880282	IPI00623845;IPI00323816;IPI00880282	56 kDa selenium-binding protein;Selenium-binding protein 1;56 kDa acetaminophen-binding protein;Selenium-binding protein 2	Lpsb;Selenbp1;Lpsb2;Selenbp2	P17563;Q63836	3	2	2	2	4.7	4.7	4.7	52.513	1.915e-10	298990000	28.1555	24.4026	23.9283	23.1341	24.6018	21.4098
	0.684909	-0.592104	596	IPI00928004;IPI00229834	IPI00928004;IPI00229834	Putative uncharacterized protein;Alpha-coat protein;Coatomer subunit alpha;Proxenin;Xenin;Xenopsin-related peptide;Coatomer protein complex subunit alpha, isoform CRA_b;Copa protein;Coatomer protein alpha subunit	Copa;mCG_4489	Q8BTF0;Q8CIE6;Q3TAU7;Q63ZW9;Q8R393;Q9ET41	2	2	2	2	1.5	1.5	1.5	139.41	7.8108e-05	81133000	24.2346	23.8379	24.8499	23.2667	24.1696	23.7098
	0.684774	-0.808402	231	IPI00118986;IPI00461407;IPI00919068	IPI00118986;IPI00461407	ATP synthase subunit O, mitochondrial;Oligomycin sensitivity conferral protein;ATP synthase	Atp5o;D12Wsu28e	Q9DB20;Q3TF25;Q3THG0	3	5	5	5	39	39	39	23.363	3.4262e-36	400340000	26.6859	26.0586	26.7695	26.144	24.7217	26.2232
	0.680569	1.05179	745	IPI00330729;IPI00467055	IPI00330729;IPI00467055	Casein kinase I isoform alpha;CK1;Putative uncharacterized protein;Casein kinase 1, alpha 1;Casein kinase 1, alpha 1, isoform CRA_a	Csnk1a1;mCG_12653	Q8BK63-1;Q8BK63;Q3U772;Q3U844;Q8BK63-2;Q3TVX1;Q6PJ87	2	1	1	1	3	3	3	38.914	0.020183	29724000	22.2375	21.9371	22.399	22.6621	24.6161	22.4508
	0.679299	-0.601521	179	IPI00115564;IPI00265371	IPI00115564	Adenine nucleotide translocator 1;ADP,ATP carrier protein 1;ADP,ATP carrier protein, heart/skeletal muscle isoform T1;ADP/ATP translocase 1;mANC1;Solute carrier family 25 member 4;Putative uncharacterized protein	Anc1;Ant1;Slc25a4	P48962;Q8BVI9	2	17	17	8	60.7	60.7	28.5	32.904	5.4576e-134	11634000000	31.3436	31.3001	31.6412	30.8966	30.1228	31.4609
	0.678243	-0.421558	955	IPI00755204;IPI00114472;IPI00133503	IPI00755204;IPI00114472;IPI00133503				3	5	5	3	28.4	28.4	16.2	16.584	6.9195e-14	1014700000	27.8254	28.2006	27.756	27.6267	27.8589	27.0317
	0.678098	-2.60499	296	IPI00122928;CON__ENSEMBL:ENSBTAP00000025008;IPI00348094	IPI00122928	Tubulin beta-6 chain;Putative uncharacterized protein;Tubulin, beta 6	Tubb6;mCG_10510	Q922F4;Q3U9U3;Q3UMM1;Q9CUN8	3	16	3	3	35.6	6.5	6.5	50.09	0	962690000	27.6048	24.3145	28.6534	24.0852	26.3344	22.3381
	0.674291	0.971281	377	IPI00128296;IPI00752420	IPI00128296;IPI00752420	Acidic-type mitochondrial creatine kinase;Creatine kinase U-type, mitochondrial;Ubiquitous mitochondrial creatine kinase;Creatine kinase, mitochondrial 1, ubiquitous;Creatine kinase, mitochondrial 1, ubiquitous, isoform CRA_a;Putative uncharacterized protein	Ckmt1;mCG_11963;RP23-433P19.3-001;RP23-433P19.3-004	P30275;Q545N7;A2ARP5	2	1	1	1	2.4	2.4	2.4	47.003	0.020183	72519000	23.9201	22.1654	23.7468	24.1422	24.8848	23.7192
	0.674183	-2.17434	360	IPI00127172	IPI00127172	ATP-dependent RNA helicase DDX1;DEAD box protein 1;Putative uncharacterized protein;DEAD (Asp-Glu-Ala-Asp) box polypeptide 1	Ddx1	Q91VR5;Q3V1Z7;Q8BKG1;Q922B8	1	4	4	4	8.8	8.8	8.8	82.499	1.0601e-14	146930000	25.4341	25.62	25.6952	24.3465	25.3388	20.5409
	0.667309	1.49093	831	IPI00453977;IPI00407657;IPI00649230	IPI00453977;IPI00407657;IPI00649230	Complement component 8 subunit alpha;Complement component C8 alpha chain;Complement component 8, alpha polypeptide;Complement component 8, alpha polypeptide, isoform CRA_a;Complement component 8 alpha subunit;Complement C8 alpha component	C8a;mCG_112892;RP23-413I9.2-001;RP23-413I9.2-002;C8alpha;RP23-413I9.2-003	Q8K182;A2A996;A2A997;Q8BH67;Q8K1T2;Q8K1T7;A2A998	3	1	1	1	2.2	2.2	2.2	66.08	0.022932	133440000	22.3023	24.319	22.6864	22.9884	25.422	25.3703
	0.667171	-0.870481	580	IPI00381328;IPI00228379;IPI00762203;IPI00608020;IPI00379258;IPI00625129;IPI00669044;IPI00673288;IPI00623155	IPI00381328;IPI00228379;IPI00762203;IPI00608020;IPI00379258;IPI00625129;IPI00669044;IPI00673288;IPI00623155	Ferritin L subunit 2;Ferritin light chain 2;Ferritin subunit LG;Ferritin L subunit 1;Ferritin light chain 1;Ferritin;Putative uncharacterized protein	Ftl2;Ftl-2;Ftl;Ftl1;Ftl-1;mCG_17237	P49945;P29391;Q3THE6;Q3TJJ6;Q3UCL5;Q3UL79;Q3ULW5;Q9CPX4;Q9CWA4;Q9CZE7	9	1	1	1	6.4	6.4	6.4	27.384	1.4303e-05	77279000	23.8762	23.6523	25.4345	23.0919	23.7361	23.5236
	0.665424	1.60472	304	IPI00123223;IPI00677290;IPI00849570;IPI00271262;IPI00420891	IPI00123223;IPI00677290;IPI00849570;IPI00271262;IPI00420891	Murinoglobulin-1;Murinoglobulin-2	Mug1;Mug-1;Mug2;Mug-2	P28665;P28666	5	1	1	1	0.9	0.9	0.9	165.3	0.029961	526140000	23.6249	23.803	22.9104	23.7557	24.2478	27.1491
	0.659866	1.13045	261	IPI00121073;IPI00831352;IPI00830486	IPI00121073;IPI00831352;IPI00830486	A18 hnRNP;Cold-inducible RNA-binding protein;Glycine-rich RNA-binding protein CIRP	Cirbp;Cirp	P60824	3	1	1	1	8.1	8.1	8.1	18.607	0.0032721	66618000	23.5979	23.0503	22.3831	24.091	25.3633	22.9683
	0.658358	-0.3412	895	IPI00469268	IPI00469268	CCT-theta;T-complex protein 1 subunit theta;Putative uncharacterized protein;Chaperonin subunit 8 (Theta), isoform CRA_a;MKIAA0002 protein;Chaperonin containing TCP-1 theta subunit	Cct8;Cctq;mCG_129996;mKIAA0002	P42932;Q3UKQ2;Q3UL22;Q6A0F1;Q8BVY8;Q9CRW7;Q9CS06;Q9WVS5	1	11	11	11	25.4	25.4	25.4	59.555	8.6178e-24	703160000	26.9906	27.2417	27.5716	26.6603	26.8956	27.2244
	0.656465	-2.73501	470	IPI00135464;IPI00850034;IPI00882378	IPI00135464;IPI00850034	Plakophilin-3	Pkp3	Q9QY23-2;Q9QY23;Q9QY23-1	3	5	5	5	6.8	6.8	6.8	89.821	3.5675e-15	539280000	28.3579	27.475	23.1609	22.8882	25.5499	22.3507
	0.654209	0.645516	102	IPI00108189;IPI00880795	IPI00108189;IPI00880795	Adenosine 5-monophosphoramidase;Histidine triad nucleotide-binding protein 1;Protein kinase C inhibitor 1;Protein kinase C-interacting protein 1;Histidine triad nucleotide binding protein;MCG1442, isoform CRA_b	Hint;Hint1;Pkci;Pkci1;Prkcnh1;mCG_1442;RP24-84L18.1-001;RP24-84L18.1-002	P70349;B1AZK3;B0R1E3	2	1	1	1	11.1	11.1	11.1	13.777	0.0010634	130900000	23.4017	22.9037	23.5388	23.2605	23.8688	24.6514
	0.65233	0.893031	891	IPI00848672;IPI00468994;IPI00895505	IPI00848672;IPI00468994;IPI00895505	Putative uncharacterized protein;Splicing factor, arginine/serine-rich 11, isoform CRA_b;Sfrs11 protein	mCG_11658;Sfrs11	Q3UIX4;Q6NSR2;Q8C0Z3;Q8CFF2;Q8CGI3;Q9CT17	3	1	1	1	3.3	3.3	3.3	56.697	0.010172	40201000	23.7828	22.6657	22.8065	23.848	24.919	23.1671
	0.651724	-0.308466	256	IPI00120716;IPI00758356;IPI00310220;IPI00116938	IPI00120716;IPI00758356	Guanine nucleotide-binding protein G(I)/G(S)/G(T) subunit beta-1;Transducin beta chain 1;Beta1 subnuit of GTP-binding protein;Beta1 subunit of GTP-binding protein;Guanine nucleotide binding protein, beta 1;Guanine nucleotide binding protein, beta 1, isoform CRA_b;Putative uncharacterized protein;G-protein beta subunit	Gnb1;mCG_23363;RP23-183D11.1-001	P62874;Q3TQ70;Q3U1B1;Q61621	4	8	8	4	27.9	27.9	16.8	37.377	1.8155e-74	1692500000	28.5147	28.895	28.3072	28.4752	28.0354	28.2808
	0.650156	-0.969869	715	IPI00320399;IPI00828976;IPI00466738;IPI00828461;IPI00896574;IPI00126338;IPI00466817;IPI00623133;IPI00464348;IPI00798595	IPI00320399;IPI00828976;IPI00466738;IPI00828461;IPI00896574;IPI00126338;IPI00466817;IPI00623133;IPI00464348;IPI00798595	Lamina-associated polypeptide 2, isoforms beta/delta/epsilon/gamma;Thymopoietin isoforms beta/delta/epsilon/gamma;Putative uncharacterized protein;Thymopoietin, isoform CRA_d;Thymopoietin;Thymopoietin, isoform CRA_a;Lamina-associated polypeptide 2, isoforms alpha/zeta;Thymopoietin isoforms alpha/zeta	Lap2;Tmpo;mCG_10339	Q61029-1;Q61029;Q3U7B3;Q3U955;Q3UCI5;Q3UR33;Q61029-3;Q3TNH0;B2RUB9;Q61033-1;Q61033;Q61029-2;Q61029-4;Q3TXQ1;Q78WP6;Q61033-2	10	2	2	2	6	6	6	50.294	0.0021622	78720000	24.4531	25.0093	24.2407	23.7595	24.6067	22.4274
	0.64811	0.36791	317	IPI00408215;IPI00124281;IPI00720223;IPI00720185;IPI00751896;IPI00465712	IPI00408215;IPI00124281;IPI00720223;IPI00720185	MIH-L;Myosin I alpha;Myosin-Ib;Myo1b protein;Putative uncharacterized protein;Myosin IB;Myosin-1b	Myo1b;mCG_123680	P46735-1;P46735;Q7TQD7;Q3UEQ4;Q80VD8;P46735-2;Q3TEP4;Q3TTZ3;Q91ZI6	6	8	8	8	10.3	10.3	10.3	132.05	1.5906e-44	449800000	26.1909	26.3549	26.6668	27.1939	26.4868	26.6356
	0.647227	1.61588	979	IPI00880367;IPI00474927;IPI00461576;IPI00109910;IPI00831151;IPI00457419;IPI00676005;IPI00553392;IPI00113811;IPI00461841;IPI00461845;IPI00754901;IPI00828853;IPI00461844;IPI00664150	IPI00880367;IPI00474927;IPI00461576;IPI00109910;IPI00831151;IPI00457419;IPI00676005;IPI00553392;IPI00113811;IPI00461841;IPI00461845;IPI00754901;IPI00828853;IPI00461844;IPI00664150	Pterin-mimicking anti-idiotope heavy chain variable region;Igh protein;Ighg protein;Ig heavy chain V region MOPC 21;Gamma heavy chain variable region;Ig heavy chain V region 5-84;Ig heavy chain V region 345;Ig heavy chain V region 5-76;Heavy chain variable region;Ig heavy chain V region 6.96;Ig heavy chain V region 914	Igh;Igh-VJ558;AU044919;Ighg;IgG1 TS1 VH	Q920E7;Q99KA4;Q6PDB8;Q91Z05;P01783;Q5F2I8;P18525;P18526;P18529;A2NVW0;P18528;P18527	15	2	1	1	20.2	10.9	10.9	13.025	4.1774e-05	298170000	24.7792	22.5358	22.4312	24.2945	23.8026	26.4968
	0.646541	1.53003	555	IPI00224210	IPI00224210	Complex III subunit 8;Complex III subunit VIII;Cytochrome b-c1 complex subunit 8;Ubiquinol-cytochrome c reductase complex 9.5 kDa protein;Ubiquinol-cytochrome c reductase complex ubiquinone-binding protein QP-C	Uqcrq	Q9CQ69	1	1	1	1	15.9	15.9	15.9	9.7681	0.0026854	108040000	23.3946	22.3989	22.577	22.6346	24.1548	26.1712
	0.645614	0.856645	183	IPI00115824;IPI00515151;IPI00515227	IPI00115824;IPI00515151;IPI00515227	Protein NipSnap homolog 1;4-nitrophenylphosphatase domain and non-neuronal SNAP25-like protein homolog 1 (C. elegans);4-nitrophenylphosphatase domain and non-neuronal SNAP25-like protein homolog 1 (C. elegans), isoform CRA_f;Putative uncharacterized protein	Nipsnap1;mCG_14685;RP23-64E17.1-001;RP23-64E17.1-003	O55125;Q5SVF7;Q3UGS1;Q5SVG6	3	2	2	2	6.3	6.3	6.3	33.363	0.00027404	127750000	23.9565	25.0678	24.4393	26.2622	24.5174	25.2539
	0.645063	-0.826203	881	IPI00466069;IPI00849291	IPI00466069	Elongation factor 2;Putative uncharacterized protein;Eef2 protein	Eef2;ef-2	P58252;O89069;O89070;Q3TJZ1;Q3TK17;Q3TLB1;Q3TPG2;Q3TSK4;Q3TW58;Q3TWX1;Q3TX47;Q3UBL9;Q3UDC8;Q3UMI7;Q3UZ14;Q61509;Q6P9L9;Q8BMA8;Q8C153;Q99LT6	2	16	16	15	25.3	25.3	24.1	95.313	6.6877e-113	1198000000	29.1335	27.736	27.2508	27.4209	27.2384	26.9824
	0.644303	-0.952412	258	IPI00120954	IPI00120954	Putative uncharacterized protein;Poly A binding protein, cytoplasmic 2;Poly(A) binding protein, cytoplasmic 2;PolyA binding protein, testis-enriched isoform;Poly(A)-binding protein testis-specific isoform	Pabpc2;mCG_13635	Q3V2M1;Q62029;Q792Y0	1	6	1	1	11.9	2.4	2.4	69.06	4.5919e-22	25565000	24.6077	24.1482	22.92	23.062	23.6296	22.1271
	0.643607	1.85254	822	IPI00406117;IPI00406118	IPI00406117;IPI00406118	Glycine- and tyrosine-rich RNA-binding protein;Heterogeneous nuclear ribonucleoprotein Q;NS1-associated protein 1;pp68;Synaptotagmin-binding, cytoplasmic RNA-interacting protein;Putative uncharacterized protein	Hnrpq;Nsap1;Nsap1l;Syncrip	Q7TMK9-1;Q7TMK9;Q3TRV3;Q7TMK9-2	2	7	3	3	13.2	6.9	6.9	69.632	5.3123e-36	130920000	24.6367	21.998	23.3169	23.1468	26.6891	25.6732
	0.643196	-1.44086	868	IPI00458824	IPI00458824	Putative keratin-associated protein 10-like ENSP00000375147 homolog		A2A5X5	1	1	1	1	1.8	1.8	1.8	52.02	0.022788	24934000	23.7109	23.1168	22.2526	22.6485	22.3524	19.7567
	0.642707	0.411265	966	IPI00830884;IPI00403987;IPI00830704;IPI00123319;IPI00874728;CON__Q3SX28;IPI00227918;IPI00857929;IPI00831079	IPI00830884;IPI00403987;IPI00830704	Putative uncharacterized protein;Tropomyosin 1, alpha, isoform CRA_c	mCG_1234;Tpm1	Q8BP43	9	16	16	0	49.3	49.3	0	32.848	3.2142e-60	6785700000	30.0931	30.4084	30.4632	30.5988	31.2437	30.3561
	0.641784	0.272132	751	IPI00331092;IPI00752798;IPI00471047;IPI00341333;IPI00116049	IPI00331092;IPI00752798;IPI00471047	40S ribosomal protein S4, X isoform;Putative uncharacterized protein;MCG116623;Ribosomal protein S4 X-linked;Ribosomal protein S4, X-linked;Ribosomal protein S4, Y-linked 2;RIKEN cDNA 1110033J19	Rps4;Rps4x;mCG_116623;RP23-331B22.2-001;mCG_49215;RP23-251M14.2-001;Rps4y2	P62702;Q3UXQ6;Q545F8;Q545X8;Q3V1Z5	5	19	19	19	62.7	62.7	62.7	29.597	2.935e-112	11743000000	31.0806	31.0364	31.4009	31.1482	31.6593	31.5268
	0.638514	1.39226	233	IPI00119113	IPI00119113	Endomembrane proton pump 58 kDa subunit;Vacuolar proton pump subunit B 2;V-type proton ATPase subunit B, brain isoform;ATPase H+ transporting lysosomal V1 subunit B2	Atp6b2;Atp6v1b2;Vat2	P62814;B0LAC8	1	1	1	1	2.9	2.9	2.9	56.55	0.0041544	76974000	24.878	22.5425	23.1655	23.838	24.7137	26.2111
	0.633804	-0.729799	243	IPI00119663;IPI00474243;IPI00230277;IPI00750828;IPI00654328;IPI00830966	IPI00119663;IPI00474243	ERT1;Extracellular signal-regulated kinase 2;MAP kinase isoform p42;Mitogen-activated protein kinase 1;Mitogen-activated protein kinase 2;Putative uncharacterized protein;Mapk1 protein;ERK2	Erk2;Mapk;Mapk1;Prkm1	P63085;Q3UF82;Q922X7;O35558	6	6	6	6	16.5	16.5	16.5	41.275	2.1559e-24	245510000	25.5556	26.0773	25.9537	25.7075	24.148	25.5416
	0.633646	-0.824951	516	IPI00169463;IPI00458204;IPI00850173;IPI00473225	IPI00169463;IPI00458204;IPI00850173	Tubulin beta-2C chain;Putative uncharacterized protein	Tubb2c;Tubb2c1	P68372;Q9CVR0;Q9DCR1	4	27	7	1	73.3	27.4	2.7	49.83	0	10399000000	31.1916	31.3647	31.4412	31.0672	29.3437	31.1119
	0.63278	-1.40953	770	IPI00331745	IPI00331745	Endogenous carboxypeptidase inhibitor;Latexin;Tissue carboxypeptidase inhibitor;Latexin, isoform CRA_b	Lxn;mCG_4347	P70202;Q14BZ3	1	3	3	3	17.6	17.6	17.6	25.492	8.2829e-18	386890000	26.7784	26.5949	26.4603	25.9258	23.226	26.4533
	0.631703	-0.742545	229	IPI00944009;IPI00918482;IPI00118875;IPI00515654;IPI00468771;IPI00620302;IPI00928390;IPI00831082;IPI00831202;IPI00831299;IPI00928179;IPI00459342	IPI00944009;IPI00918482;IPI00118875;IPI00515654;IPI00468771;IPI00620302;IPI00928390;IPI00831082;IPI00831202;IPI00831299	Elongation factor 1-delta;Putative uncharacterized protein;Eef1d protein;MCG22130, isoform CRA_b	Eef1d;mCG_22130	P57776-3;P57776;P57776-1;Q80T06;Q91VK2;P57776-2	12	5	5	5	8.3	8.3	8.3	72.931	4.5105e-28	687020000	27.1822	27.2564	27.6636	27.0032	25.6191	27.2522
	0.628966	-1.05363	168	IPI00114407;IPI00311103;IPI00850366;IPI00377350;IPI00122339	IPI00114407;IPI00311103;IPI00850366;IPI00377350;IPI00122339	Ally of AML-1 and LEF-1;REF1-I;RNA and export factor-binding protein 1;THO complex subunit 4;Transcriptional coactivator Aly/REF;RNA and export factor-binding protein 2;RNA and export factor binding protein 2	Aly;Ref1;Refbp1;Thoc4;Ref2;Refbp2	O08583-1;O08583;Q9JJW6-1;Q9JJW6;Q4KL64;Q9JJW6-2;O08583-2	5	4	4	4	22.4	22.4	22.4	26.94	1.1665e-16	531980000	26.6186	27.5404	26.8386	25.1536	27.3439	25.3392
	0.627521	-0.254422	222	IPI00118384;IPI00828266;IPI00885651	IPI00118384;IPI00828266	14-3-3 protein epsilon;Putative uncharacterized protein;Tyrosine 3-monooxygenase/tryptophan 5-monooxygenase activation protein, epsilon polypeptide;Tyrosine 3-monooxygenase/tryptophan 5-monooxygenase activation protein, epsilon polypeptide, isoform CRA_c	Ywhae;mCG_10775;RP23-78H4.1-001;RP23-78H4.1-005	P62259;Q3V453;Q5SS40;Q8BPH1;A2ACM8	3	10	8	8	40.8	33.7	33.7	29.174	1.0016e-61	3529800000	29.8537	29.6405	29.5327	29.1162	29.6325	29.5149
	0.627014	-0.325121	797	IPI00380436	IPI00380436	Alpha-actinin cytoskeletal isoform;Alpha-actinin-1;F-actin cross-linking protein;Non-muscle alpha-actinin-1;Alpha actinin 1a;Actn1 protein	Actn1;Actn1a	Q7TPR4;A1BN54;Q99LJ3	1	12	4	4	16.1	5.9	5.9	103.07	1.288e-36	223720000	25.353	25.9207	26.0823	25.5705	25.4922	25.318
	0.62648	-1.18602	201	IPI00876056;IPI00264652;IPI00117063;IPI00876427;IPI00830623	IPI00876056;IPI00264652;IPI00117063;IPI00876427;IPI00830623	Putative uncharacterized protein;TAF15 RNA polymerase II, TATA box binding protein (TBP)-associated factor;Protein pigpen;RNA-binding protein FUS	Taf15;RP23-249K18.5-001;Fus;OTTMUSG00000000934;RP23-249K18.5-005	Q3TLE4;Q8BQ46;P56959;Q3UK30;Q3USY4;Q3V2Z2;Q3V452;Q5SSG6	5	2	2	2	3.9	3.9	3.9	62.18	3.8859e-05	430700000	26.2403	27.0109	27.2363	26.6604	24.072	26.197
	0.619213	-0.828187	286	IPI00122426;IPI00264398;IPI00648315;IPI00754211;IPI00849754;IPI00853788	IPI00122426;IPI00264398;IPI00648315;IPI00754211	60S ribosomal protein L19;Ribosomal protein L19	Rpl19;mCG_11796;mCG_21896;RP23-309H19.6-001;RP23-309H19.6-002	P84099;Q5I0T8;A2A547	6	7	7	7	26.5	26.5	26.5	23.466	1.7327e-35	1204100000	27.9378	28.8067	28.2724	27.1878	26.7703	28.5742
	0.618794	-0.751331	226	IPI00118676;IPI00929797;IPI00409918;IPI00400432;IPI00857127;IPI00462110;IPI00890863;IPI00857870;IPI00857990	IPI00118676;IPI00929797;IPI00409918;IPI00400432;IPI00857127	ATP-dependent RNA helicase eIF4A-1;Eukaryotic initiation factor 4A-I;Putative uncharacterized protein;Eif4a1 protein;Eukaryotic translation initiation factor 4A1;ATP-dependent RNA helicase eIF4A-2;Eukaryotic initiation factor 4A-II;Eukaryotic translation initiation factor 4A2;Eukaryotic translation initiation factor 4A2, isoform CRA_d	Ddx2a;Eif4a;Eif4a1;RP23-422L16.20-001;Ddx2b;Eif4a2;mCG_128248	P60843;Q3TFG3;Q3TGK7;Q3U8I0;Q3UXC2;Q4FZL1;Q5F2A7;Q99LR0;Q3TLL6;Q3TSJ4;Q78WR5;P10630-2;P10630;P10630-1;Q52KC1;Q8BTU6	9	10	10	9	29.8	29.8	27.6	46.153	7.0988e-29	2521500000	30.0792	28.3183	29.0128	28.0269	28.4643	28.6651
	0.615043	-1.51876	369	IPI00127942	IPI00127942	Actin-depolymerizing factor;Destrin;Sid 23;Destrin, isoform CRA_a;Dstn protein	Dsn;Dstn;Sid23;mCG_11495;RP23-77A2.1-001	Q9R0P5;Q4FK36	1	7	7	7	51.5	51.5	51.5	18.521	3.9689e-37	1260600000	28.2835	28.2364	28.3772	27.7191	24.5724	28.0494
	0.614472	-1.05968	125	IPI00111343	IPI00111343	Cyclophilin E;Cyclophilin-33;Peptidyl-prolyl cis-trans isomerase E;Rotamase E	Cyp33;Ppie	Q9QZH3	1	1	1	1	3	3	3	33.448	0.00022503	112010000	24.2461	24.5233	23.5702	22.3717	24.4942	22.2946
	0.614328	-1.38551	323	IPI00124695;IPI00228044;IPI00228045;IPI00850053;IPI00405384;IPI00754301	IPI00124695;IPI00228044;IPI00228045;IPI00850053	Calcium/calmodulin-dependent protein kinase type II subunit gamma;Putative uncharacterized protein	Camk2g	Q923T9-1;Q923T9;Q923T9-2;Q923T9-3;Q6ZWS7	6	7	2	2	15.3	4.2	4.2	59.606	3.6565e-22	117020000	23.5851	24.7136	24.7593	23.2059	24.4574	21.2382
	0.610107	-0.848821	741	IPI00653841;IPI00330063;IPI00877182;IPI00848950	IPI00653841;IPI00330063;IPI00877182;IPI00848950	Putative uncharacterized protein;CapZ alpha-1;F-actin-capping protein subunit alpha-1;Capping protein (Actin filament) muscle Z-line, alpha 1	Capza1;Cappa1;mCG_9780	Q3UJV2;P47753;Q3TLJ0;Q3UAS2;Q5RKN9	4	5	4	4	26.6	23.1	23.1	33.294	1.8206e-23	263880000	26.0291	25.8166	26.2481	25.7547	23.9602	25.8324
	0.60915	-0.756131	355	IPI00126796	IPI00126796	Long-chain fatty acid transport protein 4;Solute carrier family 27 member 4;Solute carrier family 27 (Fatty acid transporter), member 4;Putative uncharacterized protein	Acsvl4;Fatp4;Slc27a4;mCG_18293;RP23-457B12.1-001	Q91VE0;A2ARC5;Q3TD48;Q9CV67	1	1	1	1	1.2	1.2	1.2	72.318	0.033304	13323000	24.2282	23.2667	22.748	22.5326	23.3159	22.1261
	0.607816	-0.204525	281	IPI00406447;IPI00122349;IPI00881485;IPI00880785;IPI00881742	IPI00406447;IPI00122349;IPI00881485	Collapsin response mediator protein 4A;Dihydropyrimidinase-related protein 3;Unc-33-like phosphoprotein 1;Putative uncharacterized protein	Dpysl3;Drp3;Ulip	Q71H74;Q62188;Q3TAS8;Q3TT92	5	15	12	12	29.4	26.1	26.1	73.884	1.0635e-119	2234400000	28.8243	28.9212	29.0018	28.4433	28.7642	28.9261
	0.606694	0.277818	871	IPI00461456;IPI00849847;IPI00874935;IPI00758298;IPI00876212;IPI00754976;IPI00752639;IPI00752985;IPI00848364;IPI00876172;IPI00672807;IPI00623004;IPI00662290;IPI00756014;IPI00850004;IPI00849834;IPI00345911;IPI00379638;IPI00620925;IPI00379639;IPI00754636	IPI00461456;IPI00849847;IPI00874935;IPI00758298;IPI00876212;IPI00754976;IPI00752639;IPI00752985;IPI00848364;IPI00876172	60S ribosomal protein L23a;Rpl23a protein;MCG10806;Putative uncharacterized protein;Ribosomal protein L23a	Rpl23a;mCG_10806;RP23-185A18.4-001	P62751;Q4V9X9;Q5M9M5;Q91YK6	21	7	7	7	42.9	42.9	42.9	17.695	2.7665e-14	2793000000	28.8514	28.9945	29.4317	29.3233	29.5765	29.2112
	0.606644	-1.13096	403	IPI00130118;IPI00170032;IPI00884469;IPI00651876;IPI00331128;IPI00411115;IPI00114560;IPI00751303;IPI00622236;IPI00848453;IPI00169699;IPI00136271;IPI00671283;IPI00890284;IPI00944081;IPI00123180;IPI00113127;IPI00221836;IPI00404357;IPI00272230;IPI00271059;IPI00468209;IPI00331205;IPI00121183;IPI00654255;IPI00223332;IPI00224319;IPI00880661;IPI00757748;IPI00880893;IPI00458129;IPI00830932;IPI00467910;IPI…	IPI00130118;IPI00170032;IPI00884469;IPI00651876;IPI00331128;IPI00411115;IPI00114560;IPI00751303;IPI00622236	Ras-related protein Rab-10;Putative uncharacterized protein;Rab10;Rab10 protein;RAB10, member RAS oncogene family;Ras-related protein Rab-15;Rab15;Oncogene c-mel;Ras-related protein Rab-8A;Rab8A;RAB8A, member RAS oncogene family, isoform CRA_a;Ras-related protein Rab-8B;Rab8B;RAB8B, member RAS oncogene family;RAB8B, member RAS oncogene family, isoform CRA_c;Ras-related protein Rab-1A;YPT1-related…	Rab10;mCG_7949;Rab15;Rab8a;Mel;Rab8;mCG_17157;Rab8A;Rab8b;mCG_48944;Rab8B;Rab1;Rab1A;mCG_11056;RP23-19L22.4-001;mKIAA3012	P61027;Q3U621;Q4FJL0;Q8K386;Q0PD40;Q3TYB1;Q3TYH2;Q3UHW5;P55258;Q0PD50;P61028;Q0PD49;P62821;Q0PD67;Q3UB66;Q5SW88;Q6ZPF0;Q8BKQ0;Q91YW0	36	4	3	2	22.5	17	11.5	22.541	1.0278e-14	554930000	27.2013	26.731	27.2302	26.4958	24.3063	26.9676
	0.606572	0.467831	568	IPI00226149	IPI00226149	Putative uncharacterized protein;Rsl1d1 protein	Rsl1d1	Q3TAJ5;Q3TGI9;Q3TH37;Q3TLJ3;Q3TN25;Q3TS64;Q3UL54;Q8BVY0;Q8K235;Q9CSF9	1	1	1	1	3.7	3.7	3.7	51.921	0.00071924	35621000	23.4771	23.0695	22.783	23.6348	24.0334	23.065
	0.604435	-0.179807	494	IPI00137787	IPI00137787	60S ribosomal protein L8;Putative uncharacterized protein;Ribosomal protein L8	Rpl8	P62918;Q3THC7;Q3UJS0;Q9Z237	1	9	9	9	42	42	42	28.024	5.6251e-182	6812100000	30.415	30.7775	30.5602	30.4429	30.5226	30.2477
	0.603911	3.74524	840	IPI00410836	IPI00410836	Flap endonuclease 1;Flap structure-specific endonuclease 1;Putative uncharacterized protein;Fen1 protein;Flap structure specific endonuclease 1;Flap structure specific endonuclease 1, isoform CRA_c;Flap endonuclease-1	Fen1;Fen-1;mCG_1942	P39749;Q3TGH6;Q8C5X6;Q8C952;Q8R069;Q91Z50;Q99M86	1	1	1	1	2.7	2.7	2.7	45.819	0.012657	19845000000	22.7994	22.6818	22.8431	23.6018	23.8847	32.0735
	0.60296	-2.45119	161	IPI00114162;IPI00378311;IPI00876563;IPI00890241	IPI00114162;IPI00378311;IPI00876563;IPI00890241	Epidermal-type fatty acid-binding protein;Fatty acid-binding protein 5;Fatty acid-binding protein, epidermal;Keratinocyte lipid-binding protein;Psoriasis-associated fatty acid-binding protein homolog;Fatty acid binding protein 5, epidermal;MCG1638;Putative uncharacterized protein	Fabp5;Fabpe;Klbp;Mal1;mCG_1638	Q05816;Q497I3;Q3TLH6	4	2	2	2	7.4	7.4	7.4	15.137	4.4067e-07	452900000	26.8541	27.2156	26.4114	24.0565	27.6513	21.4197
	0.602271	0.639818	939	IPI00652831;IPI00876551;IPI00230009	IPI00652831;IPI00876551;IPI00230009	Arginine and glutamate-rich protein 1;Putative uncharacterized protein	Arglu1	Q3UL36-1;Q3UL36;Q3UL36-2;Q3TDV7	3	5	5	5	14.4	14.4	14.4	32.887	1.1348e-06	2514300000	28.4955	28.961	28.6139	28.4431	29.5984	29.9484
	0.601671	0.506055	785	IPI00347634;IPI00279858;IPI00120414	IPI00347634;IPI00279858;IPI00120414	DnaJ homolog subfamily A member 3, mitochondrial;DnaJ protein Tid-1;Tumorous imaginal discs protein Tid56 homolog;DnaJ (Hsp40) homolog, subfamily A, member 3, isoform CRA_b;Putative uncharacterized protein	Dnaja3;Tid1;mCG_128717	Q99M87-1;Q99M87;Q99M87-2;Q3TJA9;Q99M87-3	3	8	8	8	22.9	22.9	22.9	52.443	1.3955e-68	757570000	26.9454	26.8473	27.3352	26.9505	28.1488	27.5468
	0.599463	-1.16653	904	IPI00471361	IPI00471361	Carboxy terminus of Hsp70-interacting protein;E3 ubiquitin-protein ligase CHIP;STIP1 homology and U box-containing protein 1;Putative uncharacterized protein	Chip;Stub1	Q9WUD1;Q3TYJ0	1	1	1	1	3.9	3.9	3.9	34.909	0.0242	10973000	24.5723	23.2523	24.2795	23.3019	23.9375	21.3652
	0.599081	-0.322663	471	IPI00135475;IPI00331516;IPI00230338;IPI00775816;IPI00775841	IPI00135475;IPI00331516;IPI00230338	Developmentally-regulated brain protein;Drebrin;Drebrin 1;Putative uncharacterized protein	Dbn1;Drba;RP23-211O9.1-002	Q9QXS6-1;Q9QXS6;Q9QXS6-3;Q3TRK3;Q9QXS6-2	5	15	15	15	25.1	25.1	25.1	77.286	0	5929400000	30.1247	30.6931	30.3753	30.2936	30.2052	29.7263
	0.592993	1.95928	393	IPI00755892;IPI00129417	IPI00755892;IPI00129417	Heterogeneous nuclear ribonucleoprotein D-like;JKT41-binding protein	Hnrpdl;Jktbp	Q9Z130	2	5	3	3	12.9	8.6	8.6	46.27	1.4566e-16	725590000	22.7762	26.9835	27.3634	27.4386	27.9297	27.6327
	0.592426	-0.678013	746	IPI00890322;IPI00330754;IPI00857778	IPI00890322;IPI00330754;IPI00857778	3-hydroxybutyrate dehydrogenase;Putative uncharacterized protein;D-beta-hydroxybutyrate dehydrogenase, mitochondrial	Bdh1;Bdh	A1E283;Q3UL45;Q80XN0	3	4	4	4	14	14	14	38.299	2.8519e-14	175770000	25.0252	25.2727	25.6488	24.7769	23.7483	25.3874
	0.591544	0.484257	332	IPI00124979;IPI00775821;IPI00775899	IPI00124979;IPI00775821	Heterogeneous nuclear ribonucleoprotein G;Putative uncharacterized protein;RNA binding motif protein, X chromosome;RNA binding motif protein, X chromosome, isoform CRA_e;RNA binding motif protein, X chromosome, isoform CRA_b;RNA binding motif protein, X chromosome, isoform CRA_c	mCG_17339;Rbmx;RP23-372E6.2-002;RP23-372E6.2-004	Q9WV02;A2AFI3;Q8C2U6;Q9R0Y0	3	12	12	1	29.4	29.4	3.6	42.3	6.1546e-28	2368000000	28.3689	29.3048	28.5376	29.2634	29.5892	28.8114
	0.587266	-1.92155	365	IPI00127707;IPI00221799;IPI00221796;IPI00411074;IPI00411075;IPI00473425	IPI00127707;IPI00221799;IPI00221796;IPI00411074;IPI00411075;IPI00473425	Alpha-CP2;CTBP;Poly(rC)-binding protein 2;Putative heterogeneous nuclear ribonucleoprotein X;Poly(RC) binding protein 2;Putative uncharacterized protein;Alpha-CP3;Poly(rC)-binding protein 3;Pcbp3 protein	Cbp;Hnrnpx;Hnrpx;Pcbp2;Pcbp3	Q61990-1;Q61990;B2M1R7;Q3TF69;Q61990-3;Q61990-2;Q3TT81;Q3V486;P57722-1;P57722;P57722-2;Q8CFQ6	6	3	2	2	10.5	7.5	7.5	38.221	2.5009e-12	330450000	26.654	25.7905	23.3631	24.0854	24.734	21.2235
	0.585919	-1.0657	248	IPI00119876	IPI00119876	Cytoplasmic dynein 1 heavy chain 1;Cytoplasmic dynein heavy chain 1;Dynein heavy chain, cytosolic;Cytoplasmic dynein heavy chain;Putative uncharacterized protein;MKIAA0325 protein;Dync1h1 protein	Dhc1;Dnch1;Dnchc1;Dyhc;Dync1h1;mKIAA0325	Q9JHU4;O08821;O70182;Q3TAZ3;Q3UA73;Q80U36;Q8C6T5;Q923F5	1	6	6	6	2.2	2.2	2.2	532.02	3.0738e-26	356570000	26.314	26.7042	26.1878	26.337	23.7622	25.9098
	0.5859	-0.459678	874	IPI00462752;IPI00776145;IPI00623496;IPI00762700;IPI00776187;IPI00133368	IPI00462752;IPI00776145;IPI00623496;IPI00762700;IPI00776187;IPI00133368	MKIAA0389 protein;Myosin VI;Putative uncharacterized protein;Myosin-VI;Unconventional myosin-6	mKIAA0389;Myo6;Sv	Q6A077;B2RWR8;Q8BK95;Q64331	6	3	3	3	3.4	3.4	3.4	148.14	7.2288e-10	172790000	25.1711	25.9638	25.3282	25.532	24.8092	24.7428
	0.585477	0.791452	203	IPI00121153;IPI00117142;IPI00896008;IPI00322530;IPI00469493;IPI00458088;IPI00750559	IPI00121153;IPI00117142;IPI00896008;IPI00322530;IPI00469493;IPI00458088;IPI00750559	Putative uncharacterized protein;Fatty acid desaturase;Stearoyl-coenzyme A desaturase 3;MCG9775, isoform CRA_a;Acyl-CoA desaturase 2;Delta(9)-desaturase 2;Fatty acid desaturase 2;Stearoyl-CoA desaturase 2;MCG10078, isoform CRA_b;Stearoyl-Coenzyme A desaturase 2;Acyl-CoA desaturase 1;Delta(9)-desaturase 1;Fatty acid desaturase 1;Stearoyl-CoA desaturase 1;MCG131749;Scd1 protein;Stearoyl-coenzyme A …	Scd3;mCG_9775;Scd2;mCG_10078;Scd1;mCG_131749;mCG_10079;Scd4	Q3UWK5;Q99PL7;Q9D550;P13011;Q8BH96;P13516;Q3UXG5;Q547C4;B9EIY5;Q6T707;Q8BNZ5	7	1	1	1	3.3	3.3	3.3	41.431	0.00050973	62096000	23.774	23.3144	22.8272	23.0421	24.8066	24.4413
	0.584143	0.78885	727	IPI00322749;IPI00849587	IPI00322749;IPI00849587	Small nuclear ribonucleoprotein Sm D1;Sm-D autoantigen;snRNP core protein D1	Snrpd1	P62315	2	1	1	1	16.8	16.8	16.8	13.281	5.8072e-15	62460000	23.6581	22.2061	23.4597	24.0864	24.4668	23.1372
	0.583602	-0.34976	113	IPI00109813	IPI00109813	Putative uncharacterized protein	Hnrnpa0;Hnrpa0;Klhl3	Q9CX86	1	6	5	5	24.3	22	22	30.53	4.3117e-39	1101400000	27.7914	27.9172	28.0619	27.3354	27.3012	28.0847
	0.581287	0.872978	672	IPI00311461	IPI00311461	Vacuolar proton pump subunit H;V-type proton ATPase subunit H;Putative uncharacterized protein	Atp6v1h	Q8BVE3;Q3U9S9	1	2	2	2	7.5	7.5	7.5	55.854	5.391e-05	80996000	23.3463	23.4374	24.6051	23.7694	25.6139	24.6245
	0.579363	-0.829924	284	IPI00122418;IPI00752942;IPI00649422	IPI00122418;IPI00752942;IPI00649422	Cisplatin resistance-associated-overexpressed protein;Luc7-like protein 3	Crop;Luc7l3	Q5SUF2-2;Q5SUF2;Q5SUF2-3;Q5SUF2-1	3	1	1	1	3.3	3.3	3.3	58.435	0.00028339	17208000	23.8407	23.2336	22.8864	22.0361	23.6308	21.8039
	0.578443	-1.66952	574	IPI00227392;IPI00403324;IPI00750197	IPI00227392	14-3-3 protein eta	Ywhah	P68510	3	8	3	3	31.7	14.2	14.2	28.211	3.7142e-44	844930000	27.7129	27.8823	27.6663	27.3546	23.5159	27.3824
	0.578152	-0.879949	136	IPI00112448;IPI00830211;IPI00762525	IPI00112448;IPI00830211;IPI00762525	40S ribosomal protein S10;Putative uncharacterized protein;MCG21688;Ribosomal protein S10	Rps10;mCG_21688;RP24-535O17.1-001;RP24-535O17.1-002	P63325;Q3U9P0;Q5M9K7;Q3UW83	3	3	3	3	17	17	17	18.916	5.9195e-08	479510000	27.8407	25.9641	26.3837	25.1109	26.2239	26.2138
	0.577056	-0.578356	520	IPI00170093	IPI00170093	Complex I-23kD;NADH dehydrogenase [ubiquinone] iron-sulfur protein 8, mitochondrial;NADH-ubiquinone oxidoreductase 23 kDa subunit;Putative uncharacterized protein;NADH dehydrogenase (Ubiquinone) Fe-S protein 8;NADH dehydrogenase (Ubiquinone) Fe-S protein 8, isoform CRA_a	Ndufs8;mCG_3885	Q8K3J1;Q3UY05;Q5M9P5;Q8VC72	1	2	2	2	12.3	12.3	12.3	24.038	3.3011e-06	121170000	24.7381	24.1862	25.3111	23.8692	23.8519	24.7792
	0.575315	-0.243704	171	IPI00114593;IPI00480406;IPI00653007;IPI00654242;IPI00110827;IPI00754167;IPI00229224;IPI00454053	IPI00114593;IPI00480406;IPI00653007;IPI00654242;IPI00110827	Actin, alpha cardiac muscle 1;Alpha-cardiac actin;Actin alpha cardiac;Actin, alpha, cardiac muscle 1;Putative uncharacterized protein;Alpha-actin (AA 27-375);Actin, alpha skeletal muscle;Alpha-actin-1;Skeletal muscle alpha-actin mRNA.;Alpha-actin (Aa 40-375)	Actc;Actc1;RP23-230H3.3-001;alpha-cardiac actin;Acta;Acta1	P68033;Q497E4;Q61273;Q61274;Q61275;Q9CXK3;Q3TG92;Q3UIJ3;P68134;Q61264;Q61272	8	24	10	0	78.2	44.6	0	42.019	0	23681000000	32.1072	32.2984	32.6131	32.1506	32.2665	31.8704
	0.573685	2.65771	110	IPI00109061	IPI00109061	Tubulin beta-2B chain;MCG1395;Tubulin, beta 2B;Putative uncharacterized protein	Tubb2b;mCG_1395	Q9CWF2;B2RSN3;Q8BK89	1	27	1	1	73.3	2.7	2.7	49.953	0	3219100000	23.7127	22.6248	22.3273	24.0239	23.0692	29.5448
	0.56908	0.259316	462	IPI00134599;IPI00856866	IPI00134599;IPI00856866	40S ribosomal protein S3;Ribosomal protein S3;Putative uncharacterized protein;Ribosomal protein S3, isoform CRA_g	Rps3;mCG_7040	P62908;O89068;Q3UCL7;Q3UK56;Q5YLW3;Q9CZP6;Q9D0A2	2	18	18	18	70	70	70	26.674	8.492e-129	9233800000	30.9585	30.5139	31.0028	31.0395	31.327	30.8866
	0.568173	-0.543926	629	IPI00263874;IPI00754704;IPI00886213;IPI00626101;IPI00421139	IPI00263874;IPI00754704	Phenylalanine--tRNA ligase alpha chain;Phenylalanyl-tRNA synthetase alpha chain;Putative uncharacterized protein;Farsla protein	Farsa;Farsla	Q8C0C7;Q3U0Y9;Q4FJQ2;Q8BJG2;Q8BXN0;Q9CT72	5	7	7	7	19.9	19.9	19.9	57.598	1.6715e-30	499150000	26.4735	26.3559	27.5552	25.8776	26.4775	26.3978
	0.564784	-1.88174	566	IPI00225961;IPI00885925;IPI00459364	IPI00225961	A10;D-3-phosphoglycerate dehydrogenase	Phgdh	Q61753	3	3	3	3	6.4	6.4	6.4	56.585	3.4156e-05	130320000	23.3597	25.2729	25.7358	24.9506	23.2473	20.5253
	0.561999	-1.82265	542	IPI00222553;IPI00625088;IPI00132856;IPI00460252;IPI00460298;IPI00473360;IPI00463149	IPI00222553;IPI00625088;IPI00132856;IPI00460252;IPI00460298;IPI00473360;IPI00463149	40S ribosomal protein S29	Rps29	P62274	7	2	2	2	32.1	32.1	32.1	6.6767	0.0033774	460960000	27.6278	23.8956	23.1696	23.8376	22.9343	22.4532
	0.5611	-0.955605	687	IPI00314507;IPI00856847;IPI00650041	IPI00314507;IPI00856847;IPI00650041	Zinc finger protein 326;Zinc finger protein-associated with nuclear matrix of 75 kDa;Zfp326 protein;Putative uncharacterized protein	Zan75;Zfp326;Znf326	O88291-1;O88291;Q05DP5;Q3TRI9;Q3UJI3;O88291-2	3	1	1	1	2.9	2.9	2.9	65.225	9.1824e-07	15752000	24.6343	23.3868	23.9242	23.0377	24.1701	21.8707
	0.557246	0.895119	543	IPI00222833;IPI00652675;IPI00881077	IPI00222833;IPI00652675;IPI00881077	Limbic system-associated membrane protein;Putative uncharacterized protein	Lsamp	Q8BLK3;Q3TYE5	3	1	1	1	2.9	2.9	2.9	38.086	0.026341	68869000	23.4687	22.2876	21.122	23.5675	23.1897	22.8064
	0.55696	-0.921554	170	IPI00114491;IPI00894639;IPI00124240;IPI00109650;IPI00225350	IPI00114491;IPI00894639	Cell division control protein 2 homolog;Cyclin-dependent kinase 1;p34 protein kinase;Cell cycle p34 CDC2 kinase protein;Cdc2a protein	Cdc2;Cdc2a;Cdk1	P11440;Q8R4A4;Q99JW7	5	7	7	7	25.9	25.9	25.9	34.106	1.5251e-23	399880000	26.4408	26.2425	26.9777	25.9475	24.2934	26.6555
	0.555424	3.43213	184	IPI00115867;IPI00128399	IPI00115867;IPI00128399	Acyl-coenzyme A:cholesterol acyltransferase;ES-x;Liver carboxylesterase 1;Putative uncharacterized protein;Expressed sequence AU018778;Carboxylesterase ML1	Ces1;AU018778;CESmML1	Q8VCC2;Q3UW56;Q3UWB1;Q91WU0;Q924V7	2	1	1	1	2.1	2.1	2.1	62.679	1.559e-07	17645000000	24.7534	23.4347	22.1417	23.3514	25.2495	32.0251
	0.551054	-0.238216	984	IPI00890117;IPI00409405;IPI00848816;IPI00407543	IPI00890117;IPI00409405;IPI00848816;IPI00407543	Cofilin, non-muscle isoform;Cofilin-1;Cofilin 1, non-muscle;Putative uncharacterized protein	Cfl1;mCG_11768	P18760;Q544Y7;Q9CX22	4	10	10	9	58.4	58.4	51.8	18.559	2.6041e-151	2863600000	29.2259	29.3934	29.3484	29.1902	28.7249	29.338
	0.550752	-0.468199	198	IPI00116748	IPI00116748	Complex I-42kD;NADH dehydrogenase [ubiquinone] 1 alpha subcomplex subunit 10, mitochondrial;NADH-ubiquinone oxidoreductase 42 kDa subunit	Ndufa10	Q99LC3	1	11	11	11	37.7	37.7	37.7	40.603	1.0073e-113	2834800000	28.938	29.1827	29.7463	28.2418	29.1502	29.0704
	0.546052	-1.47671	191	IPI00116281;IPI00321816;IPI00649678	IPI00116281	CCT-zeta-1;T-complex protein 1 subunit zeta;Chaperonin containing Tcp1, subunit 6a (Zeta);Chaperonin subunit 6a (Zeta);Putative uncharacterized protein;Cct6a protein	Cct6;Cct6a;Cctz;Cctz1;mCG_12435	P80317;Q3TI05;Q3TI62;Q3TIX8;Q3TW97;Q52KG9;Q8VEI1	3	5	5	5	13.6	13.6	13.6	58.004	5.1381e-58	434950000	26.4554	26.6053	27.0291	26.2286	22.8615	26.5695
	0.545111	0.731659	212	IPI00117754;IPI00653769	IPI00117754;IPI00653769	45 kDa calcium-binding protein;Stromal cell-derived factor 4	Cab45;Sdf4	Q61112-1;Q61112;Q61112-2	2	2	2	2	10	10	10	42.064	0.0049494	48222000	22.9808	22.4925	24.3817	23.8491	24.3712	23.8297
	0.544136	0.194871	404	IPI00828741;IPI00130147;IPI00754017;IPI00308402;IPI00915507;IPI00757982;IPI00750190	IPI00828741;IPI00130147;IPI00754017;IPI00308402;IPI00915507;IPI00757982;IPI00750190	HnRNP-associated with lethal yellow;hnRNP associated with lethal yellow protein;Maternally-expressed hnRNP C-related protein;RNA-binding protein Raly;Putative uncharacterized protein;HnRNP-associated with lethal yellow, isoform CRA_f	C130057N11Rik;Raly;RP23-480H10.2-003;Merc;RP23-480H10.2-004;mCG_3684;RP23-480H10.2-001;RP23-480H10.2-006;RP23-480H10.2-007	A2AU63;Q64012-1;Q64012;A2AU62;Q64012-2;Q3TGD3;Q3U3F6;A2AU61;A2AU60	7	5	5	5	17.6	17.6	17.6	33.188	8.6694e-14	479710000	26.3674	26.5853	26.7581	26.5444	26.8593	26.8917
	0.543784	0.412204	933	IPI00624663	IPI00624663	Alpha-2-macroglobulin;Alpha-2-macroglobulin 165 kDa subunit;Alpha-2-macroglobulin 35 kDa subunit;Pregnancy zone protein	A2m;Pzp	Q61838	1	6	6	5	3.9	3.9	3.4	167.28	2.8286e-12	21709000000	31.7858	31.933	32.1652	32.7616	31.747	32.612
	0.53915	-0.849997	612	IPI00230394;IPI00126191;IPI00113886	IPI00230394	Lamin-B1;Putative uncharacterized protein	Lmnb1	P14733;Q8C553	3	6	6	5	11.2	11.2	9.9	66.785	5.5948e-22	778190000	27.6312	26.9596	27.8685	27.252	25.3559	27.3015
	0.537293	2.4233	157	IPI00113870;IPI00848977;IPI00850755	IPI00113870;IPI00848977;IPI00850755	Cyclin;Proliferating cell nuclear antigen	Pcna;mCG_15182;RP23-33N15.1-001	P17918;Q542J9;Q91ZH2	3	1	1	1	5	5	5	28.785	0.0014509	1442900000	23.7978	23.1736	22.5224	24.1727	29.4529	23.138
	0.534473	0.42647	228	IPI00118795;IPI00753421;IPI00274750	IPI00118795;IPI00753421;IPI00274750	Casein kinase II subunit alpha;Putative uncharacterized protein	Csnk2a2	O54833;Q545V8;Q8BPF9;Q8CDH5;Q8CEL6	3	6	5	5	20.3	18.3	18.3	41.215	1.0652e-26	979670000	27.8916	27.7977	28.2255	27.8588	28.3474	28.988
	0.534328	0.612027	265	IPI00757359;IPI00881332;IPI00121515	IPI00757359;IPI00881332;IPI00121515	Caprin-1;Cytoplasmic activation- and proliferation-associated protein 1;GPI-anchored membrane protein 1;GPI-anchored protein p137;Membrane component chromosome 11 surface marker 1;Putative uncharacterized protein;Caprin1 protein;Cell cycle associated protein 1;RNA granule protein 105	Caprin1;G5E5;Gpiap;Gpiap1;Gpip137;M11s1;RP23-266F3.4-016;rng105	Q60865;Q3TEY4;Q3TTW8;Q8CD82;A1L0T9;A2BH48;A9CYP7;Q3UFZ6	3	1	1	1	1.6	1.6	1.6	78.168	0.0001216	116470000	23.9314	22.272	23.1343	23.9995	23.4475	23.7268
	0.532831	1.31115	440	IPI00132542	IPI00132542	Novel member of the major urinary protein (Mup) gene family;Mup1 protein;Putative uncharacterized protein	Mup2;RP23-287E8.3-006;Mup1;Mup10	A2BIN0;Q8JZT0;Q9D0H8	1	1	1	1	6.4	6.4	6.4	18.325	0.030622	134050000	23.0098	24.9406	23.1864	23.289	25.5269	26.2543
	0.532429	-1.68046	599	IPI00229963	IPI00229963	Maspin;Peptidase inhibitor 5;Serpin B5	Pi5;Serpinb5;Spi5;Spi7	P70124	1	2	2	2	5.6	5.6	5.6	42.111	1.3213e-05	149870000	27.1591	23.2261	23.236	22.4097	23.7972	22.3729
	0.530581	-1.85499	825	IPI00406603;IPI00848422	IPI00406603;IPI00848422	Activated protein C cofactor;Coagulation factor V;Coagulation factor V heavy chain;Coagulation factor V light chain;Putative uncharacterized protein	F5	O88783;Q8C7H9	2	4	2	2	2.1	1	1	247.23	1.496e-34	273660000	25.5319	25.6516	26.2604	26.284	24.5029	21.0921
	0.529957	-0.267773	483	IPI00136703;IPI00127596	IPI00136703	B-CK;Creatine kinase B chain;Creatine kinase B-type	Ckb;Ckbb	Q04447	2	13	13	13	46.2	46.2	46.2	42.713	2.3173e-130	3062900000	29.2194	29.4301	29.588	28.7593	29.2839	29.391
	0.527584	-0.805117	894	IPI00649950;IPI00469260	IPI00649950;IPI00469260	Elongation factor Tu GTP binding domain containing 2;Putative uncharacterized protein;MKIAA0031 protein;116 kDa U5 small nuclear ribonucleoprotein component;Elongation factor Tu GTP-binding domain-containing protein 2;U5 snRNP-specific protein, 116 kDa	Eftud2;mCG_49887;RP23-463E7.2-002;mKIAA0031;Snrp116;RP23-463E7.2-001	A2AH85;Q3TMY8;Q3U5Q3;Q6A0E3;Q7TMX4;O08810;Q543F1	2	4	3	3	4.6	3.6	3.6	109.49	6.2701e-05	66151000	23.749	24.6001	24.5587	23.1006	24.6982	22.6935
	0.525886	0.656075	829	IPI00407571;IPI00874408;IPI00652593;IPI00776286	IPI00407571;IPI00874408;IPI00652593;IPI00776286	Facilitates chromatin transcription complex subunit SSRP1;FACT complex subunit SSRP1;Recombination signal sequence recognition protein 1;Structure-specific recognition protein 1;T160;Structure specific recognition protein 1;Ssrp1 protein	Ssrp1;RP23-232L15.5-001;RP23-232L15.5-002	Q08943-2;Q08943;Q08943-1;A2AW06;Q05DR5;A2AW05	4	1	1	1	2	2	2	81.474	2.6511e-08	62185000	23.6317	23.3134	23.1093	24.9889	23.8514	23.1823
	0.525656	-1.39175	937	IPI00648763;IPI00649028	IPI00648763;IPI00649028	DEAD (Asp-Glu-Ala-Asp) box polypeptide 5;P68 RNA helicase	Ddx5;RP23-247J12.4-003;Hlr1;RP23-247J12.4-004	B1ARB9;O35662;B1ARC0	2	9	1	1	45.9	10.9	10.9	20.383	9.0605e-68	286490000	23.494	23.0464	26.6738	23.4674	22.7357	22.8359
	0.524964	2.52325	763	IPI00331597	IPI00331597	H1 VAR.4;H1d;Histone H1.3;Histone cluster 1, H1d;MCG50184;Putative uncharacterized protein	H1f3;Hist1h1d;mCG_50184	P43277;Q149Z9;Q3U292	1	6	1	1	23.1	7.2	7.2	22.099	2.2985e-20	1964300000	23.2674	23.4972	24.7483	24.5538	24.0518	30.477
	0.522742	-0.447159	344	IPI00125971	IPI00125971	26S protease regulatory subunit 10B;26S proteasome AAA-ATPase subunit RPT4;Proteasome 26S subunit ATPase 6;Proteasome subunit p42;Proteasome (Prosome, macropain) 26S subunit, ATPase, 6;Proteasome (Prosome, macropain) 26S subunit, ATPase, 6, isoform CRA_b;Psmc6 protein	Psmc6;Sug2;mCG_2025	P62334;Q14AQ1;Q8QZS9	1	1	1	1	3.1	3.1	3.1	44.172	0.032784	11473000	23.8217	24.6263	23.4669	23.7887	23.5295	23.2552
	0.521558	-0.408766	329	IPI00124820;IPI00752988	IPI00124820	Coronin-1C;Coronin-3;Putative uncharacterized protein;Coronin, actin binding protein 1C	Coro1c;mCG_3535	Q9WUM4;Q3TEU8;Q3TF74;Q3U8F0;Q499X7;Q5PPQ7	2	9	9	9	21.3	21.3	21.3	53.12	9.3057e-68	2301200000	28.6487	29.368	29.1639	29.1759	28.4992	28.2793
	0.52063	-1.825	410	IPI00130460;IPI00928416;IPI00928387;IPI00927972;IPI00928014	IPI00130460;IPI00928416;IPI00928387;IPI00927972;IPI00928014	Complex I-51kD;NADH dehydrogenase [ubiquinone] flavoprotein 1, mitochondrial;NADH-ubiquinone oxidoreductase 51 kDa subunit	Ndufv1	Q91YT0	5	3	3	3	7.3	7.3	7.3	50.834	2.3637e-06	264000000	25.6977	22.5469	25.9171	24.4027	23.5039	20.7802
	0.520247	0.486432	726	IPI00322562;IPI00663582;IPI00112407;IPI00895514;IPI00895455	IPI00322562;IPI00663582;IPI00112407;IPI00895514;IPI00895455	40S ribosomal protein S14;Ribosomal protein S14;Putative uncharacterized protein	Rps14;rps14	P62264;O70569;Q3UJS5	5	7	7	7	66.2	66.2	66.2	16.273	2.6128e-43	6051000000	29.8826	30.1738	30.0932	30.5293	31.235	29.8445
	0.5144	0.809514	414	IPI00130758	IPI00130758	Integral membrane protein 2B;Protein E25B;Putative uncharacterized protein;E25B protein	Itm2b	O89051;Q3TVJ0;Q3UCT9;Q9CVA8;Q9D1Q3;Q9JME4	1	2	2	2	7.1	7.1	7.1	30.26	2.7215e-07	91460000	24.206	21.9207	22.8044	23.4396	24.0636	23.8564
	0.513641	-0.715378	311	IPI00123802;IPI00331556;IPI00317710;IPI00317711;IPI00830204;IPI00224109;IPI00857988	IPI00123802;IPI00331556;IPI00317710;IPI00317711;IPI00830204;IPI00224109;IPI00857988	42 degrees C-HSP;Heat shock 110 kDa protein;Heat shock protein 105 kDa;Heat shock-related 100 kDa protein E7I;Heat shock 70 kDa protein 4;Heat shock 70-related protein APG-2;Heat shock protein 4;Heat shock protein 4, isoform CRA_a;Putative uncharacterized protein;MKIAA4025 protein;Heat shock 70 kDa protein 4L;Heat shock 70-related protein APG-1;Osmotic stress protein 94	Hsp105;Hsp110;Hsph1;Kiaa0201;Apg2;Hspa4;mCG_113604;RP23-337J7.3-001;mKIAA4025;Apg1;Hsp4l;Hspa4l;Osp94	Q61699-1;Q61699;Q61316;Q3U2G2;Q571M2;Q8C6R3;Q99L75;P48722-1;P48722;P48722-2;Q3TTD4;Q8C6H1;Q61699-2	7	1	1	1	1.6	1.6	1.6	96.406	0.003427	61030000	24.4598	23.3366	24.3485	24.1439	23.4199	22.4349
	0.513467	-1.1783	632	IPI00265386;IPI00761513;IPI00918561;IPI00918624	IPI00265386;IPI00761513	FAS-associated factor 2;UBX domain-containing protein 8	Faf2;Kiaa0887;Ubxd8	Q3TDN2-1;Q3TDN2;Q3TDN2-2	4	3	3	3	9.4	9.4	9.4	52.471	1.5874e-10	132760000	25.0825	24.6796	25.303	25.5375	23.8823	22.1105
	0.513316	-1.32166	748	IPI00330833	IPI00330833	C5a anaphylatoxin;Complement C5;Complement C5 alpha chain;Complement C5 alpha chain;Complement C5 beta chain;Hemolytic complement;Putative uncharacterized protein;Hc protein	C5;Hc	P06684;Q8BNV3;Q99KX9	1	4	2	2	3.2	2.2	2.2	188.88	5.1363e-41	230790000	25.0933	26.1627	25.7791	22.6346	24.0752	26.3603
	0.512988	-0.623874	656	IPI00308162;IPI00135651	IPI00308162	Calcium-binding mitochondrial carrier protein Aralar1;Mitochondrial aspartate glutamate carrier 1;Solute carrier family 25 member 12	Aralar1;Slc25a12	Q8BH59	2	9	9	9	20.4	20.4	20.4	74.569	2.8073e-119	916800000	27.7883	27.1552	28.1035	27.1198	26.2425	27.8131
	0.512659	0.393622	301	IPI00225066;IPI00123164;IPI00474805	IPI00225066;IPI00123164;IPI00474805	60S ribosomal protein L36a;60S ribosomal protein L44;MCG115063, isoform CRA_a;MCG1423;Putative uncharacterized protein;Ribosomal protein L36a;Ribosomal protein L36A	Rpl36a;Rpl44;mCG_115063;mCG_1423;RP23-26D22.2-001	P83882;Q5M9P1	3	3	3	3	17	17	17	12.441	1.8852e-08	3785000000	28.8483	29.8825	29.7354	29.833	30.0651	29.749
	0.512524	-0.264661	954	IPI00755309;IPI00754487;IPI00321170;IPI00753623;IPI00751485;IPI00754157;IPI00605077;IPI00849816;IPI00849994;IPI00848821;IPI00458105;IPI00850098;IPI00944079;IPI00131793	IPI00755309;IPI00754487;IPI00321170;IPI00753623;IPI00751485;IPI00754157;IPI00605077;IPI00849816;IPI00849994;IPI00848821;IPI00458105;IPI00850098	Putative uncharacterized protein;MCG11520, isoform CRA_b;Ribosomal protein L3;60S ribosomal protein L3;J1 protein	Rpl3;mCG_11520;Rp13	Q3T9U9;Q3U9L3;Q3UB15;Q3UB67;Q3UB90;Q91VJ6;Q99N25;P27659	14	17	17	17	44.2	44.2	44.2	46.109	4.095e-171	10741000000	30.9496	31.5495	31.3149	31.2937	30.8861	30.8403
	0.511769	0.240299	964	IPI00828338;IPI00649955;IPI00345772;IPI00757267;IPI00882042	IPI00828338;IPI00649955;IPI00345772	Four and a half LIM domains protein 3;Skeletal muscle LIM-protein 2	Fhl3	A2A781;A2A782;Q9R059	5	9	9	9	31.8	31.8	31.8	31.794	2.4344e-151	5037500000	30.0133	29.7458	30.1051	29.9487	30.5343	30.1022
	0.511329	-0.916389	406	IPI00828950;IPI00130187;IPI00228525;IPI00228526;IPI00475306	IPI00828950;IPI00130187;IPI00228525;IPI00228526;IPI00475306	Clathrin-coated vesicle/synaptic vesicle proton pump 116 kDa subunit;Vacuolar adenosine triphosphatase subunit Ac116;Vacuolar proton pump subunit 1;Vacuolar proton translocating ATPase 116 kDa subunit a isoform 1;V-type proton ATPase 116 kDa subunit a isoform 1;ATPase, H+ transporting, lysosomal V0 subunit a isoform 1;ATPase, H+ transporting, lysosomal V0 subunit A1, isoform CRA_c;ATPase, H+ tran…	Atp6n1;Atp6v0a1;mCG_20226;RP23-278K23.1-002;RP23-278K23.1-001;RP23-278K23.1-003	Q9Z1G4-2;Q9Z1G4;A2A5A1;Q9Z1G4-1;Q9Z1G4-3;A2A5A0;Q3TXT5;Q3TY98;Q6NXX6;A2A5A2;Q99M55	5	2	2	2	3.3	3.3	3.3	96.466	3.3914e-05	33064000	24.5609	23.2747	23.4431	23.4757	23.5572	21.4966
	0.508467	-0.851088	370	IPI00127987;IPI00460942	IPI00127987;IPI00460942	Actin-related protein 2/3 complex subunit 1A;Sid 329;SOP2-like protein;Putative uncharacterized protein	Arpc1a;Sid329	Q9R0Q6;Q9CTB9	2	4	4	4	12.4	12.4	12.4	41.626	3.8645e-38	401370000	26.3995	26.8572	26.6736	26.685	24.3658	26.3263
	0.507392	-1.36354	733	IPI00323592	IPI00323592	Malate dehydrogenase, mitochondrial	Mdh2;Mor1	P08249	1	6	6	6	26.3	26.3	26.3	35.611	6.8033e-27	179240000	26.9893	24.5527	24.3968	23.7896	25.45	22.6086
	0.507225	-0.927953	418	IPI00131176	IPI00131176	Cytochrome c oxidase polypeptide II;Cytochrome c oxidase subunit 2	COII;mt-Co2;Mtco2;Cox2;COX2;COXII	P00405;Q7JCZ1	1	2	2	2	7.5	7.5	7.5	25.976	0.00033868	255960000	26.2276	25.6308	25.9007	23.4281	25.8011	25.7459
	0.506276	-1.38942	721	IPI00321647;IPI00849863;IPI00124306	IPI00321647;IPI00849863	eIF3 p110;Eukaryotic translation initiation factor 3 subunit 8;Eukaryotic translation initiation factor 3 subunit C;Putative uncharacterized protein;Eif3c protein	Eif3c;Eif3s8	Q8R1B4;Q3TL08;Q66JU1;Q8BVX3;Q9CSD3;Q9CV26	3	3	3	3	3	3	3	105.53	6.2269e-07	82357000	25.8732	23.6394	23.2864	23.3911	24.0899	21.1498
	0.502732	-1.01069	432	IPI00132042	IPI00132042	Pyruvate dehydrogenase E1 component subunit beta, mitochondrial	Pdhb	Q9D051	1	2	2	2	6.7	6.7	6.7	38.937	9.5297e-08	73799000	24.3445	24.1749	24.778	23.1152	25.0414	22.1087
	0.502537	-1.92484	232	IPI00119063	IPI00119063	Alpha-2-macroglobulin receptor;Low-density lipoprotein receptor-related protein 1 515 kDa subunit;Low-density lipoprotein receptor-related protein 1 85 kDa subunit;Low-density lipoprotein receptor-related protein 1 intracellular domain;Prolow-density lipoprotein receptor-related protein 1;Putative uncharacterized protein;Lrp1 protein	A2mr;Lrp1	Q91ZX7;Q3U454;Q811K6;Q8C4T5	1	3	3	3	0.8	0.8	0.8	504.74	1.1787e-05	282170000	25.9955	26.1208	26.8271	26.3125	25.76	21.0964
	0.49839	0.964743	739	IPI00329913;IPI00757109;IPI00480558	IPI00329913;IPI00757109;IPI00480558	L-isoaspartyl protein carboxyl methyltransferase;Protein L-isoaspartyl/D-aspartyl methyltransferase;Protein-beta-aspartate methyltransferase;Protein-L-isoaspartate(D-aspartate) O-methyltransferase;Protein-L-isoaspartate O-methyltransferase	Pcmt1;mCG_117765	P23506-1;P23506;Q545L9;Q8BPI6;P23506-2	3	1	1	1	4.6	4.6	4.6	30.398	1.0899e-16	54526000	24.5509	23.6347	21.8094	23.8569	24.741	24.2913
	0.497739	0.158574	743	IPI00330363;IPI00462453;IPI00622160;IPI00265107;IPI00354363;IPI00462006;IPI00278580;IPI00606944;IPI00850703;IPI00461356;IPI00875556;IPI00661216;IPI00848731;IPI00849924;IPI00849084	IPI00330363;IPI00462453;IPI00622160;IPI00265107;IPI00354363;IPI00462006;IPI00278580;IPI00606944	60S ribosomal protein L7a;Surfeit locus protein 3;MCG11348;Putative uncharacterized protein;Ribosomal protein L7a;Ribosomal protein L7A;Rpl7a protein	Rpl7a;Surf3;Surf-3;mCG_11348;RP23-414L19.4-001	P12970;Q58ET1;Q5EBG5;Q6P1A9;Q80UT7	15	14	14	14	53	53	53	29.976	5.2929e-101	11933000000	31.1411	31.4569	31.2043	31.5251	31.5273	31.2257
	0.496457	-0.893302	530	IPI00221615;IPI00754018;IPI00775970	IPI00221615;IPI00754018	ADP-ribosylation factor 5	Arf5	P84084	3	5	2	2	33.3	15.6	15.6	20.529	6.9509e-22	283880000	25.7444	25.9472	26.2029	25.7154	23.5305	25.9687
	0.494409	-0.284421	866	IPI00458583	IPI00458583	Heterogeneous nuclear ribonucleoprotein U;Scaffold attachment factor A;Heterogenous nuclear ribonucleoprotein U;Putative uncharacterized protein	Hnrnpu;Hnrpu;hnRNP U	Q8VEK3;O88568;Q3TGN5;Q3TS50;Q3TVV6;Q3TWN5;Q3TXW2;Q3ULH5;Q8C290;Q9R205	1	19	19	19	33.2	33.2	33.2	87.917	0	8379700000	30.5298	30.7673	31.3319	30.7221	30.4468	30.6069
	0.494236	0.341096	561	IPI00785240;IPI00785384;IPI00225062;IPI00874854;IPI00848429	IPI00785240;IPI00785384;IPI00225062;IPI00874854	Serine/arginine repetitive matrix protein 2;Srrm2 protein	Kiaa0324;Srrm2	Q8BTI8-1;Q8BTI8;Q8BTI8-2;Q8BTI8-3;Q05BN4;Q05CY4	5	5	5	5	2.7	2.7	2.7	294.67	6.2967e-10	159510000	24.6843	25.2253	25.1232	25.546	24.8538	25.6563
	0.493946	-1.20938	615	IPI00230427;IPI00606310;IPI00122073	IPI00230427;IPI00606310;IPI00122073	Delayed early response protein 6;Glycosylation-inhibiting factor;L-dopachrome isomerase;L-dopachrome tautomerase;Macrophage migration inhibitory factor;Phenylpyruvate tautomerase;MCG3124, isoform CRA_b;Putative uncharacterized protein	Mif;mCG_3124	P34884;Q545F0	3	4	4	4	41.7	41.7	41.7	12.504	8.8449e-13	315510000	25.9865	26.023	26.0188	23.605	23.865	26.9302
	0.493235	-1.12446	450	IPI00133562;IPI00751223;IPI00754739	IPI00133562;IPI00751223;IPI00754739	Coiled-coil-helix-coiled-coil-helix domain-containing protein 3, mitochondrial;Chchd3 protein;Putative uncharacterized protein	Chchd3	Q9CRB9;Q91VG6;Q9D9P1	3	2	2	2	8.4	8.4	8.4	26.334	0.0022602	144900000	25.6885	25.0212	23.0231	23.5126	24.4422	22.4046
	0.485549	-1.36735	735	IPI00323800;IPI00831210	IPI00323800;IPI00831210	160 kDa neurofilament protein;Neurofilament 3;Neurofilament medium polypeptide;Neurofilament triplet M protein	Nef3;Nefm;Nfm	P08553	2	9	6	6	10.7	8.3	8.3	95.915	5.351e-29	154830000	25.5151	23.1633	26.0596	22.9653	25.2071	22.4636
	0.484562	0.956488	271	IPI00121596;IPI00654361	IPI00121596;IPI00654361	Pre-mRNA-processing-splicing factor 8;Splicing factor Prp8;Putative uncharacterized protein;Pre-mRNA processing factor 8	Prp8;Prpf8;RP23-384C18.4-004	Q99PV0;Q3TI71;B7ZC27;Q3UNG1	2	4	4	4	2.8	2.8	2.8	273.61	1.6498e-35	197730000	22.7307	25.1154	25.2927	24.868	25.5628	25.5775
	0.483663	1.77664	133	IPI00678584;IPI00112131;IPI00831282	IPI00678584;IPI00112131;IPI00831282	Ig lambda-2 chain V region;Light chain variable region;LOC207685 protein;MCG141777;Putative uncharacterized protein	Igl-V2;LOC207685;Igl-V1;mCG_141777	P01728;A2NVW2;A4FU62;Q9D8W4	3	1	1	1	3.4	3.4	3.4	24.875	0.019348	254540000	24.6805	22.2361	23.0492	22.5501	25.2621	27.4834
	0.482678	0.769192	320	IPI00124501	IPI00124501	Galectin-related protein A	Grpa	Q8VED9	1	2	2	2	14.5	14.5	14.5	18.955	0.00026878	24487000	24.5455	23.3068	22.5148	24.2236	24.8518	23.5993
	0.480577	1.05543	218	IPI00118196	IPI00118196	28S ribosomal protein S5, mitochondrial;Mitochondrial ribosomal protein S5;Mitochondrial ribosomal protein S5, isoform CRA_b;Putative uncharacterized protein	Mrps5;mCG_3033;RP23-105O13.7-001	Q99N87;A2AHS8;Q3U2U4	1	1	1	1	2.3	2.3	2.3	48.206	0.0041853	43624000	22.8827	23.3135	21.6463	24.5629	24.3992	22.0468
	0.479853	-0.239289	847	IPI00420363;IPI00649370;IPI00649260	IPI00420363	DEAD box protein 5;DEAD box RNA helicase DEAD1;Probable ATP-dependent RNA helicase DDX5;RNA helicase p68;DEAD (Asp-Glu-Ala-Asp) box polypeptide 5;Putative uncharacterized protein;Ddx5 protein;MCG2872, isoform CRA_a	Ddx5;Tnz2;mCG_2872;RP23-247J12.4-001	Q61656;A1L333;Q3UXW3;Q3V0Z8;Q5U222;Q8BTS0;Q921Y3;Q9CSD9	3	23	22	10	36.3	34.5	17.4	69.319	2.2939e-116	5704000000	30.0036	30.346	30.5764	29.829	30.3092	30.07
	0.478956	1.05346	114	IPI00110684	IPI00110684	Inorganic pyrophosphatase;Pyrophosphate phospho-hydrolase;Putative uncharacterized protein;Pyp protein	Pp;Ppa1;Pyp	Q9D819;Q3UA53;Q4FK49;Q8BTY3	1	2	2	2	8.3	8.3	8.3	32.667	5.232e-27	253280000	25.691	25.2346	22.7666	25.9096	25.0272	25.9158
	0.478604	-1.00212	294	IPI00122743;IPI00222457	IPI00122743;IPI00222457	Aspartate--tRNA ligase;Aspartyl-tRNA synthetase, cytoplasmic;Putative uncharacterized protein	Dars	Q922B2;Q3TF87;Q3TMC5;Q3U987;Q3UJQ3;Q8BK18	2	6	6	6	14.8	14.8	14.8	57.117	1.4084e-15	474310000	26.7206	26.6927	26.9197	26.0735	24.0782	27.175
	0.476582	-0.422447	473	IPI00135646;IPI00553576	IPI00135646;IPI00553576	68 kDa peroxisomal membrane protein;70 kDa peroxisomal membrane protein;ATP-binding cassette sub-family D member 3;Putative uncharacterized protein;70kDa peroxisomal membrane protein;ATP-binding cassette, sub-family D (ALD), member 3;ATP-binding cassette, sub-family D (ALD), member 3, isoform CRA_a	Abcd3;Pmp70;Pxmp1;PXMP1;mCG_126778	P55096;Q3U645;Q3UNS0;Q71V77;Q91VT3;Q9DBZ6	2	4	4	4	10.2	10.2	10.2	75.482	1.922e-13	243280000	25.0805	26.0229	26.1504	25.4888	24.9604	25.5372
	0.475962	-1.27827	712	IPI00320208	IPI00320208	Elongation factor 1-beta	Eef1b;Eef1b2	O70251	1	4	4	4	32.9	32.9	32.9	24.693	3.1044e-39	579190000	27.3786	26.6521	27.0328	26.5688	23.4781	27.1818
	0.475284	1.09415	876	IPI00464377;IPI00850107	IPI00464377;IPI00850107	Ig kappa chain V-II region 2S1.3		P01629	2	1	1	1	10.7	10.7	10.7	13.242	0.0028973	95207000	22.2969	23.1176	23.0012	21.9749	24.7324	24.9908
	0.474101	-0.899927	882	IPI00466153;IPI00621625;IPI00460103;IPI00461652;IPI00848921	IPI00466153;IPI00621625;IPI00460103;IPI00461652;IPI00848921	60S ribosomal protein L34	Rpl34	Q9D1R9	5	5	5	5	22.2	22.2	22.2	13.293	1.3124e-10	2381800000	28.757	29.5069	29.2244	28.9042	26.685	29.1993
	0.472179	1.67138	215	IPI00848991;IPI00620245;IPI00874894;IPI00117924	IPI00848991;IPI00620245;IPI00874894;IPI00117924	MHC class I cell surface glycoprotein;T18 class I MHC gene (exon 5);MHC class I like protein GS24;Histocompatibility 2, M region locus 3;MHC class I antigen H-2M3;MHC integral membrane protein M3;MHC class I-b antigen M3	H-2T24;H2-T24;H2-GS24;H2-M3;H-2M3;mCG_23393;MHC class I H-2M3;M3a	Q31129;Q9XRZ3;Q6LBQ6;Q0WXH3;Q31093;Q31166;Q7YP94;Q7YPD1;Q7YPG8;Q8MHM0	4	1	1	1	2.7	2.7	2.7	55.557	0.0022445	663330000	23.9923	22.7547	22.2955	22.5175	24.1072	27.432
	0.471674	-0.898097	704	IPI00319231;IPI00831483;IPI00755989;IPI00850964;IPI00653962;IPI00659112;IPI00673173	IPI00319231;IPI00831483;IPI00755989;IPI00850964;IPI00653962	40S ribosomal protein S15;RIG protein;Putative uncharacterized protein	Rig;Rps15	P62843;Q3UK70;Q3UXS6	7	5	5	5	64.1	64.1	64.1	17.04	2.3094e-234	5440600000	30.3119	30.0813	30.6564	29.8518	27.896	30.6076
	0.470791	0.932256	769	IPI00331738;IPI00875297;IPI00850468	IPI00331738;IPI00875297;IPI00850468	52 kDa ribonucleoprotein autoantigen Ro/SS-A;52 kDa Ro protein;Ro(SS-A);Sjoegren syndrome type A antigen;Tripartite motif-containing protein 21;Putative uncharacterized protein;Trim21 protein;Tripartite motif protein 21, isoform CRA_b;Tripartite motif-containing 21	Ro52;Ssa1;Trim21;mCG_23415	Q62191;Q3UCL2;Q921V6;Q3U7K7	3	1	1	1	2.8	2.8	2.8	54.174	0.003709	37430000	22.8077	23.8524	22.5887	22.9893	25.509	23.5473
	0.470317	-0.165941	872	IPI00462072;IPI00648821;IPI00473227;IPI00649143;IPI00849751;IPI00889980;IPI00331704;IPI00830694;IPI00122684;IPI00649551;IPI00830788;IPI00649376;IPI00649925;IPI00648260	IPI00462072;IPI00648821;IPI00473227;IPI00649143	2-phospho-D-glycerate hydro-lyase;Alpha-enolase;Enolase 1;Non-neural enolase;Enolase	Eno1;Eno-1;EG433182;mCG_115657;mCG_17183;RP23-278I3.3-001;RP23-278I3.3-002;RP23-278I3.3-006	P17182;Q5FW97;Q6PHC1;Q8CF78;B0QZL1	14	17	17	13	52.3	52.3	38	47.14	1.5717e-106	4365200000	29.9979	29.7674	29.8752	29.4405	29.8748	29.8273
	0.463519	-1.91491	918	IPI00555059;IPI00758024;IPI00754071;IPI00404031;IPI00221454;IPI00756385	IPI00555059;IPI00758024;IPI00754071;IPI00404031	1-Cys peroxiredoxin;Acidic calcium-independent phospholipase A2;Antioxidant protein 2;Non-selenium glutathione peroxidase;Peroxiredoxin-6;Peroxiredoxin 6;Putative uncharacterized protein;MKIAA0106 protein	Aop2;Ltw4;Prdx5;Prdx6;mKIAA0106	O08709;Q53ZU7;Q6A0D0;Q6GT24;Q8BPD3	6	7	7	7	31.7	31.7	31.7	24.87	1.0354e-49	594930000	29.0806	24.2559	24.2968	24.6646	24.8378	22.3862
	0.463308	-1.68045	757	IPI00331436;IPI00828469	IPI00331436;IPI00828469	Cytosol aminopeptidase;Leucine aminopeptidase 3;Leucyl aminopeptidase;Proline aminopeptidase;Prolyl aminopeptidase	Lap3;Lapep	Q9CPY7-1;Q9CPY7;Q9CPY7-2	2	2	2	2	4.6	4.6	4.6	56.141	1.6266e-09	131380000	26.756	22.1771	23.9813	22.5166	24.1078	21.2486
	0.463242	-1.54235	496	IPI00138274;IPI00875000	IPI00138274;IPI00875000	Alpha(B)-crystallin;Alpha-crystallin B chain;P23;Cryab protein;Crystallin, alpha B, isoform CRA_a;Putative uncharacterized protein	Crya2;Cryab;mCG_4166	P23927;Q52L78	2	4	4	4	24.6	24.6	24.6	20.069	1.9927e-13	156020000	26.9691	22.6426	23.9441	23.1047	24.0402	21.7839
	0.459541	1.34771	374	IPI00128155;IPI00845557;IPI00856974;IPI00114237;IPI00845775	IPI00128155;IPI00845557;IPI00856974;IPI00114237;IPI00845775	C-terminal-binding protein 1;C-terminal-binding protein 2;C-terminal binding protein 2, isoform CRA_c;Putative uncharacterized protein;Ctbp2 protein;C-terminal binding protein 2, isoform CRA_b	Ctbp1;Ctbp2;mCG_15820	O88712-1;O88712;O88712-2;P56546-2;P56546;P56546-1;Q3UGL5;Q3UIX8;Q91YZ2;O88712-3	5	3	3	3	8.4	8.4	8.4	47.744	1.1768e-09	124880000	23.6406	21.7489	25.6277	24.0188	24.9778	26.0638
	0.458681	3.19464	783	IPI00346834	IPI00346834	Keratin, type II cytoskeletal 2 oral;Keratin-76;Type-II keratin Kb9	Krt76	Q3UV17	1	8	1	1	10.4	1.5	1.5	62.844	3.4516e-29	25616000000	22.6039	22.8153	24.0122	22.03	24.9419	32.0436
	0.457662	-1.67126	348	IPI00126115;IPI00653231;IPI00278561	IPI00126115;IPI00653231;IPI00278561	Sideroflexin-3;Putative uncharacterized protein	Sfxn3	Q91V61-1;Q91V61;Q3U4F0;Q91V61-2	3	3	3	3	17.4	17.4	17.4	35.406	5.5424e-09	160530000	25.0388	25.3125	25.2306	24.896	25.2881	20.3839
	0.456563	0.297564	464	IPI00134809	IPI00134809	2-oxoglutarate dehydrogenase complex component E2;Dihydrolipoamide succinyltransferase component of 2-oxoglutarate dehydrogenase complex;Dihydrolipoyllysine-residue succinyltransferase component of 2-oxoglutarate dehydrogenase complex, mitochondrial;E2K	Dlst	Q9D2G2-1;Q9D2G2	1	3	3	3	9.5	9.5	9.5	48.994	3.4537e-08	390740000	25.9376	26.3128	26.5077	26.3408	27.0016	26.3083
	0.455391	-0.320886	691	IPI00555045;IPI00315548;IPI00468385;IPI00473445;IPI00875087;IPI00467197;IPI00626639;IPI00624454;IPI00664929;IPI00461504;IPI00404653;IPI00749628;IPI00462005;IPI00468196;IPI00273514;IPI00606615;IPI00676916;IPI00378437;IPI00914111;IPI00380998;IPI00407707;IPI00115817;IPI00135074;IPI00130348;IPI00460090;IPI00890245;IPI00757792;IPI00751831;IPI00889838	IPI00555045;IPI00315548;IPI00468385;IPI00473445;IPI00875087;IPI00467197;IPI00626639;IPI00624454;IPI00664929;IPI00461504;IPI00404653;IPI00749628;IPI00462005;IPI00468196;IPI00273514;IPI00606615;IPI00676916	60S ribosomal protein L21;Ribosomal protein L21;MCG120646;MCG121646, isoform CRA_a;MCG121688;MCG18971;Putative uncharacterized protein;Rpl21 protein	Rpl21;mCG_120646;mCG_121646;mCG_121688;mCG_18971	O09167;Q4VA28;Q9CQM8	29	5	5	4	32.5	32.5	32.5	18.562	6.4729e-51	3027100000	29.1591	29.5757	29.4077	29.1701	28.5317	29.478
	0.454244	2.33529	813	IPI00403352	IPI00403352	Serine/threonine-protein kinase SMG1	Kiaa0421;Smg1	Q8BKX6-1;Q8BKX6	1	2	2	2	0.6	0.6	0.6	409.74	0.0046973	4166100000	23.8185	23.6931	23.4256	22.8797	24.7976	30.2657
	0.453052	-1.10884	292	IPI00122549;IPI00230540;IPI00857067	IPI00122549;IPI00230540;IPI00857067	Outer mitochondrial membrane protein porin 1;Plasmalemmal porin;Voltage-dependent anion-selective channel protein 1;Voltage-dependent anion-selective channel protein 5;Putative uncharacterized protein	Vdac1;Vdac5	Q60932-1;Q60932;Q3THL7;Q3TIG8;Q3U6K8;Q60932-2	3	2	1	1	7.8	4.4	4.4	32.351	0.00035233	19701000	24.2318	22.709	22.9755	22.4458	23.693	20.451
	0.452859	-0.849813	463	IPI00134621;IPI00127109;IPI00126133	IPI00134621;IPI00127109;IPI00126133	GTPase Ran;GTP-binding nuclear protein Ran;Ras-like protein TC4;Ras-related nuclear protein;Putative uncharacterized protein;MCG49183;Novel Ras protein (1700009N14Rik);RIKEN cDNA 1700009N14 gene;GTP-binding nuclear protein Ran, testis-specific isoform;MCG131225;RAS-like, family 2, locus 9	Ran;Rasl2-8;1700009N14Rik;mCG_49183;RP23-143B14.1;RP23-143B14.1-001;Rasl2-9;mCG_131225	P62827;Q3ULW0;Q14AA6;Q61820;A6H622	3	8	8	8	33.3	33.3	33.3	24.423	1.1856e-18	1243200000	28.2851	27.795	28.4644	27.8221	25.7979	28.3749
	0.452158	0.532642	119	IPI00404551;IPI00111013;IPI00881091;IPI00927957	IPI00404551;IPI00111013;IPI00881091;IPI00927957	Putative uncharacterized protein;Cathepsin D;Ctsd protein;Cathepsin D, isoform CRA_a	Ctsd;mCG_11067	Q8C243;P18242;Q05BF3;Q3TIR0;Q3TJN3;Q3TWD0;Q3TWL1;Q3TWR6;Q3TXL5;Q3U651;Q3U7I9;Q3U7P0;Q3U8W5;Q3UAQ1;Q3UC89;Q3UCD9;Q8VCK2;Q3UCW4	4	1	1	1	4	4	4	48.373	5.3805e-07	65303000	23.5464	23.5534	22.3154	23.1854	24.2096	23.6181
	0.45061	-0.54213	352	IPI00126635	IPI00126635	Isocitrate dehydrogenase 3 (NAD+) beta;Tumor-related protein	Idh3b;mCG_9915;RP23-20A6.5-001	Q91VA7	1	7	7	7	23.7	23.7	23.7	42.194	4.53e-22	614520000	27.4832	26.7326	27.1308	25.767	26.5569	27.3962
	0.450547	2.73546	527	IPI00221528	IPI00221528	Beta-actin-like protein 2;Kappa-actin	Actbl2	Q8BFZ3	1	11	2	2	37	8	8	42.004	1.6639e-211	1008900000	24.13	22.0664	23.3915	22.83	30.9732	23.9911
	0.450311	-0.200199	279	IPI00752412;IPI00122048	IPI00752412;IPI00122048	ATPase, Na+/K+ transporting, alpha 3 polypeptide;ATPase, Na+/K+ transporting, alpha 3 polypeptide, isoform CRA_c;Na(+)/K(+) ATPase alpha(III) subunit;Sodium pump subunit alpha-3;Sodium/potassium-transporting ATPase subunit alpha-3;Atp1a3 protein	Atp1a3;mCG_7257	Q8VCE0;Q6PIC6;Q8CGD9;Q8R0B0;Q8R0E8	2	11	11	3	14.3	14.3	4.2	115.97	5.6486e-47	1524900000	28.3605	28.2947	28.4629	28.2242	28.464	27.8294
	0.449982	0.651751	510	IPI00154054	IPI00154054	Acetoacetyl-CoA thiolase;Acetyl-CoA acetyltransferase, mitochondrial;Putative uncharacterized protein	Acat1	Q8QZT1;Q3TQP7	1	1	1	1	3.1	3.1	3.1	44.816	0.0065339	95329000	24.4315	23.9971	22.8938	23.5938	24.9773	24.7065
	0.449443	-0.319034	249	IPI00119896;IPI00660514;IPI00896015;IPI00321209;IPI00272227;IPI00316728;IPI00858130	IPI00119896;IPI00660514;IPI00896015;IPI00321209;IPI00272227	DnaJ homolog subfamily B member 6;Heat shock protein J2;mDj4;MRJ;Putative uncharacterized protein	Dnajb6;Hsj2;Mrj	O54946-1;O54946;O54946-2;Q9DAN5	7	6	6	5	13.7	13.7	11	39.807	2.8817e-17	2512300000	28.9679	29.1767	29.3187	28.5486	29.4114	28.5463
	0.449405	0.257776	837	IPI00409817;IPI00354819;IPI00848866;IPI00474757;IPI00462232;IPI00850361;IPI00458035;IPI00850299;IPI00133392;IPI00312700;IPI00895557;IPI00461505;IPI00469531	IPI00409817;IPI00354819;IPI00848866;IPI00474757;IPI00462232;IPI00850361	17 kDa myosin light chain;Myosin light chain 3;Myosin light chain alkali 3;Myosin light polypeptide 6;Smooth muscle and nonmuscle myosin light chain alkali 6;Myosin light polypeptide 6 alkali smooth muscle and non-muscle protein;Putative uncharacterized protein;MCG140959, isoform CRA_a;Myl6 protein;Myosin, light polypeptide 6, alkali, smooth muscle and non-muscle	Myl6;Myln;Gm8894;mCG_140959	Q60605-1;Q60605;Q60605-2;B0LAC7;Q3TIG9;Q642K0	13	9	9	8	80.1	80.1	71.5	16.93	6.381e-180	28526000000	32.2022	32.5009	32.6251	33.0426	32.748	32.3109
	0.449064	-0.817335	863	IPI00900442;IPI00453996;IPI00608077	IPI00900442;IPI00453996;IPI00608077	Nonmuscle myosin II-C2;Myosin heavy chain 14;Myosin heavy chain, non-muscle IIc;Myosin-14;Non-muscle myosin heavy chain IIc;Myh14 protein	Myh14	B3F3T1;Q6URW6-1;Q6URW6;Q6URW6-2;Q7TQH2	3	28	19	19	16	12	12	231.62	3.1212e-173	1172100000	27.8566	28.2883	28.2784	28.3757	25.8234	27.7722
	0.448305	-2.01512	200	IPI00117043;IPI00404804;IPI00266875;IPI00885994;IPI00885500	IPI00117043;IPI00404804;IPI00266875;IPI00885994;IPI00885500	Actin, aortic smooth muscle;Alpha-actin-2;Putative uncharacterized protein;Actin, gamma-enteric smooth muscle;Alpha-actin-3;Gamma-2-actin;Smooth muscle gamma-actin;Actin, gamma 2, smooth muscle, enteric, isoform CRA_a	Acta2;Actsa;Actvs;Acta3;Actg2;Actsg;mCG_133573	P62737;Q3U122;P63268;Q3UJ36;Q61852	5	24	1	1	78.2	2.9	2.9	42.009	0	1131200000	23.3877	23.4853	28.8951	23.5321	24.1997	21.9909
	0.447763	-1.735	626	IPI00377441;IPI00261455;IPI00674601;IPI00848868;IPI00754798	IPI00377441;IPI00261455;IPI00674601;IPI00848868;IPI00754798	40S ribosomal protein S26;MCG18667;MCG9347;Putative uncharacterized protein;Ribosomal protein S26	Rps26;mCG_18667;mCG_9347	P62855;Q497N1	5	4	4	4	37.4	37.4	37.4	13.015	3.5411e-24	1752800000	28.8157	28.6081	28.7631	28.9051	23.6758	28.401
	0.446908	-0.292976	779	IPI00341282	IPI00341282	ATP synthase subunit b, mitochondrial;Putative uncharacterized protein;ATP synthase, H+ transporting, mitochondrial F0 complex, subunit b, isoform 1;ATP synthase, H+ transporting, mitochondrial F0 complex, subunit b, isoform 1, isoform CRA_a;ATP synthase b chain homolog	Atp5f1;mCG_10745	Q9CQQ7;Q3TJD4;Q3UF04;Q5I0W0;Q64218	1	2	2	2	9	9	9	28.948	6.3665e-08	448290000	26.5179	26.4761	27.2064	26.1724	26.7023	26.4469
	0.446078	-0.404552	670	IPI00311383;IPI00742301	IPI00311383;IPI00742301	30 kDa adipocyte complement-related protein;Adipocyte complement-related 30 kDa protein;Adipocyte, C1q and collagen domain-containing protein;Adipocyte-specific protein AdipoQ;Adiponectin;Adiponectin, C1Q and collagen domain containing;Putative uncharacterized protein	Acdc;Acrp30;Adipoq;Apm1;mCG_128261	Q60994;Q6GTX4;Q8BRW2	2	2	2	2	9.7	9.7	9.7	26.841	3.694e-23	261010000	26.0025	25.7651	25.9467	26.0682	24.7706	25.6618
	0.443651	0.750552	196	IPI00116697;IPI00230011;IPI00378145	IPI00116697;IPI00230011;IPI00378145	Ras-related protein Rab-6A;RAB6, member RAS oncogene family, isoform CRA_a;Rab6A;Putative uncharacterized protein;RAB6, member RAS oncogene family, isoform CRA_c;Ras-related protein Rab-6B;Rab6B;RAB6B, member RAS oncogene family	MNCb-1660;Rab6;Rab6a;mCG_2848;Rab6A;D9Bwg0185e;Rab6b;mCG_16153;Rab6B	P35279-1;P35279;Q0PD54;P35279-2;Q3U4W5;P61294;Q0PD53	3	2	1	1	10.6	5.3	5.3	23.59	0.00044409	18529000	24.1433	23.428	22.6648	23.7266	25.3266	23.4345
	0.443353	-0.258222	391	IPI00129323;IPI00221826;IPI00649438;IPI00474970;IPI00346575	IPI00129323;IPI00221826;IPI00649438;IPI00474970;IPI00346575	Pre-mRNA-splicing factor SRP20;Protein X16;Splicing factor, arginine/serine-rich 3;MCG21131, isoform CRA_d;Splicing factor, arginine/serine-rich 3 (SRp20);Putative uncharacterized protein;MCG21131, isoform CRA_a;MCG21910;Novel protein similar to splicing factor, arginine/serine-rich 3 (SRp20) Sfrs3	Sfrs3;Srp20;X16;mCG_21131;RP23-73N16.4-001;mCG_21910;OTTMUSG00000006392;RP23-438D7.4-001	P84104-1;P84104;B2KF41;Q9D6W4;P84104-2;Q3U781;A2A4X6	5	6	5	5	36.6	36.6	36.6	19.329	9.6284e-39	2587700000	29.0944	29.3622	28.9585	28.9729	29.2067	28.4608
	0.442843	-0.277786	780	IPI00875583;IPI00341354	IPI00875583;IPI00341354	UPF0672 protein C3orf58 homolog;Putative uncharacterized protein	1190002N15Rik	Q3USZ8;Q3TS89	2	1	1	1	4.4	4.4	4.4	52.325	0.0062229	28839000	23.4608	23.1033	23.2813	22.8554	23.4896	22.667
	0.442662	0.482335	498	IPI00138406;IPI00407954	IPI00138406;IPI00407954	Ras-related protein Krev-1;Ras-related protein Rap-1A;Rap1A-retro1;Rap1A-retro2;Putative uncharacterized protein;GTP-binding protein smg p21B;Ras-related protein Rap-1b;RAS related protein 1b;RAS related protein 1b, isoform CRA_a	Krev-1;Rap1a;Gm9392;Rap1b;mCG_3219	P62835;C5H0E8;C5H0E9;Q3U7U8;Q3V3W9;Q99JI6;Q52L50	2	1	1	1	6.5	6.5	6.5	20.987	5.7442e-05	73096000	23.4136	23.6979	23.3499	24.7769	23.2004	23.931
	0.441419	-0.357907	456	IPI00133985;IPI00856593	IPI00133985;IPI00856593	49 kDa TATA box-binding protein-interacting protein;DNA helicase p50;Pontin 52;RuvB-like 1;TIP49a;MCG130614;Putative uncharacterized protein	Ruvbl1;Tip49;Tip49a;mCG_130614	P60122;Q3U1C2;Q3UJN2	2	19	19	19	53.5	53.5	53.5	50.213	2.0494e-188	6068700000	30.4094	30.0221	30.9366	29.859	29.8863	30.549
	0.440924	0.795364	787	IPI00349401	IPI00349401	Putative uncharacterized protein;Splicing factor 3b, subunit 2	Sf3b2;mCG_19856	Q3UAI4;Q3UBH2;Q3UJB0;Q3UQU5;Q80W39;Q8BL33;Q9CS24	1	1	1	1	1.4	1.4	1.4	98.197	0.0069977	35478000	23.6696	23.0405	22.1863	22.5097	24.1224	24.6504
	0.440717	0.632053	492	IPI00137599	IPI00137599	Plasma selenoprotein P;Selenoprotein P	Selp;Sepp1	P70274	1	1	1	1	5.8	5.8	5.8	42.236	1.7018e-05	68958000	23.561	24.1552	22.2195	23.5834	23.8886	24.36
	0.439593	0.700431	140	IPI00406790;IPI00828919;IPI00858128;IPI00112584;IPI00475044;IPI00858144;IPI00857865	IPI00406790;IPI00828919;IPI00858128;IPI00112584;IPI00475044;IPI00858144;IPI00857865	Calcium/calmodulin-dependent protein kinase type II subunit delta;Calcium/calmodulin-dependent protein kinase II delta;Putative uncharacterized protein	Camk2d;Kiaa4163	Q6PHZ2-5;Q6PHZ2;Q6PHZ2-4;Q6PHZ2-1;O70459;Q6PHZ2-2;Q3V1X9;Q8C8X9;Q8CCM0	7	6	2	2	14.8	5.3	5.3	60.003	1.9469e-18	44456000	23.3755	21.8826	23.4829	22.7186	24.0589	24.0647
	0.438593	0.266542	187	IPI00850130;IPI00115902;IPI00627049;IPI00848982;IPI00850395;IPI00849676;IPI00605670;IPI00277459	IPI00850130;IPI00115902;IPI00627049;IPI00848982;IPI00850395;IPI00849676;IPI00605670;IPI00277459	60S ribosomal protein L35a;MCG1036414;MCG115732;MCG121795;MCG128444;MCG130125, isoform CRA_a;MCG133520;Putative uncharacterized protein;Ribosomal protein L35A;Rpl35a protein	Rpl35a;mCG_1036414;mCG_115732;mCG_121795;mCG_128444;mCG_130125;mCG_133520	O55142;Q6ZWX1;Q8BQV7;Q9DC85	8	4	4	4	25.4	25.4	25.4	13.36	6.6112e-09	2585400000	28.9248	29.2964	28.7884	29.6818	29.1495	28.978
	0.438319	1.91784	444	IPI00473728;IPI00133185	IPI00473728;IPI00133185	Putative uncharacterized protein;60S ribosomal protein L14	Rpl14	Q9CWK0;Q9CR57	2	5	1	1	24.7	5.7	5.7	26.316	8.3365e-30	1851200000	23.1115	25.4356	22.7578	22.9361	25.3961	28.7262
	0.437776	-0.528353	798	IPI00380460;IPI00468647;IPI00331259;IPI00553629	IPI00380460;IPI00468647;IPI00331259	Desmoglein-1-beta;Desmoglein-5;Desmoglein 1 beta;MCG140886;Putative uncharacterized protein;Desmoglein-1-alpha;Desmosomal glycoprotein I;DG1;DGI;Desmoglein-1-gamma;Desmoglein-6	Dsg1b;Dsg5;mCG_140886;Dsg1;Dsg1a;Dsg1c;Dsg6	Q7TSF1;B2RQH0;Q9CUH7;Q61495;Q7TSF0-1;Q7TSF0	4	5	5	5	4.2	4.2	4.2	114.45	9.9675e-10	495170000	27.5608	26.9612	25.8646	26.1322	26.5576	26.1118
	0.436334	1.45765	694	IPI00317356	IPI00317356	Aromatic esterase 1;Serum aryldialkylphosphatase 1;Serum paraoxonase/arylesterase 1;Paraoxonase 1	Pon;Pon1	P52430;Q91X30	1	1	1	1	2.5	2.5	2.5	39.565	0.018791	471310000	24.157	23.8337	22.5221	23.2068	24.0821	27.5968
	0.435303	-0.769862	484	IPI00475378;IPI00136883;IPI00749991;IPI00875279	IPI00475378;IPI00136883;IPI00749991;IPI00875279	Putative uncharacterized protein;Polypyrimidine tract binding protein 1;Polypirimidine tract binding protein;MCG13402, isoform CRA_c;MCG13402, isoform CRA_a;Heterogeneous nuclear ribonucleoprotein I;Polypyrimidine tract-binding protein 1;MCG13402, isoform CRA_d;Ptbp1 protein	Ptbp1;PTB4;mCG_13402;mPTB1;Ptb	Q3U5I2;Q5RJV5;Q6NZB8;Q80T07;Q8K144;Q922I7;Q3T984;Q3TQW3;Q3UBR5;Q8BGJ5;Q8C2R5;Q8R509;P17225;Q8CB58;Q923A7	4	1	1	1	4.1	4.1	4.1	59.321	4.725e-28	18585000	24.1476	23.8486	23.6361	24.4782	22.9193	21.9253
	0.433001	-0.650929	195	IPI00119220;IPI00116535;IPI00125265;IPI00605628;IPI00660581	IPI00119220;IPI00116535;IPI00125265;IPI00605628;IPI00660581	Small nuclear ribonucleoprotein Sm D2;snRNP core protein D2;MCG4862;Small nuclear ribonucleoprotein D2	Snrpd2;mCG_4862	P62317;Q14AF6	5	1	1	1	8.5	8.5	8.5	13.527	2.6944e-08	20730000	23.8997	23.8158	24.3203	23.4842	24.3755	22.2234
	0.431613	0.763681	411	IPI00130489	IPI00130489	Ras-related protein Rab-35;Putative uncharacterized protein;Rab35;RAB35, member RAS oncogene family	Rab35;mCG_20711	Q6PHN9;Q3U0T9	1	3	1	1	15.4	4.5	4.5	23.025	1.6457e-05	26600000	23.6357	22.8379	23.2349	23.9598	25.2685	22.7713
	0.429131	-1.30824	128	IPI00111601;IPI00556694	IPI00111601;IPI00556694	SPARC/osteonectin, CWCV, and Kazal-like domains proteoglycan 3;Testican-3;Putative uncharacterized protein;MKIAA4039 protein	Spock3;mKIAA4039	Q8BKV0-1;Q8BKV0;Q3TPI9;Q571A9;Q8BKV0-2;Q3US75	2	2	2	2	4.4	4.4	4.4	49.097	1.954e-05	120130000	23.215	25.6052	24.437	22.7416	25.1836	21.4073
	0.428023	-1.09973	337	IPI00125397	IPI00125397	Solute carrier family 30 member 3;Zinc transporter 3;Putative uncharacterized protein;Slc30a3 protein	Slc30a3;Znt3	P97441;Q3TMQ7;Q3UN07;Q6NZC3	1	2	2	2	7.7	7.7	7.7	41.824	0.0016875	95344000	24.302	22.8845	24.9087	22.1405	24.7658	21.8897
	0.427655	-1.01735	989	IPI00605227;IPI00857736;IPI00944159;IPI00918736;IPI00918573;IPI00229571;IPI00556695;IPI00918742	IPI00605227;IPI00857736;IPI00944159;IPI00918736;IPI00918573	MKIAA0138 protein;Scaffold attachment factor B2;Putative uncharacterized protein	mKIAA0138;Safb2	Q6A0C0;Q80YR5;Q3UGR1	8	3	2	2	2.3	1.6	1.6	118.23	0.00013098	89660000	24.7443	23.7107	25.2754	24.0444	24.8304	21.8036
	0.425416	-0.916004	648	IPI00276926;IPI00885254	IPI00276926;IPI00885254	Putative uncharacterized protein;Solute carrier family 25 (Mitochondrial carrier, citrate transporter), member 1	Slc25a1;mCG_131850	Q3TDH6;Q8JZU2	2	5	5	5	24.4	24.4	24.4	33.931	6.2213e-12	361660000	25.7337	26.7261	26.522	26.2383	23.6756	26.3199
	0.423798	-0.841235	723	IPI00624863;IPI00322096;IPI00881389	IPI00624863;IPI00322096;IPI00881389	Phosphoribosylaminoimidazole carboxylase, phosphoribosylaminoribosylaminoimidazole, succinocarboxamide synthetase;Phosphoribosylaminoimidazole carboxylase, phosphoribosylaminoribosylaminoimidazole, succinocarboxamide synthetase, isoform CRA_a;Putative uncharacterized protein;AIR carboxylase;Multifunctional protein ADE2;Phosphoribosylaminoimidazole carboxylase;Phosphoribosylaminoimidazole-succinoc…	mCG_15858;Paics	Q9CQ38;Q9DCL9	3	1	1	1	3.5	3.5	3.5	47.006	0.0050501	24000000	23.4668	22.6031	23.6128	22.9524	23.3739	20.8326
	0.423074	-0.207744	455	IPI00224729;IPI00133916;IPI00108143	IPI00224729;IPI00133916	Heterogeneous nuclear ribonucleoprotein H1;Putative uncharacterized protein;Heterogeneous nuclear ribonucleoprotein H;Heterogeneous nuclear ribonucleoprotein H, N-terminally processed;Heterogeneous nuclear ribonucleoprotein H1, isoform CRA_d	Hnrnph1;Hnrph1;RP23-121P11.1-006;Hnrph;mCG_67961;RP23-121P11.1-005	Q8C2Q7;O35737;Q3TNG9;Q811L7	3	7	7	5	20.8	20.8	15	51.217	1.7658e-71	1357100000	28.5837	27.9384	28.0708	27.8977	27.9403	28.1316
	0.422716	-0.622913	372	IPI00128023;IPI00830766;IPI00830872	IPI00128023;IPI00830766;IPI00830872	Complex I-49kD;NADH dehydrogenase [ubiquinone] iron-sulfur protein 2, mitochondrial;NADH-ubiquinone oxidoreductase 49 kDa subunit	Ndufs2	Q91WD5	3	2	2	2	4.3	4.3	4.3	52.625	2.4429e-06	204390000	25.1546	25.611	25.8899	25.2206	23.7912	25.775
	0.421934	0.249716	475	IPI00135965;IPI00848753	IPI00135965;IPI00848753	66 kDa neurofilament protein;Alpha-internexin;Putative uncharacterized protein	Ina	P46660;Q3UMG4	2	13	11	10	26.8	24.4	22.6	55.741	8.3216e-32	1307200000	27.4839	28.1948	28.0367	28.0396	28.417	28.008
	0.421619	-0.335144	178	IPI00115546;IPI00230192;IPI00928574;IPI00467152;IPI00338854;IPI00416906;IPI00469793;IPI00272681;IPI00119853;IPI00229525;IPI00463891;IPI00230191;IPI00750570;IPI00118569;IPI00228620;IPI00347770;IPI00330646;IPI00649933;IPI00750823;IPI00649388;IPI00648939;IPI00775947	IPI00115546;IPI00230192;IPI00928574	Guanine nucleotide-binding protein G(o) subunit alpha;Guanine nucleotide binding protein, alpha o, isoform CRA_b;Putative uncharacterized protein	Gna0;Gnao;Gnao1;mCG_14665	P18872-2;P18872;P18872-1;Q543S2	22	11	11	9	33.3	33.3	26.8	40.036	3.3906e-62	1923600000	28.5894	29.2003	28.5235	28.3801	28.9146	28.0132
	0.421519	-0.672042	919	IPI00555069;IPI00555060;IPI00929768	IPI00555069;IPI00555060;IPI00929768	Phosphoglycerate kinase 1;Phosphoglycerate kinase;Phosphoglycerate kinase 2;Phosphoglycerate kinase, testis specific	Pgk1;Pgk-1;Pgk2;Pgk-2;mCG_49480	P09411;B0LAA9;P09041;Q5RKV3	3	2	2	2	4.3	4.3	4.3	44.55	0.0065747	111600000	23.4404	24.9974	23.8229	24.0573	23.7407	22.4465
	0.420716	1.2481	208	IPI00117350	IPI00117350	Alpha-tubulin 4;Alpha-tubulin isotype M-alpha-4;Tubulin alpha-4 chain;Tubulin alpha-4A chain	Tuba4;Tuba4a	P68368	1	18	1	1	47.1	3.3	3.3	49.924	0	189740000	23.8578	22.2694	21.64	21.6814	24.9947	24.8353
	0.420176	0.281961	659	IPI00308885;IPI00461249;IPI00845678;IPI00830313;IPI00830195;IPI00853695	IPI00308885;IPI00461249	60 kDa chaperonin;60 kDa heat shock protein, mitochondrial;Chaperonin 60;Heat shock protein 60;HSP-65;Mitochondrial matrix protein P1	Hsp60;Hspd1	P63038-1;P63038	6	8	8	8	19.4	19.4	19.4	60.955	5.1106e-36	660000000	27.3268	26.847	26.8742	27.2345	27.7417	26.9176
	0.419274	0.501455	244	IPI00119667	IPI00119667	Elongation factor 1-alpha 2;Eukaryotic elongation factor 1 A-2;Statin-S1;Elongation factor 1-alpha	Eef1a2;Eef1al;Stn;RP23-401L17.3-001	P62631;B7ZBW3	1	8	1	1	18.4	5.2	5.2	50.454	2.5143e-42	41005000	24.2791	22.8516	23.4101	24.5983	23.6427	23.8041
	0.418685	-0.888561	313	IPI00227773;IPI00123862	IPI00227773;IPI00123862	Protein phosphatase 1C catalytic subunit;Serine/threonine-protein phosphatase PP1-gamma catalytic subunit;Serine/threonine-protein phosphatase	Ppp1cc;mCG_126872;mCG_129661	P63087-2;P63087;Q3U7K1;P63087-1;Q6ZWM8	2	9	2	2	31.8	5.6	5.6	38.504	2.1929e-74	140570000	25.7287	24.8347	22.9092	22.9038	24.0518	23.8514
	0.415915	-0.222975	117	IPI00110753;IPI00466390;IPI00473667;IPI00928471;IPI00121558	IPI00110753;IPI00466390;IPI00473667	Alpha-tubulin 1;Alpha-tubulin isotype M-alpha-1;Tubulin alpha-1 chain;Tubulin alpha-1A chain;Alpha-tubulin 3/7;Alpha-tubulin isotype M-alpha-3/7;Tubulin alpha-3 chain;Tubulin alpha-3/alpha-7 chain;MCG129425;MCG13302, isoform CRA_a;Putative uncharacterized protein;Tubulin, alpha 3A;Tubulin, alpha 3B	Tuba1;Tuba1a;Tuba3;Tuba3a;Tuba3b;Tuba7;mCG_129425;mCG_13302;RP24-89F5.1-001	P68369;P05214;Q5FW91;Q9D9Y2	5	22	22	1	62.5	62.5	3.1	50.135	0	51804000000	33.4994	33.2108	33.7402	32.9356	33.341	33.505
	0.415666	-1.87222	331	IPI00124876;IPI00648707;IPI00112564	IPI00124876;IPI00648707	Dual specificity protein phosphatase 14;Mitogen-activated protein kinase phosphatase 6;Dual specificity phosphatase 14, isoform CRA_a;Putative uncharacterized protein;Dual specificity phosphatase 14;Dusp14 protein	Dusp14;Mkp6;mCG_11620;RP23-395B22.3-001;RP23-395B22.3-003	Q9JLY7;Q3TLZ7;Q542U4;Q7TPY1;B1AT24	3	5	5	5	35.9	35.9	35.9	22.311	3.9266e-131	392100000	28.4142	25.2563	21.8644	23.286	23.8568	22.7754
	0.414162	-0.639626	486	IPI00137173;IPI00742287;IPI00757186	IPI00137173;IPI00742287;IPI00757186	Mitochondrial carrier homolog 1;Mitochondrial carrier-like protein 1;Putative uncharacterized protein	Mtch1	Q791T5-1;Q791T5;Q791T5-2;Q8CEY5	3	4	4	4	11.3	11.3	11.3	41.565	2.375e-14	425150000	26.1394	26.4381	27.1132	25.7191	25.0192	27.0334
	0.411875	-0.315643	327	IPI00124771;IPI00850430	IPI00124771;IPI00850430	Phosphate carrier protein, mitochondrial;Phosphate transport protein;Solute carrier family 25 member 3;Putative uncharacterized protein	Slc25a3	Q8VEM8;Q3THU8;Q3U995;Q3UB63	2	6	6	6	23.8	23.8	23.8	39.632	1.9256e-34	1412600000	28.4596	27.9131	28.4618	27.5184	27.9193	28.4499
	0.411541	1.0978	967	IPI00831578	IPI00831578				1	1	1	1	6.9	6.9	6.9	12.693	0.00017382	682950000	23.1451	22.8496	23.9105	22.428	24.5852	26.1854
	0.408515	-0.869535	433	IPI00132208;IPI00850734;IPI00623518;IPI00649208;IPI00649780;IPI00650074;IPI00850048	IPI00132208;IPI00850734;IPI00623518;IPI00649208	DnaJ homolog subfamily A member 1;DnaJ protein homolog 2;Heat shock 40 kDa protein 4;Heat shock protein J2;Putative uncharacterized protein;DnaJ (Hsp40) homolog, subfamily A, member 1;MCG9817, isoform CRA_a	Dnaj2;Dnaja1;Hsj2;Hspf4;mCG_9817;RP23-135L5.1-001;RP23-135L5.1-004	P63037;Q3TK61;Q5NTY0;B1AXY1	7	7	7	7	22.9	22.9	22.9	44.868	1.9145e-22	625740000	26.9263	27.5113	27.2441	27.4117	24.5936	27.0677
	0.408475	-1.05603	673	IPI00311682	IPI00311682	Sodium pump subunit alpha-1;Sodium/potassium-transporting ATPase subunit alpha-1;Putative uncharacterized protein;Atp1a1 protein	Atp1a1	Q8VDN2;Q3TXF9;Q3UCH8;Q3UF49;Q8K2R2;Q8R3M4	1	8	1	1	10.4	1.1	1.1	112.98	1.2785e-31	11613000	23.8286	23.7792	22.826	21.4659	24.515	21.2849
	0.407773	-0.841805	843	IPI00416224	IPI00416224	Protein yippee-like 5;Putative uncharacterized protein;Yippee-like 5	Ypel5	P62700;Q3TDV0;Q3TMG7;Q65Z92	1	1	1	1	9.9	9.9	9.9	13.841	4.0401e-05	15921000	23.9244	23.396	22.6583	21.8352	24.0669	21.5512
	0.406918	-0.284951	643	IPI00874964;IPI00273646;IPI00850779;IPI00848511;IPI00850337;IPI00851086;IPI00853668;IPI00849031;IPI00620663;IPI00850028;IPI00849879;IPI00622795;IPI00848801;IPI00849530;IPI00135284;IPI00874682;IPI00850377;IPI00848411;IPI00849049;IPI00850062;IPI00851010;IPI00319731;IPI00850434;IPI00753028;IPI00849045;IPI00850432;IPI00663957;IPI00849046;IPI00271869;IPI00848807;IPI00849050;IPI00850243;IPI00850955;IPI…	IPI00874964;IPI00273646;IPI00850779;IPI00848511;IPI00850337;IPI00851086;IPI00853668;IPI00849031;IPI00620663;IPI00850028;IPI00849879;IPI00622795;IPI00848801;IPI00849530;IPI00135284;IPI00874682;IPI00850377;IPI00848411;IPI00849049;IPI00850062;IPI00851010;IPI00319731;IPI00850434;IPI00753028;IPI00849045;IPI00850432;IPI00663957;IPI00849046;IPI00271869;IPI00848807;IPI00849050;IPI00850243;IPI00850955;IPI…	Glyceraldehyde-3-phosphate dehydrogenase;Putative uncharacterized protein;Glyceraldehyde-3-phosphate-dehydrogenase;GAPDH	Gapd;Gapdh;Gm10481;380687;ENSMUSG00000068459;OTTMUSG00000017911;AK190093;ENSMUSG00000071343	P16858;Q3TUZ9;Q6IWE3;Q2VWQ4	61	18	18	9	54.9	54.9	27	36.249	7.4607e-294	18695000000	32.0446	31.7967	32.1431	31.7703	31.1998	32.1594
	0.402841	-0.696343	839	IPI00410804;IPI00468995;IPI00807801;IPI00410805;IPI00882379;IPI00881378	IPI00410804;IPI00468995;IPI00807801;IPI00410805	Putative RNA-binding protein Luc7-like 1;Putative uncharacterized protein;Luc7l protein	Luc7l	Q9CYI4-1;Q9CYI4;Q3TV90;Q05D11;Q9CYI4-2	6	5	3	3	17.3	11.3	11.3	43.934	2.116e-12	240380000	25.3691	26.1852	25.5883	23.661	25.9191	25.4734
	0.400544	-0.7477	297	IPI00122965;IPI00648888;IPI00316495;IPI00850126;IPI00850420;IPI00116688;IPI00113112;IPI00895100;IPI00894915;IPI00807920	IPI00122965;IPI00648888;IPI00316495;IPI00850126;IPI00850420;IPI00116688;IPI00113112;IPI00895100;IPI00894915	Ras-related protein Rab-3A;Rab3A;RAB3A, member RAS oncogene family, isoform CRA_a;RAB3B, member RAS oncogene family;Ras-related protein Rab-3C;Putative uncharacterized protein;Rab3C;RAB3C, member RAS oncogene family;RAB3C, member RAS oncogene family, isoform CRA_a;Small GTP-binding protein Rab3C;RAB3C, member RAS oncogene family, isoform CRA_d;Ras-related protein Rab-3D;Rab3D;RAB3D, member RAS on…	Rab3a;mCG_14795;Rab3A;Rab3b;RP23-31C9.4-002;Rab3c;mCG_117475;Rab3C;Rab3d;mCG_14029;Rab3D;mCG_2416;Rab3B;RP23-31C9.4-001	P63011;Q0PD63;A2A7Z6;P62823;Q3TU26;Q542T7;Q920F0;Q9CXS2;P35276;Q543Q4;Q8BP17;Q9CZT8;Q0PD62	10	3	2	2	17.3	12.3	12.3	24.97	3.0139e-09	35133000	23.3845	24.3394	24.1408	23.5037	24.3053	21.8126
	0.399767	-0.252844	489	IPI00137331;IPI00869430;IPI00649994	IPI00137331;IPI00869430;IPI00649994	Adenylyl cyclase-associated protein 1;Adenylyl cyclase-associated protein	Cap;Cap1;mCG_5545;RP23-121J14.1-001;RP23-121J14.1-004	P40124;Q3U0U5;Q3TC53;Q3UNQ0;Q3UVJ2;Q8BPT7;B1ARS0	3	4	4	4	12	12	12	51.574	3.2416e-11	122750000	25.0503	24.2201	24.9044	24.3257	24.4961	24.5943
	0.399079	0.84804	481	IPI00230507;IPI00136505;IPI00623553;IPI00881799;IPI00889805	IPI00230507;IPI00136505;IPI00623553;IPI00881799;IPI00889805	ATP synthase subunit d, mitochondrial;ATP synthase, H+ transporting, mitochondrial F0 complex, subunit d	Atp5h;RP23-380B14.2-007	Q9DCX2;B1ASE2	5	1	1	1	5.6	5.6	5.6	18.749	0.00056603	125500000	22.2272	23.1172	23.5632	25.0155	24.1589	22.2772
	0.398089	-0.980256	641	IPI00330000;IPI00272033;IPI00221463;IPI00265761;IPI00229543;IPI00229545;IPI00229542;IPI00153400;IPI00229544	IPI00330000;IPI00272033;IPI00221463;IPI00265761;IPI00229543;IPI00229545;IPI00229542;IPI00153400;IPI00229544	H2a-614;H2a-615;Histone H2A type 2-A;Histone H2A.2;Histone H2A;H2a-613B;Histone H2A type 2-C;Histone H2A type 3;Histone H2A type 1;Histone H2A type 1-F;Gene for histone H2a;Histone H2A type 1-K;Histone H2A.J;Histone H2A type 1-H	Hist2h2aa1;Hist2h2aa2;mCG_140446;Hist2h2ab;Hist2h2ac;mCG_50606;Hist3h2a;mCG_140135;RP23-441I8.12-001;Hist1h2ab;Hist1h2ac;Hist1h2ad;Hist1h2ae;Hist1h2ag;Hist1h2ai;Hist1h2an;Hist1h2ao;mCG_1044806;mCG_122950;mCG_49394;mCG_49890;mCG_49891;mCG_49925;mCG_50406;mCG_50828;Hist1h2af;Hist1h2ak;Hist1h2aa;mCG_49751;RP23-462P2.5-001;H2afj;Hist1h2ah;mCG_50260	Q6GSS7;B2RWH3;Q64523;Q149V4;Q8BFU2;A2AB79;P22752;B2RVF0;Q8CGP5;Q61668;Q8CGP7;Q8CGP4;Q8R1M2;Q8CGP6;A0AUV1;A3KPD0	9	5	5	1	54.6	54.6	14.6	14.095	1.7244e-86	6224900000	31.874	29.5595	29.2043	28.6868	30.4689	28.5414
	0.397625	-2.066	247	IPI00312711;IPI00119818;IPI00881701	IPI00312711;IPI00119818;IPI00881701	PK-120;Inter alpha-trypsin inhibitor, heavy chain 4;Inter alpha-trypsin inhibitor, heavy chain 4, isoform CRA_e;Putative uncharacterized protein	itih-4;Itih4;mCG_17087;RP23-205O23.1-001;RP23-205O23.1-002	O54882;Q505P8;Q8C7G9;Q8C7K5;Q91W60;Q9DBK8;A6X935	3	1	1	1	1	1	1	104.66	0.00050375	1289800000	28.6998	22.9354	23.3649	24.9265	23.0298	20.8459
	0.397206	-0.839568	378	IPI00128345;IPI00886222;IPI00673568;IPI00674389	IPI00128345;IPI00886222;IPI00673568;IPI00674389	Complex I-13kD-A;NADH dehydrogenase [ubiquinone] iron-sulfur protein 6, mitochondrial;NADH-ubiquinone oxidoreductase 13 kDa-A subunit	Ip13;Ndufs6	P52503	4	2	2	2	28.4	28.4	28.4	13.02	1.703e-19	135010000	25.356	24.7138	24.3627	24.6186	24.9995	22.2956
	0.395614	-1.06264	658	IPI00930784;IPI00308882	IPI00930784;IPI00308882	NADH-ubiquinone oxidoreductase 75 kDa subunit;Complex I-75kD;NADH-ubiquinone oxidoreductase 75 kDa subunit, mitochondrial	Ndufs1;mCG_114998;RP23-13C17.2-001	Q3TIU7;Q3UIQ2;Q3UQ73;Q91VD9	2	5	5	5	10	10	10	79.776	1.4625e-09	227040000	25.4921	25.3117	25.9793	22.2979	25.7031	25.5942
	0.393471	-0.287937	747	IPI00330804;IPI00928340;IPI00928057;IPI00830977;IPI00132762	IPI00330804	Heat shock 86 kDa;Heat shock protein HSP 90-alpha;Tumor-specific transplantation 86 kDa antigen;Hsp90aa1 protein;Putative uncharacterized protein;Heat shock protein 90, alpha (Cytosolic), class A member 1;Heat shock protein 90kDa alpha (Cytosolic), class A member 1;MCG14932, isoform CRA_b	Hsp86;Hsp86-1;Hsp90aa1;Hspca;mCG_14932;RP23-60K23.1-001	P07901;A0PJ91;Q3TJU7;Q3TKA2;Q3TKB9;Q3TKG0;Q3UIF3;Q80Y52;Q8C2A9;Q8C5U3	5	17	17	10	25.2	25.2	14.2	84.787	7.131e-67	2702400000	29.511	29.1263	29.1421	28.5425	29.504	28.8691
	0.389208	1.62893	362	IPI00127352	IPI00127352	Alpha-1-microglobulin;Bikunin;HI-30;Inter-alpha-trypsin inhibitor light chain;Protein AMBP;Trypstatin	Ambp;Itil	Q07456	1	1	1	1	2.9	2.9	2.9	39.029	0.0023606	1783500000	23.3408	23.4714	24.8125	23.2856	24.3803	28.8455
	0.388825	-0.149809	230	IPI00118899;IPI00775849;IPI00830549;IPI00830639	IPI00118899	Alpha-actinin-4;F-actin cross-linking protein;Non-muscle alpha-actinin 4;Putative uncharacterized protein;Actinin alpha 4;Alpha-actinin	Actn4;mCG_2999;FR-17	P57780;Q1A602;Q3UDJ7;Q3ULT2;Q61064;Q8BP35	4	19	19	11	26.4	26.4	16.4	104.98	2.9632e-64	1852000000	28.5088	28.628	28.756	28.598	28.6541	28.1912
	0.388174	-0.219462	674	IPI00311873	IPI00311873	Serine/threonine-protein phosphatase PP1-beta catalytic subunit;Serine/threonine-protein phosphatase	Ppp1cb	P62141;Q3TBE5;Q3TL90;Q542E7;Q8C285;Q9DBY2	1	9	9	2	33.9	33.9	7	37.186	1.1461e-82	712600000	27.2195	27.0717	27.5598	26.9301	27.4381	26.8244
	0.385248	0.689395	409	IPI00130391	IPI00130391	Protease, serine, 3;Putative uncharacterized protein;MCG124046;Protease, serine, 1 (Trypsin 1);Trypsinogen 16	Prss3;mCG_124046;Prss1;Trygn16;trypsinogen	B9EJ35;Q3V2G3;Q9Z1R9	1	1	1	1	8.1	8.1	8.1	26.134	6.0367e-81	0	23.2444	23.6294	21.5415	23.7056	24.048	22.7299
	0.385053	-0.935964	193	IPI00116372;IPI00750944	IPI00116372;IPI00750944	Myelodysplasia-myeloid leukemia factor 2;Myeloid leukemia factor 2;Putative uncharacterized protein	Mlf2	Q99KX1;Q3UNV7;Q3URS8	2	3	3	3	12.6	12.6	12.6	28.055	1.6343e-07	435970000	23.7724	26.947	26.1181	24.1807	24.4299	25.4192
	0.38383	0.184863	480	IPI00136251	IPI00136251	DnaJ homolog subfamily A member 2;mDj3;Putative uncharacterized protein	Dnaja2	Q9QYJ0;Q3TFF0	1	8	8	8	26.7	26.7	26.7	45.745	2.1333e-52	2131100000	28.6425	28.4723	28.9374	28.5683	29.0223	29.0163
	0.380118	1.22384	898	IPI00470138;IPI00894696;IPI00894577;IPI00894756	IPI00470138	Leucine-rich repeat-containing protein 40;Lrrc40 protein;Putative uncharacterized protein	Lrrc40	Q9CRC8;Q78KN5	4	3	3	3	7.6	7.6	7.6	68.075	0.0002039	273410000	22.7574	22.8094	22.6332	26.5666	23.2641	22.0408
	0.379422	0.147711	833	IPI00408176;IPI00120162;IPI00850570;IPI00750022;IPI00886423	IPI00408176;IPI00120162;IPI00850570	Casein kinase II alpha subunit;Putative uncharacterized protein;Casein kinase 2, alpha 1 polypeptide;Casein kinase II, alpha 1 polypeptide, isoform CRA_a;Casein kinase II, alpha 1 polypeptide, isoform CRA_b;Casein kinase II subunit alpha	Csnk2a1;mCG_13182;RP23-452D3.3-001;Ckiia	Q61177;Q8CD20;Q8R0X4;Q9D0E8;Q60737	5	11	11	10	37.3	37.3	35.5	45.133	1.4422e-100	3310500000	29.198	29.3666	29.6267	29.4053	29.7523	29.4768
	0.379136	-0.948377	333	IPI00125262	IPI00125262	Alpha-N-acetylgalactosaminide alpha-2,6-sialyltransferase 3;GalNAc alpha-2,6-sialyltransferase III;Sialyltransferase 7C;ST6GalNAc III;STY;Putative uncharacterized protein;ST6 (Alpha-N-acetyl-neuraminyl-2,3-beta-galactosyl-1, 3)-N-acetylgalactosaminide alpha-2,6-sialyltransferase 3	Siat7c;St6galnac3;mCG_140719	Q9WUV2;Q544M3	1	1	1	1	3.9	3.9	3.9	35.414	0.033789	0	23.9273	24.6474	22.9742	22.6195	24.638	21.4463
	0.375366	-0.289871	701	IPI00318841;IPI00408350;IPI00664589	IPI00318841;IPI00408350;IPI00664589	eEF-1B gamma;Elongation factor 1-gamma;Eukaryotic translation elongation factor 1 gamma;MCG17832, isoform CRA_b;Putative uncharacterized protein;Eef1g protein	Eef1g;mCG_17832	Q9D8N0;Q4FZK2;Q8R1N8	3	7	7	7	15.6	15.6	15.6	50.06	4.9025e-20	789500000	27.6775	27.2238	27.3072	26.5556	27.5442	27.2392
	0.374267	-0.692842	345	IPI00125992	IPI00125992	Neuronal pentraxin I;Neuronal pentraxin-1;Neuronal pentraxin 1;Nptx1 protein;Putative uncharacterized protein	Nptx1;mCG_15031;RP23-161I3.1-001	Q62443;A2ACL9;Q3UST4	1	2	2	2	6	6	6	47.117	9.95e-18	58077000	22.8032	23.8272	24.6541	23.1529	23.9968	22.0562
	0.372951	-0.28358	366	IPI00127841;IPI00458351;IPI00462250;IPI00658303;IPI00663219	IPI00127841;IPI00458351;IPI00462250;IPI00658303	Adenine nucleotide translocator 2;ADP,ATP carrier protein 2;ADP/ATP translocase 2;Solute carrier family 25 member 5;MCG11560;Putative uncharacterized protein;Solute carrier family 25, member 5	Ant2;Slc25a5;mCG_11560;RP23-286I5.1-001	P51881;Q545A2;B0LAB5	5	16	7	7	51	18.8	18.8	32.931	3.9445e-121	2565500000	29.213	28.7438	29.3477	28.8234	28.3636	29.2668
	0.370494	-1.9105	316	IPI00124111	IPI00124111	Plakophilin-1	Pkp1	P97350	1	7	7	7	10.7	10.7	10.7	80.895	3.7569e-36	945740000	29.7777	24.4329	23.9176	24.6336	25.687	22.0761
	0.369586	2.28892	319	IPI00124470;IPI00788462	IPI00124470;IPI00788462	Complement C1q subcomponent subunit C;Complement component 1, q subcomponent, C chain	C1qc;C1qg;RP23-357K18.1-001	Q02105;Q6DI63	2	1	1	1	3.7	3.7	3.7	25.966	0.01238	1512200000	22.9003	23.2576	22.0125	29.8727	24.003	21.1615
	0.368945	0.756518	563	IPI00225318	IPI00225318	39S ribosomal protein L22, mitochondrial	Mrpl22	Q8BU88	1	1	1	1	6.3	6.3	6.3	23.805	0.013997	63714000	23.5639	22.7328	22.5759	22.1898	24.9039	24.0484
	0.3679	0.7019	293	IPI00122565;IPI00416577;IPI00461580	IPI00122565;IPI00416577;IPI00461580	GDI-3;Guanosine diphosphate dissociation inhibitor 2;Rab GDP dissociation inhibitor beta;Putative uncharacterized protein	Gdi2;Gdi3	Q61598-1;Q61598;Q3TIY6;Q3UC72;Q3UPA3;Q3UUX9;Q61598-2;Q9CZ18	3	1	1	1	4.3	4.3	4.3	50.537	0.01661	12197000	22.8596	22.4953	21.6013	23.2849	24.0876	21.6894
	0.367694	0.194	688	IPI00314709;IPI00673669;IPI00830743;IPI00670246;IPI00874715	IPI00314709;IPI00673669;IPI00830743;IPI00670246;IPI00874715	Delayed-early protein HRS;Pre-mRNA-splicing factor SRP40;Splicing factor, arginine/serine-rich 5;MCG7614, isoform CRA_c;Putative uncharacterized protein;Sfrs5 protein;MCG7614, isoform CRA_a;Splicing factor, arginine/serine-rich 5 (SRp40, HRS)	Hrs;Sfrs5;mCG_7614	O35326;Q9D8S5;Q5U448;Q640L9	5	3	2	2	14.1	10.7	10.7	30.944	9.924e-10	304940000	25.9449	26.2331	25.7243	25.9122	26.4713	26.1008
	0.367325	-1.01141	204	IPI00314984;IPI00473196;IPI00117232;IPI00649867;IPI00620887	IPI00314984;IPI00473196;IPI00117232;IPI00649867;IPI00620887	FUS-interacting serine-arginine-rich protein 1;Neural-salient serine/arginine-rich protein;Neural-specific SR protein;Splicing factor, arginine/serine-rich 13A;TLS-associated protein with Ser-Arg repeats;TLS-associated serine-arginine protein;Putative uncharacterized protein;FUS interacting protein (Serine-arginine rich) 1	Fusip1;Nssr;Sfrs13a;RP23-161N17.2-002;RP23-161N17.2-004	Q9R0U0-1;Q9R0U0;Q3UXS8;Q3UYX6;Q9R0U0-2;Q9R0U0-3;Q3UA07;Q3UDH7;Q3TFP0;Q8CF51	5	2	2	2	10.1	10.1	10.1	33.157	2.3996e-10	159280000	25.6898	24.5692	23.0138	23.1546	24.9977	22.0862
	0.366713	-1.21059	619	IPI00625105;IPI00230541;IPI00408577	IPI00625105;IPI00230541;IPI00408577	U1 small nuclear ribonucleoprotein 70 kDa;Small nuclear ribonucleoprotein 70 (U1);U1 small nuclear ribonucleoprotein polypeptide A, isoform CRA_a;Snrnp70 protein;Putative uncharacterized protein;U1 small nuclear ribonucleoprotein polypeptide A, isoform CRA_b	Snrnp70;Snrp70;mCG_23174	Q62376-1;Q62376;A2RS68;Q99LY5;Q9CR32;Q62376-2;Q6ZWP0;Q7TT81	3	2	2	2	5.4	5.4	5.4	51.991	0.00098904	99855000	24.1859	24.7588	25.3279	25.1864	24.5628	20.8916
	0.365681	0.337764	879	IPI00755495;IPI00848900;IPI00465880;IPI00277965	IPI00755495;IPI00848900;IPI00465880;IPI00277965	40S ribosomal protein S17;Putative uncharacterized protein;MCG15301, isoform CRA_a;Ribosomal protein S17	Rps17;mCG_15301	P63276;Q3TK12;Q5M9L7;Q8BT90	4	6	6	6	34.4	34.4	34.4	17.639	2.7355e-223	6841800000	29.9407	30.1872	30.7119	30.9585	29.9951	30.8995
	0.364983	0.65199	724	IPI00322145	IPI00322145	Butyrate-induced protein 1;Protein tyrosine phosphatase-like protein PTPLAD1;Protein-tyrosine phosphatase-like A domain-containing protein 1	Ptplad1	Q8K2C9	1	1	1	1	5.8	5.8	5.8	43.131	6.2645e-05	76316000	23.4091	24.1153	22.3258	22.8826	24.6244	24.2992
	0.364379	-0.685598	865	IPI00457898;IPI00230706	IPI00457898;IPI00230706	BPG-dependent PGAM 1;Phosphoglycerate mutase 1;Phosphoglycerate mutase isozyme B;Phosphoglycerate mutase;Pgam1 protein;BPG-dependent PGAM 2;Muscle-specific phosphoglycerate mutase;Phosphoglycerate mutase 2;Phosphoglycerate mutase isozyme M	Pgam1;mCG_113582;mCG_133364;mCG_14289;Pgam2;mCG_14702;RP23-385C16.3-001	Q9DBJ1;Q3U7Z6;Q6NWV5;O70250;Q5NCI4	2	4	4	4	20.1	20.1	20.1	28.832	2.4938e-15	597140000	28.5854	26.4994	26.5149	25.9249	27.1985	26.4194
	0.363507	0.752489	765	IPI00876029;IPI00331663	IPI00876029;IPI00331663	ADP-ribosylation factor 4;Putative uncharacterized protein	Arf4;mCG_5889	P61750;Q14BR4;Q9DD04	2	5	3	3	37	19.3	19.3	20.465	1.2125e-25	246250000	23.7661	23.0792	24.5874	23.0718	25.2713	25.3471
	0.359977	-0.154196	978	IPI00875117;IPI00312527;IPI00621526;IPI00845581;IPI00313151;IPI00895996	IPI00875117;IPI00312527;IPI00621526	Collapsin response mediator protein 1;Dihydropyrimidinase-related protein 1;Unc-33-like phosphoprotein 3;Putative uncharacterized protein;Crmp1 protein;Collapsin response mediator protein 1A	Crmp1;Dpysl1;Ulip3	P97427;Q3TXY0;Q6P1J1;Q3TY94;Q71H75	6	21	21	17	48.1	48.1	40.4	62.167	1.8023e-115	4490400000	29.7706	29.7363	30.2664	29.6843	29.8592	29.7672
	0.359874	2.01883	931	IPI00623749	IPI00623749	A-kinase anchor protein 9;MKIAA0803 protein;AKAP450;Putative uncharacterized protein	Akap9;mKIAA0803	Q70FJ1;Q80TR6;Q99P24;Q9CVC1	1	1	1	1	0.4	0.4	0.4	434.13	0.028442	1190700000	22.5543	23.3592	23.8928	22.4627	23.5433	29.8568
	0.357148	2.60539	373	IPI00322431;IPI00128145	IPI00322431;IPI00128145	Inactive phospholipase C-like protein 2;Phospholipase C-epsilon-2;Inactive phospholipase C-like protein 1;Phospholipase C-related but catalytically inactive protein	Kiaa1092;Plce2;Plcl2;Plcl1	Q8K394;Q3USB7	2	1	1	1	0.8	0.8	0.8	125.77	0.0048768	17936000000	23.6628	24.6952	23.219	22.7607	24.2153	32.4172
	0.356197	-0.408957	655	IPI00307837;IPI00831365;IPI00831184;IPI00849577	IPI00307837	Elongation factor 1-alpha 1;Elongation factor Tu;Eukaryotic elongation factor 1 A-1;Elongation factor 1-alpha;Eef1a1 protein	Eef1a;Eef1a1;mCG_15232	P10126;Q3TII3;Q3UA81;Q3UZQ3;Q4FZE5;Q58E64	4	16	16	9	41.8	41.8	28.6	50.113	8.0428e-185	15568000000	32.5429	31.1535	31.4365	31.013	31.7352	31.1579
	0.355892	0.27058	448	IPI00133500;IPI00938433	IPI00133500;IPI00938433	Lecithin-cholesterol acyltransferase;Phosphatidylcholine-sterol acyltransferase;Phospholipid-cholesterol acyltransferase;Lecithin-cholesterol acyltransferase Lcat;Lecithin cholesterol acyltransferase;Putative uncharacterized protein	Lcat	P16301;Q791M3;Q8K139;Q9CW47	2	1	1	1	2.3	2.3	2.3	49.764	0.020705	52453000	24.1994	23.6575	23.3854	24.1601	23.6101	24.2839
	0.355826	0.410895	241	IPI00119545	IPI00119545	Prefoldin subunit 2	Pfd2;Pfdn2	O70591	1	1	1	1	7.8	7.8	7.8	16.534	0.00011103	58910000	23.4758	22.535	24.1785	23.9382	23.7383	23.7455
	0.354824	-0.467048	121	IPI00111117	IPI00111117	Actin-related protein 2/3 complex subunit 5-like protein;Arp2/3 complex 16 kDa subunit 2;Actin-related protein 2/3 complex subunit 5	Arpc5l;RP23-244N6.5-001	Q9D898;A3KGQ6	1	1	1	1	7.8	7.8	7.8	16.98	0.0016701	50822000	23.5117	24.1871	22.823	22.7745	23.7906	22.5556
	0.353759	-1.08503	197	IPI00116705	IPI00116705	3T3-L1 lipid-binding protein;Adipocyte lipid-binding protein;Adipocyte-type fatty acid-binding protein;Fatty acid-binding protein 4;Fatty acid-binding protein, adipocyte;Myelin P2 protein homolog;P15;P2 adipocyte protein;Protein 422;Fabp4 protein;Fatty acid binding protein 4, adipocyte;Putative uncharacterized protein	Ap2;Fabp4;mCG_1645	P04117;Q542H7	1	2	2	2	13.6	13.6	13.6	14.65	2.9367e-05	75294000	26.166	24.0092	22.9039	23.2818	24.7295	21.8126
	0.353329	-0.263178	592	IPI00229534	IPI00229534	Myristoylated alanine-rich C-kinase substrate;Marcks protein	Macs;Marcks	P26645;Q05BL6	1	6	6	6	31.4	31.4	31.4	29.661	7.1664e-80	566010000	26.9437	27.426	26.3876	26.7257	26.5026	26.7394
	0.352522	-0.615611	885	IPI00620222;IPI00754649;IPI00467172;IPI00928288;IPI00853764	IPI00620222;IPI00754649;IPI00467172;IPI00928288;IPI00853764	Myosin I beta;Myosin-Ic	Myo1c	Q9WTI7-1;Q9WTI7;Q9WTI7-3;Q9WTI7-2;Q9WTI7-4	5	5	5	5	6.7	6.7	6.7	121.94	5.5446e-13	309020000	25.2678	26.0699	26.403	26.3367	24.1224	25.4347
	0.352135	0.497445	826	IPI00408119;IPI00848818;IPI00473748;IPI00406741	IPI00408119;IPI00848818;IPI00473748;IPI00406741	Microtubule-associated protein 4;Putative uncharacterized protein	Map4;Mtap4	P27546-1;P27546;P27546-2;P27546-3;Q78TF3;P27546-4	4	1	1	1	1	1	1	117.43	0.0033099	15679000	23.3811	22.7487	23.9174	24.1119	24.5131	22.9147
	0.351621	0.166637	801	IPI00387422;IPI00408218;IPI00228360	IPI00387422;IPI00408218;IPI00228360	Putative uncharacterized protein;Zyxin, isoform CRA_a;Zyx protein;Zyxin	Zyx;mCG_17080	Q3TCR9;Q3UGQ3;Q8CBM0;Q8CD55;Q7TQE2;Q62523	3	22	22	22	61.9	61.9	61.9	60.545	0	19894000000	32.0299	31.6424	32.1548	31.9029	32.0979	32.3262
	0.350755	-0.512396	335	IPI00750061;IPI00125319	IPI00750061;IPI00125319	Glycogen synthase kinase-3 beta;Putative uncharacterized protein;Glycogen synthase kinase 3 beta;Glycogen synthase kinase 3 beta/tau protein kinase I	Gsk3b;mCG_129094	Q9WV60;Q3TB31;Q5KU03	2	1	1	1	6.7	6.7	6.7	47.989	0.0018325	34114000	24.9836	23.7628	24.2073	24.3436	24.2473	22.8256
	0.350719	-1.01117	146	IPI00113427;IPI00107952	IPI00113427;IPI00107952	1,4-beta-N-acetylmuramidase C;Lysozyme C type P;Lysozyme C-1;Lysozyme C type M;Lysozyme C-2	Lyz1;Lzp-s;Lyz;Lyz2;Lyzs	P17897;P08905	2	2	2	2	12.9	12.9	12.9	18.418	9.7208e-05	63358000	25.3954	23.8946	22.7025	23.9177	23.8734	21.168
	0.350145	-0.862469	202	IPI00117083	IPI00117083	GrpE protein homolog 1, mitochondrial;Mt-GrpE#1;GrpE protein homolog	Grpel1	Q99LP6;Q3UTB8	1	1	1	1	5.1	5.1	5.1	24.307	0.0033099	15714000	23.9422	24.9472	22.8655	23.6918	24.061	21.4147
	0.349923	0.544651	650	IPI00282957;IPI00881853;IPI00867855;IPI00649400;IPI00649975	IPI00282957;IPI00881853;IPI00867855;IPI00649400;IPI00649975	MAP7 domain-containing protein 1;Microtubule-associated protein 7 domain containing 1	Kiaa1187;Map7d1;Mtap7d1;RP23-118D1.1-006;RP23-118D1.1-001;RP23-118D1.1-003	A2AJI0-1;A2AJI0;A8Y5P4;A2AJI0-2;A2AJI1;A2AJH9	5	1	1	1	1.9	1.9	1.9	93.275	0.020652	55590000	23.6989	24.7199	22.7015	24.6784	24.3503	23.7257
	0.34893	-0.172576	775	IPI00337893	IPI00337893	PDHE1-A type I;Pyruvate dehydrogenase E1 component subunit alpha, somatic form, mitochondrial;Putative uncharacterized protein;Pyruvate dehydrogenase E1 alpha 1	Pdha1;Pdha-1;mCG_14551;RP23-36P16.4-001	P35486;Q3UFJ3	1	6	6	6	16.4	16.4	16.4	43.231	2.6793e-17	594990000	26.8489	26.8091	27.3136	26.6699	27.0688	26.7152
	0.348819	-0.481695	714	IPI00320241	IPI00320241	APOBEC1-binding protein 2;DnaJ homolog subfamily B member 11;ER-associated DNAJ;ER-associated dnaJ protein 3;ER-associated Hsp40 co-chaperone	Dnajb11	Q99KV1	1	5	5	5	20.4	20.4	20.4	40.555	6.6774e-25	591250000	26.6755	27.0285	27.3574	26.8559	25.4895	27.271
	0.34828	0.175144	573	IPI00227299;IPI00751833;IPI00130102;IPI00230444;IPI00944023;IPI00129527;IPI00230445	IPI00227299	Vimentin;Vim protein;Putative uncharacterized protein;Vimentin, isoform CRA_b	Vim;mCG_15706;RP23-185P20.1-001	P20152;A4IF59;Q3TFD9;Q3TWV0;Q3U6S1;Q3UAX1;Q3UD36;Q3V2S4;Q5FWJ3	7	39	39	35	80.7	80.7	74.9	53.687	0	60114000000	33.2962	33.7628	33.5898	33.566	33.5673	34.0409
	0.347991	-1.06877	740	IPI00623776;IPI00624840;IPI00624933;IPI00844736;IPI00329998;IPI00621374;IPI00621789;IPI00874920;IPI00876005;IPI00407339	IPI00623776;IPI00624840;IPI00624933;IPI00844736;IPI00329998;IPI00621374;IPI00621789;IPI00874920;IPI00876005;IPI00407339	Histone H4	H4-12;H4-53;Hist1h4a;Hist1h4b;Hist1h4c;Hist1h4d;Hist1h4f;Hist1h4h;Hist1h4i;Hist1h4j;Hist1h4k;Hist1h4m;Hist2h4;Hist2h4a;Hist4h4;Gm11275;mCG_1027097;mCG_1044802;mCG_121063;mCG_142242;mCG_23033;mCG_23039;mCG_49272;mCG_49679;mCG_7726;mCG_7729;mCG_7731;OTTMUSG00000000446	P62806;B2RTM0;Q61667;Q6B822	10	10	10	10	36.7	36.7	36.7	17.239	9.4917e-49	5503500000	31.9994	28.4705	28.7156	27.9576	29.7965	28.2252
	0.347245	0.340528	165	IPI00114279	IPI00114279	Excitatory amino acid transporter 1;Glial high affinity glutamate transporter;High-affinity neuronal glutamate transporter;Sodium-dependent glutamate/aspartate transporter 1;Solute carrier family 1 member 3;Putative uncharacterized protein;Solute carrier family 1 (Glial high affinity glutamate transporter), member 3;Glutamate/aspartate transporter	Eaat1;Gmt1;Slc1a3;mCG_3300	P56564;Q543U3;Q8C3T7;Q8C7W8;Q99NG1	1	3	3	3	10.5	10.5	10.5	59.622	2.7556e-46	283560000	25.5845	25.5856	26.3158	26.599	25.5305	26.378
	0.347024	0.637475	963	IPI00775835;IPI00123942	IPI00775835;IPI00123942	Cdh6 protein;Cadherin 6;Putative uncharacterized protein;Cadherin-6;Kidney cadherin	Cdh6;mCG_8950	Q3KNY8;Q3KNZ1;Q3UYK5;P97326	2	2	2	2	3	3	3	88.354	0.00010613	57162000	24.0502	22.5811	23.5009	24.5655	24.7206	22.7585
	0.346918	0.442268	602	IPI00230044;IPI00474756;IPI00459570;IPI00881945;IPI00880679;IPI00169707;IPI00278611;IPI00880532	IPI00230044;IPI00474756;IPI00459570;IPI00881945;IPI00880679;IPI00169707;IPI00278611	Gamma-tropomyosin;Tropomyosin alpha-3 chain;Tropomyosin-3;Putative uncharacterized protein;Tpm3 protein;Tropomyosin 3, gamma	Tpm3;Tpm5;Tpm-5	P21107-2;P21107;Q3TJ53;Q58E70;Q8C7C3;Q8K0Z5;P21107-1	8	12	8	8	37.5	24.6	24.6	29.02	1.5176e-37	914970000	27.4431	27.6622	26.9865	27.7537	28.6795	26.9854
	0.346892	-1.65818	941	IPI00653061;IPI00138790;IPI00761242;IPI00410959;IPI00649032;IPI00882363;IPI00881404;IPI00882122;IPI00886223	IPI00653061;IPI00138790;IPI00761242;IPI00410959;IPI00649032;IPI00882363;IPI00881404	Casein kinase 1, epsilon;Putative uncharacterized protein;Casein kinase 1, delta, isoform CRA_b;Casein kinase I isoform delta;Casein kinase 1, delta;Casein kinase 1, delta, isoform CRA_a;Casein kinase 1, delta, isoform CRA_c	Csnk1e;RP23-120A4.1-002;Csnk1d;mCG_2127;RP23-378G22.2-001;RP23-378G22.2-002;RP23-378G22.2-006;RP23-120A4.1-005;RP23-120A4.1-004	Q3TYE1;Q3USK2;Q9DC28-1;Q9DC28;A2ABP1;Q9DC28-2;Q3UBT6;A2ABP0;A8Y2Z9;A8Y2Z5	9	4	4	1	12.5	12.5	3	42.259	4.0309e-18	186560000	27.4601	21.5902	21.5014	22.1596	21.9459	21.4716
	0.345828	-0.139496	669	IPI00311236;IPI00775948;IPI00673513;IPI00458337	IPI00311236;IPI00775948;IPI00673513;IPI00458337	60S ribosomal protein L7;Putative uncharacterized protein;Ribosomal protein L7	Rpl7	P14148;Q3TK73;Q3UBI6;Q5M9N8	4	10	10	10	41.1	41.1	41.1	31.419	3.7699e-91	5734800000	30.3171	30.4987	30.1959	29.9385	30.4284	30.2263
	0.345657	-1.06169	744	IPI00330681;IPI00474777	IPI00330681;IPI00474777	Leucine-rich repeat-containing protein 15;Putative uncharacterized protein	Lrrc15	Q80X72;Q9D3K0	2	2	2	2	2.8	2.8	2.8	64.176	0.00028699	114100000	26.7657	24.4662	23.1754	24.2129	24.6822	22.3271
	0.3445	0.243093	849	IPI00420651;IPI00649394	IPI00420651;IPI00649394	Neurabin-2;Neurabin-II;Protein phosphatase 1 regulatory subunit 9B;Spinophilin;Putative uncharacterized protein	Ppp1r9b	Q6R891-1;Q6R891;Q6R891-2;Q8C3W4	2	10	10	9	18.1	18.1	16.9	89.519	6.9515e-31	688260000	26.7829	27.2083	27.1309	27.3245	27.7149	26.8121
	0.343966	0.239969	794	IPI00378764	IPI00378764	MCG18019;VGF nerve growth factor inducible	mCG_18019;Vgf	Q0VGU4	1	8	8	8	22.9	22.9	22.9	68.231	8.2796e-30	368800000	25.775	26.3527	26.104	26.0721	26.7882	26.0913
	0.34332	-0.232814	974	IPI00849927;IPI00127085;IPI00122598;IPI00856537	IPI00849927;IPI00127085	Ribosomal protein L1;60S ribosomal protein L10a;CSA-19;Neural precursor cell expressed developmentally down-regulated protein 6	Rpl10a;mCG_123122;mCG_18533;RP24-68J3.3-001;Nedd6;Nedd-6	Q3U561;Q5XJF6;Q99JL6;P53026	4	6	6	6	33.2	33.2	33.2	24.831	2.3004e-25	1650200000	28.9155	28.0986	28.5352	27.9805	28.4129	28.4574
	0.342376	-1.16524	654	IPI00284806	IPI00284806	HPRT B;Hypoxanthine-guanine phosphoribosyltransferase;Hypoxanthine guanine phosphoribosyl transferase 1;Hypoxanthine guanine phosphoribosyl transferase 1, isoform CRA_b;Hypoxanthine guanine phosphoribosyl transferase	Hprt;Hprt1;mCG_9991;RP23-173F3.3-001	P00493;B1B0W8;Q6TDG6;Q99KF5	1	2	2	2	11.5	11.5	11.5	24.57	0.00027507	77661000	22.769	24.3661	24.61	22.5078	25.0863	20.6552
	0.341632	0.636377	987	IPI00896727	IPI00896727	Cullin-associated and neddylation-dissociated protein 1;Cullin-associated NEDD8-dissociated protein 1;p120 CAND1;Putative uncharacterized protein	Cand1;D10Ertd516e;Kiaa0829	Q6ZQ38;Q3UMI9	1	2	2	2	1.9	1.9	1.9	136.33	0.0045581	40521000	24.1057	22.9698	23.3289	24.2628	25.2195	22.8312
	0.341157	-1.64533	624	IPI00282848;IPI00230730	IPI00282848;IPI00230730	Histone H3.2;Histone H3	H3.2;H3.2-221;H3.2-614;H3.2-615;H3.2-616;H3-143;H3-53;H3b;H3-B;H3f;H3-F;Hist1h3b;Hist1h3c;Hist1h3d;Hist1h3e;Hist1h3f;Hist2h3b;Hist2h3c1;Hist2h3c2;Hist2h3ca1;Hist2h3ca2;mCG_122935;mCG_126480;mCG_140859;mCG_16737;mCG_7727;mCG_7728;mCG_7741	P84228;A1L0U3;B9EI85	2	5	5	1	32.6	32.6	17.7	20.246	5.4713e-138	2791000000	30.7509	28.0782	27.471	23.829	29.6427	27.8924
	0.339265	-0.182752	861	IPI00626233;IPI00453768;IPI00849652;IPI00468667;IPI00848802;IPI00849522;IPI00761421;IPI00755857;IPI00853832;IPI00875351;IPI00849377;IPI00850153;IPI00853989;IPI00753292;IPI00848437;IPI00849660;IPI00849736;IPI00848659;IPI00752904;IPI00849206;IPI00752389;IPI00108337;IPI00849758	IPI00626233;IPI00453768;IPI00849652;IPI00468667;IPI00848802;IPI00849522;IPI00761421;IPI00755857;IPI00853832;IPI00875351;IPI00849377;IPI00850153;IPI00853989	60S ribosomal protein L17;Rpl17 protein;MCG123291, isoform CRA_d;MCG50776;Putative uncharacterized protein;Ribosomal protein L17;EG620155 protein	Rpl17;mCG_123291;mCG_50776;EG620155;Gm6133	Q9CPR4;Q505B1;Q6PHZ1;Q80V08;Q6ZWZ7;B2RY53	23	7	7	1	33.5	33.5	4.4	26.15	1.0992e-105	6169300000	30.2904	30.8504	30.233	30.1117	30.4679	30.2459
	0.338764	0.267012	657	IPI00308706;IPI00881253	IPI00308706;IPI00881253	60S ribosomal protein L5;Putative uncharacterized protein;MCG13589;Ribosomal protein L5	Rpl5;mCG_13589	P47962;Q3THE1;Q3U850;Q58EU6;Q3TKR5	2	12	12	12	40.1	40.1	40.1	34.4	1.3168e-71	12262000000	30.8136	31.3514	31.4121	31.0391	31.3915	31.9475
	0.336958	-0.980536	777	IPI00338964;IPI00468900;IPI00311654	IPI00338964;IPI00468900;IPI00311654	Calcium pump 2;Calcium-transporting ATPase sarcoplasmic reticulum type, slow twitch skeletal muscle isoform;Endoplasmic reticulum class 1/2 Ca(2+) ATPase;Sarcoplasmic/endoplasmic reticulum calcium ATPase 2;ATPase, Ca++ transporting, cardiac muscle, slow twitch 2, isoform CRA_b;MKIAA4195 protein;Sarcoplasmic reticulum Ca2+-ATPase;Calcium pump 1;Calcium-transporting ATPase sarcoplasmic reticulum ty…	Atp2a2;mCG_12168;mKIAA4195;SERCA2;Atp2a1	O55143-1;O55143;Q5DTI2;O55143-2;O54994;Q8R429;Q3TUZ7;Q3V1C4;Q62268	3	3	3	3	3.2	3.2	3.2	114.86	0.001151	133960000	25.5977	23.3441	22.8334	23.5841	23.9892	21.2604
	0.334895	0.252522	500	IPI00139168	IPI00139168	Putative uncharacterized protein;Poly (ADP-ribose) polymerase family, member 1	Parp1;Adprt1;mCG_19846	Q3TF18;Q3TIV3;Q3TM68;Q3TX36;Q3U868;Q3UJ03;Q3UX06;Q921K2	1	9	9	2	11.4	11.4	2.6	112.71	3.0954e-39	827150000	26.8982	27.7236	27.2524	27.6297	27.8377	27.1643
	0.334747	-0.48747	239	IPI00119305;IPI00858306	IPI00119305;IPI00858306	IRES-specific cellular trans-acting factor 45 kDa;Mpp1;Proliferation-associated protein 1;Proliferation-associated protein 2G4;Protein p38-2G4;Pa2g4 protein;Proliferation-associated 2G4;Putative uncharacterized protein	Ebp1;Pa2g4;Plfap;mCG_18690	P50580;Q05BN2;Q3TGU7;Q3UMW2	2	2	2	2	5.1	5.1	5.1	43.698	0.0023851	59793000	25.0275	23.4261	23.1907	23.3916	23.6845	23.1057
	0.334049	-0.145951	949	IPI00671847;IPI00876048	IPI00671847;IPI00876048	Myosin phosphatase-targeting subunit 1;Protein phosphatase 1 regulatory subunit 12A;Putative uncharacterized protein	Mypt1;Ppp1r12a	Q9DBR7-1;Q9DBR7;Q9DBR7-2;Q3TS88	2	9	9	9	11.6	11.6	11.6	114.99	1.6348e-84	616910000	26.7272	27.1819	27.2171	27.0054	26.9588	26.724
	0.333626	0.784125	692	IPI00316133;IPI00882041	IPI00316133;IPI00882041	Srp72 protein;Putative uncharacterized protein	Srp72	A0JLN1;A0PJ97;Q3UU23;Q3UZL8;Q9CS54	2	1	1	1	3.7	3.7	3.7	74.656	0.029252	5060500	23.6278	22.2537	22.2859	23.0839	25.1563	22.2795
	0.333459	0.881476	956	IPI00756139	IPI00756139	Syp protein	Syp	A4FUR8	1	1	1	1	4.5	4.5	4.5	33.367	0.010018	16714000	23.6551	23.515	21.264	24.3071	24.6024	22.169
	0.329816	-0.581175	227	IPI00118757	IPI00118757	14 kDa phosphohistidine phosphatase;Phosphohistidine phosphatase 1	Php14;Phpt1;mCG_18741;RP23-464C2.6-001	Q9DAK9;A2AJA8	1	1	1	1	9.7	9.7	9.7	13.996	0.0001092	46759000	24.1692	23.661	23.929	23.0529	24.6868	22.276
	0.329761	0.549487	554	IPI00223757	IPI00223757	Aldehyde reductase;Aldose reductase;Putative uncharacterized protein;MCG6067, isoform CRA_b;Aldo-keto reductase family 1, member B3 (Aldose reductase)	Akr1b1;Akr1b3;Aldor1;Aldr1;mCG_6067	P45376;Q3TCL2;Q3UDY1;Q5U415	1	1	1	1	4.4	4.4	4.4	35.732	0.0321	22223000	23.0923	22.4114	23.7634	22.8079	24.7151	23.3926
	0.328872	-1.58922	421	IPI00131259;IPI00224486;IPI00890027;IPI00120051	IPI00131259;IPI00224486;IPI00890027;IPI00120051	35 kDa lectin;Carbohydrate-binding protein 35;Galactose-specific lectin 3;Galectin-3;IgE-binding protein;L-34 galactoside-binding lectin;Laminin-binding protein;Lectin L-29;Mac-2 antigen;Putative uncharacterized protein;Lectin, galactose binding, soluble 3;Lectin, galactose binding, soluble 3, isoform CRA_a;Lectin, galactose binding, soluble 3, isoform CRA_d;Beta-galactoside-binding lectin (L-34)	Lgals3;mCG_6908	P16110;Q3V471;Q8C253;Q61357	4	2	2	2	9.5	9.5	9.5	27.515	1.2844e-12	281200000	28.0361	22.97	22.415	24.4482	22.7615	21.4438
	0.328482	-0.230015	308	IPI00123557;IPI00856697	IPI00123557	p47 protein;RuvB-like 2;Putative uncharacterized protein;RuvB-like protein 2	Ruvbl2;mCG_23165	Q9WTM5;Q3TXT7;Q3UXP2	2	21	21	21	48.4	48.4	48.4	51.112	2.2845e-93	6599400000	30.4478	30.2632	30.8757	29.8599	30.5943	30.4423
	0.327894	-1.28341	841	IPI00410883;IPI00111560;IPI00347814;IPI00850678;IPI00755843;IPI00849165;IPI00754518;IPI00406502	IPI00410883;IPI00111560;IPI00347814;IPI00850678;IPI00755843;IPI00849165;IPI00754518	Phosphatase 2A inhibitor I2PP2A;Protein SET;Template-activating factor I;Putative uncharacterized protein;SET translocation;cDNA sequence BC085271;Set protein	Set;RP23-261D24.1-001;BC085271;RP23-261D24.1-004;RP23-261D24.1-003	Q9EQU5-2;Q9EQU5;Q9EQU5-1;Q3T9S3;Q5U445;A2BE93;A2BE92;Q921H2;Q9CRT3	8	4	4	4	24.2	24.2	24.2	32.105	8.4195e-10	209780000	25.5613	25.6346	25.5789	25.5669	26.2453	21.1124
	0.327371	-0.782467	547	IPI00223092	IPI00223092	Long chain 3-hydroxyacyl-CoA dehydrogenase;Long-chain enoyl-CoA hydratase;TP-alpha;Trifunctional enzyme subunit alpha, mitochondrial;Putative uncharacterized protein	Hadha	Q8BMS1;Q3TB39	1	3	3	3	9.4	9.4	9.4	82.669	1.0568e-51	169980000	23.5461	24.6821	26.0681	22.8656	23.9362	25.1472
	0.326952	0.723754	177	IPI00115257;IPI00608118;IPI00649508;IPI00649945	IPI00115257;IPI00608118;IPI00649508;IPI00649945	Lens epithelium-derived growth factor;PC4 and SFRS1-interacting protein;PC4 and SFRS1 interacting protein 1;Psip1 protein	Ledgf;Psip1;RP23-311B24.4-003;RP23-311B24.4-006	Q99JF8-1;Q99JF8;Q99JF8-2;A2BI12;Q05CD2;A2BI13	4	1	1	1	3.2	3.2	3.2	59.696	2.0861e-07	42538000	23.9384	23.2858	22.7031	24.6204	25.0972	22.381
	0.326574	2.2702	533	IPI00222228	IPI00222228	Putative uncharacterized protein	4732456N10Rik	Q148Q7;Q8BIS2	1	10	1	0	15.4	2	0	58.224	6.4379e-31	1189100000	22.9516	22.8473	24.1924	24.3642	30.9932	21.4445
	0.326556	-0.58219	396	IPI00129519;IPI00848502	IPI00129519	22 kDa neuronal tissue-enriched acidic protein;Brain acid soluble protein 1;Neuronal axonal membrane protein NAP-22	Basp1;Nap22	Q91XV3	2	3	3	3	22.1	22.1	22.1	22.086	3.1127e-21	371450000	25.8288	27.6632	25.4453	25.9055	25.2145	26.0708
	0.326013	0.236336	912	IPI00757312;IPI00515398;IPI00338604;IPI00626176;IPI00114477	IPI00757312;IPI00515398;IPI00338604	Myosin, heavy polypeptide 10, non-muscle;Putative uncharacterized protein;Cellular myosin heavy chain, type B;Myosin heavy chain 10;Myosin heavy chain, non-muscle IIb;Myosin-10;Non-muscle myosin heavy chain B;Non-muscle myosin heavy chain IIb;Myh10 protein;MKIAA3005 protein	Myh10;RP23-396M19.2-008;mKIAA3005;RP23-396M19.2-002	Q3UH59;Q61879;Q4KMN4;Q6PB65;Q80T68;Q8BLI1;Q8BLI3;Q8BWI3;Q5SV64	5	123	123	97	61.1	61.1	49.6	233.45	0	123010000000	34.2471	34.8034	34.7244	35.192	34.9222	34.3696
	0.325739	-0.899014	760	IPI00331528	IPI00331528	Glutaredoxin-1;Thioltransferase-1;Glutaredoxin;Glutaredoxin, isoform CRA_a;Putative uncharacterized protein	Glrx;Glrx1;Grx;Grx1;mCG_5555;RP23-475P8.1-001	Q9QUH0;Q3U6L3;Q9D6F8	1	2	2	2	22.4	22.4	22.4	11.871	0.00025468	79910000	26.2519	23.6965	22.8625	22.5987	24.2985	23.2166
	0.325434	-0.70488	628	IPI00875068;IPI00262743;IPI00929787	IPI00875068;IPI00262743;IPI00929787	Gpsn2 protein;Synaptic glycoprotein SC2;Trans-2,3-enoyl-CoA reductase;Putative uncharacterized protein	Gpsn2;Tecr	Q52L67;Q9CY27;Q3TAN8;Q9CWN2	3	3	3	3	8.3	8.3	8.3	41.896	3.6467e-05	584200000	27.1696	26.8008	27.025	27.0368	24.5336	27.3103
	0.32508	-0.846229	493	IPI00137736;IPI00458881;IPI00849074;IPI00719947;IPI00622152;IPI00623913;IPI00664934;IPI00850904	IPI00137736;IPI00458881;IPI00849074;IPI00719947;IPI00622152;IPI00623913;IPI00664934;IPI00850904	40S ribosomal protein S28;MCG22987, isoform CRA_a;Ribosomal protein S28;Rps28 protein	Rps28;mCG_22987	P62858;Q059I1	8	2	2	2	30.4	30.4	30.4	7.8409	0.0011874	272480000	27.622	24.4207	24.4488	24.8525	24.6706	24.4298
	0.324079	-0.891893	845	IPI00420261;IPI00458851;IPI00875792;IPI00665601;IPI00554889;IPI00753905;IPI00761360;IPI00461809;IPI00621282;IPI00848872;IPI00849249;IPI00853656	IPI00420261;IPI00458851;IPI00875792;IPI00665601;IPI00554889;IPI00753905;IPI00761360;IPI00461809;IPI00621282;IPI00848872;IPI00849249;IPI00853656	High mobility group protein 1;High mobility group protein B1;Putative uncharacterized protein;High mobility group box 1;Hmgb1 protein	Hmg1;Hmg-1;Hmgb1	P63158;Q3UBK2;Q3UJK0;Q497Z6;Q58EV5;Q6P202;Q8BNM0;Q8BQ02;Q8C7C4	12	2	2	2	14.4	14.4	14.4	24.893	0.00028583	163050000	26.3763	25.2607	22.7068	23.9169	24.4164	23.3349
	0.322786	-0.522712	914	IPI00553777;IPI00817004;IPI00947561;IPI00469298;IPI00889986;IPI00620806	IPI00553777;IPI00817004;IPI00947561;IPI00469298;IPI00889986	HDP-1;Helix-destabilizing protein;Heterogeneous nuclear ribonucleoprotein A1;hnRNP core protein A1;Single-strand-binding protein;Topoisomerase-inhibitor suppressed;HnRNP A1;Putative uncharacterized protein;Hnrnpa1l2 protein	Fli-2;Hnrnpa1;Hnrpa1;Tis;Gm6296;Hnrnpa1l2	P49312-2;P49312;P70370;Q3UK83;Q5EBP8;P49312-1;Q3TFB1;Q3TIK8;Q3U7F3;B7ZWG9	6	6	3	3	18.2	11.8	11.8	38.803	8.3638e-30	171560000	26.4582	24.8146	25.1301	24.5157	25.8124	24.5067
	0.32275	-0.622149	579	IPI00554845;IPI00228150;IPI00381412;IPI00381413;IPI00875638;IPI00555088	IPI00554845;IPI00228150;IPI00381412;IPI00381413;IPI00875638	Mitochondrial inner membrane protein;Mitofilin;Immt protein;Putative uncharacterized protein	Immt	Q8CAQ8-5;Q8CAQ8;A6H604;Q8CAQ8-1;Q2YDW0;Q3TEY5;Q8CAQ8-2;Q3TQL4;Q3TVZ5;Q3U7N2;Q8CAQ8-3;Q3TZK4;Q6P8Y5	6	4	4	4	6.1	6.1	6.1	87.822	7.3375e-11	296970000	25.7586	26.41	26.0035	23.9225	25.9612	26.422
	0.320198	-0.6679	236	IPI00119138	IPI00119138	Complex III subunit 2;Core protein II;Cytochrome b-c1 complex subunit 2, mitochondrial;Ubiquinol-cytochrome-c reductase complex core protein 2	Uqcrc2	Q9DB77	1	11	11	11	35.3	35.3	35.3	48.234	1.3591e-137	2396300000	29.0272	28.596	29.3056	28.8188	26.6855	29.4208
	0.319909	-0.447346	718	IPI00321308	IPI00321308	Alanine--tRNA ligase;Alanyl-tRNA synthetase, cytoplasmic;Putative uncharacterized protein;Aars protein;Alanyl-tRNA synthase	Aars	Q8BGQ7;Q3TZ32;Q3UD67;Q6PDM7;Q6XMP4;Q8R346	1	2	2	2	3.2	3.2	3.2	106.91	0.0010356	21471000	24.1459	24.5117	23.0299	23.3765	24.1057	22.8633
	0.319615	0.591942	742	IPI00761357;IPI00330146	IPI00761357;IPI00330146	82 kDa FMRP-interacting protein;FMRP-interacting protein 2;Nuclear fragile X mental retardation-interacting protein 2	Kiaa1321;Nufip2	Q5F2E7-2;Q5F2E7;Q5F2E7-1	2	1	1	1	1.5	1.5	1.5	77.884	0.00012499	33205000	23.9287	22.5995	22.2247	22.7917	24.6036	23.1335
	0.319561	-0.335705	254	IPI00120457	IPI00120457	Cholesterol-regulated 39 kDa protein;Dimethylallyltranstransferase;Farnesyl diphosphate synthase;Farnesyl pyrophosphate synthase;Geranyltranstransferase;Putative uncharacterized protein;Fdps protein;MCG17543, isoform CRA_b;Farnesyl diphosphate synthetase	Fdps;mCG_17543	Q920E5;Q3TMB3;Q3US29;Q4FJN9;Q5M8R9	1	2	2	2	9.9	9.9	9.9	40.581	3.5937e-19	81618000	24.2586	23.7154	24.8806	24.0668	23.4367	24.344
	0.317969	-0.391179	671	IPI00808098;IPI00311445;IPI00407312;IPI00808433;IPI00895519;IPI00895105	IPI00808098;IPI00311445;IPI00407312;IPI00808433;IPI00895519;IPI00895105	Fatty acyl-CoA reductase 1;Male sterility domain-containing protein 2	Far1;Mlstd2	Q922J9-4;Q922J9;Q922J9-1;Q922J9-3;Q922J9-2	6	2	2	2	4.8	4.8	4.8	59.95	3.2665e-05	78899000	24.2167	24.2507	24.7357	23.0654	24.573	24.3912
	0.317839	0.722112	859	IPI00421223	IPI00421223	Tropomyosin alpha-4 chain;Tropomyosin-4	Tpm4	Q6IRU2	1	2	1	1	7.3	3.6	3.6	28.467	3.0096e-05	45130000	24.4764	23.2422	22.1405	23.6048	25.2635	23.157
	0.316112	0.577001	878	IPI00465810	IPI00465810	Calcium regulator SV2A;Synaptic vesicle glycoprotein 2A	Kiaa0736;Sv2;Sv2a	Q9JIS5	1	2	2	2	3.2	3.2	3.2	82.646	0.00051862	126910000	23.6956	22.9874	23.2431	25.0138	24.0903	22.5531
	0.315534	-0.764735	427	IPI00131674	IPI00131674	Putative uncharacterized protein;RIKEN cDNA 2210010C04, isoform CRA_b;Trypsinogen 7	2210010C04Rik;mCG_15095;trypsinogen	Q9CPN9;Q9D7Y7	1	1	1	1	4.9	4.9	4.9	26.422	2.7058e-06	0	23.5902	24.7609	23.1938	22.5958	24.779	21.8759
	0.31551	0.635511	635	IPI00266899;IPI00760016;IPI00759922;IPI00760030	IPI00266899;IPI00760016;IPI00759922;IPI00760030	12 kDa FK506-binding protein;FK506-binding protein 1A;Immunophilin FKBP12;Peptidyl-prolyl cis-trans isomerase FKBP1A;Rotamase;FK506 binding protein 1a;MCG13187, isoform CRA_a;Putative uncharacterized protein;FK506 binding protein12;FK506 Binding Protein12-T1;FK506 binding protein12-T2	Fkbp1;Fkbp1a;mCG_13187;RP23-419G21.5-001;FKBP12-Exip3;FKBP12-T1;FKBP12-T2	P26883;A2AT05;Q3UBA0;Q3ULN5;Q1JUQ6;Q1JUQ8;Q1JUQ7	4	1	1	1	12	12	12	11.922	9.2834e-07	17141000	22.6594	22.6148	21.5629	22.8254	24.242	21.6761
	0.31507	0.233298	330	IPI00124829;IPI00753044	IPI00124829;IPI00753044	Actin-related protein 2/3 complex subunit 3;Arp2/3 complex 21 kDa subunit	Arpc3	Q9JM76	2	1	1	1	6.2	6.2	6.2	20.524	0.00080921	41481000	22.826	22.8854	22.0391	22.8592	23.0206	22.5706
	0.3135	-1.87348	962	IPI00762915	IPI00762915	Bromodomain-containing protein 9	Brd9	Q3UQU0	1	1	1	1	3	3	3	66.968	0.026638	4055800000	30.1673	22.4008	23.5809	23.7203	23.9958	22.8125
	0.311875	-0.702404	209	IPI00117352	IPI00117352	Tubulin beta-5 chain;Tubb5 protein	Tubb5	P99024;Q80ZV2	1	26	4	4	73.4	16	16	49.67	0	4808600000	30.2332	29.6679	30.2749	30.1466	27.5628	30.3593
	0.309055	0.640326	435	IPI00132410	IPI00132410	Ras-related protein Rab-5A;Putative uncharacterized protein;Rab5A;Rab5a protein;RAB5A, member RAS oncogene family	Rab5a;mCG_14751;Rab5A	Q9CQD1;Q3UCX7;Q4VAA1	1	2	1	1	11.6	6.5	6.5	23.598	4.9806e-05	63363000	25.1177	22.9268	23.0833	24.7145	24.908	23.4261
	0.3063	0.767023	176	IPI00115097	IPI00115097	Beta-coat protein;Coatomer subunit beta;p102	Copb2	O55029	1	1	1	1	1.1	1.1	1.1	102.45	0.0001478	265740000	24.1564	22.7369	21.2394	23.7194	24.3324	22.382
	0.304649	0.454856	270	IPI00121575;IPI00650049	IPI00121575;IPI00650049	Alpha-1,3-mannosyltransferase ALG2;Asparagine-linked glycosylation protein 2 homolog;GDP-Man:Man(1)GlcNAc(2)-PP-dolichol mannosyltransferase;Asparagine-linked glycosylation 2 homolog (Yeast, alpha-1,3-mannosyltransferase)	Alg2;MNCb-5081;RP23-457P12.3-002	Q9DBE8;A2AJM6	2	6	6	6	17.8	17.8	17.8	47.404	1.2971e-29	622450000	26.4745	26.5324	27.0602	26.3533	28.2709	26.8076
	0.302412	-0.811649	699	IPI00318550;IPI00875742	IPI00318550;IPI00875742	Interleukin enhancer-binding factor 2;Nuclear factor of activated T-cells 45 kDa;Putative uncharacterized protein	Ilf2;Nf45	Q9CXY6;Q3UXI9	2	2	2	2	6.2	6.2	6.2	43.062	8.1467e-05	114980000	22.7096	24.7922	25.574	23.7523	24.6061	22.2823
	0.301	0.35062	343	IPI00125901;IPI00751092	IPI00125901;IPI00751092	40S ribosomal protein S13;MCG10205;MCG11549;MCG123365, isoform CRA_c;Putative uncharacterized protein;Ribosomal protein S13;Rps13 protein	Rps13;mCG_10205;mCG_11549;mCG_123365	P62301;Q5BLJ7;Q921R2	2	8	8	8	48.3	48.3	48.3	17.222	4.5229e-37	5580000000	29.8598	29.794	30.2288	29.4132	30.6504	30.871
	0.300747	0.583569	321	IPI00133218;IPI00124610;IPI00885811	IPI00133218;IPI00124610;IPI00885811	ADP-ribosylation factor-like protein 10C;ADP-ribosylation factor-like protein 8B;Novel small G protein indispensable for equal chromosome segregation 1;Putative uncharacterized protein;ADP-ribosylation factor-like protein 10B;ADP-ribosylation factor-like protein 8A;Novel small G protein indispensable for equal chromosome segregation 2	Arl10c;Arl8b;Gie1;Arl10b;Arl8a;Gie2	Q9CQW2;Q9DAB3;Q8VEH3	3	2	2	2	12.4	12.4	12.4	21.539	0.00010039	143750000	23.071	23.6838	25.0431	23.473	24.8637	25.2119
	0.299061	0.640357	424	IPI00131452	IPI00131452	Discoidin, CUB and LCCL domain-containing protein 2;Endothelial and smooth muscle cell-derived neuropilin-like protein;Putative uncharacterized protein	Dcbld2;Esdn	Q91ZV3;Q91ZH3;Q9D9K5	1	1	1	1	1.2	1.2	1.2	83.773	0.029272	0	24.2244	23.4812	21.5199	23.4891	24.355	23.3025
	0.298664	-0.124947	977	IPI00874482;IPI00652436;IPI00136929;IPI00648420;IPI00648161	IPI00874482;IPI00652436;IPI00136929;IPI00648420	Actin, cytoplasmic 2;Actin, cytoplasmic 2, N-terminally processed;Gamma-actin;Putative uncharacterized protein;Actin, gamma, cytoplasmic 1;MCG2117;Gamma actin-like protein	Actg;Actg1;mCG_2117;RP23-82I5.1-001;Actl;RP23-82I5.1-002	P63260;Q3UD81;Q4KL81;Q3TSB7;Q9QZ83;B1ATY0	5	27	27	2	83.7	83.7	4.8	41.792	0	194750000000	35.1303	35.5233	35.473	35.3951	35.0198	35.3368
	0.296373	-0.636361	235	IPI00119130	IPI00119130	BTB/POZ domain-containing protein 17;Galectin-3-binding protein-like	Btbd17	Q9DB72	1	3	3	3	11.3	11.3	11.3	52.602	1.0284e-27	398600000	26.4589	26.3383	26.8206	26.6885	24.1877	26.8326
	0.296163	-0.941617	965	IPI00830478	IPI00830478	Constitutive coactivator of PPAR-gamma-like protein 1;Oxidative stress-associated Src activator;Protein FAM120A;Putative uncharacterized protein;Fam120a protein	FAM120A;Kiaa0183;Ossa;BC010304;Fam120a	Q6A0A9;Q3V3S0;Q7TMZ0	1	2	2	2	2.9	2.9	2.9	121.64	5.4293e-05	59637000	24.2981	22.7696	24.6517	23.4261	24.6903	20.7782
	0.296137	0.495113	419	IPI00515257;IPI00131186	IPI00515257;IPI00131186	RNA polymerase B transcription factor 3;Transcription factor BTF3;Basic transcription factor 3, isoform CRA_b;Putative uncharacterized protein	Btf3;mCG_114993	Q64152-1;Q64152;Q64152-2;Q3UJR8	2	1	1	1	10.8	10.8	10.8	22.031	3.1674e-08	7678300	22.8724	22.9485	22.8397	23.4338	24.5281	22.1841
	0.295983	-0.452739	665	IPI00310239	IPI00310239	Putative uncharacterized protein	Nccrp1	Q8BT24	1	1	1	1	3.8	3.8	3.8	33.027	0.00010054	31212000	24.4803	24.2656	22.996	22.7628	24.1906	23.4303
	0.295954	0.530289	546	IPI00223047	IPI00223047	63 kDa membrane protein;Cytoskeleton-associated protein 4	Ckap4	Q8BMK4	1	2	2	2	4.3	4.3	4.3	63.691	0.00026473	89438000	23.6882	22.8416	24.5241	23.1369	24.818	24.6899
	0.293302	-0.623027	154	IPI00113750	IPI00113750	Activation peptide;Anticoagulant protein C;Autoprothrombin IIA;Blood coagulation factor XIV;Vitamin K-dependent protein C;Vitamin K-dependent protein C heavy chain;Vitamin K-dependent protein C light chain	Proc	P33587	1	1	1	1	2.4	2.4	2.4	51.818	0.0007377	56748000	24.2837	23.4065	25.2601	23.6867	24.8634	22.5311
	0.291803	-0.247668	732	IPI00323357;IPI00886297;IPI00457741;IPI00886370;IPI00885277;IPI00133208;IPI00668185;IPI00930873;IPI00669474	IPI00323357;IPI00886297;IPI00457741	Heat shock 70 kDa protein 8;Heat shock cognate 71 kDa protein;Hspa8 protein;Putative uncharacterized protein;Heat shock cognate hsc73	Hsc70;Hsc73;Hspa8	P63017;Q3KQJ4;Q3TB63;Q3TEK2;Q3TF16;Q3TH04;Q3TH56;Q3TQ13;Q3TRH3;Q3TZJ3;Q3U9L2;Q3UBA6;Q3UDS0;Q3ULM1;Q3UBR0;Q3UXU1;Q504P4;Q9QZ38	9	29	29	19	52.3	52.3	35.4	70.87	0	69021000000	33.9772	33.6027	34.1112	33.5502	33.1726	34.2253
	0.29126	-0.811892	766	IPI00387557;IPI00331664;IPI00136701;IPI00776166	IPI00387557;IPI00331664;IPI00136701	Actinin alpha 2;Putative uncharacterized protein;Alpha-actinin skeletal muscle isoform 2;Alpha-actinin-2;F-actin cross-linking protein;Alpha-actinin skeletal muscle isoform 3;Alpha-actinin-3	Actn2;Actn3	Q5FW75;Q8K3Q4;Q9CTH3;Q9JI91;O88990;Q3UYE4	4	5	1	1	7	1.9	1.9	103.83	1.948e-17	0	24.8562	22.2239	23.9093	23.8483	23.4892	21.2161
	0.285941	-0.591424	491	IPI00137409	IPI00137409	P68;Transketolase	Tkt	P40142;O55021;Q9Z2L5	1	2	2	2	4.2	4.2	4.2	67.63	5.4627e-07	130700000	23.9851	23.7114	24.3329	24.552	23.8659	21.8372
	0.283541	-0.54651	163	IPI00114209;IPI00669583;IPI00606398	IPI00114209	Glutamate dehydrogenase 1, mitochondrial;Putative uncharacterized protein	Glud;Glud1	P26443;Q3TSQ7	3	5	5	5	9.5	9.5	9.5	61.336	1.7408e-27	285220000	25.5115	26.1936	25.9891	26.2147	23.8573	25.9827
	0.283507	-0.388905	540	IPI00222549;IPI00463886;IPI00553826;IPI00850777;IPI00283156;IPI00849828;IPI00118775;IPI00379029;IPI00755623;IPI00461881	IPI00222549;IPI00463886;IPI00553826;IPI00850777;IPI00283156;IPI00849828	60S ribosomal protein L30;Rpl30 protein;MCG20799;MCG22431;MCG4898, isoform CRA_a;Putative uncharacterized protein;Ribosomal protein L30	Rpl30;mCG_20799;mCG_22431;mCG_4898	P62889;Q497D7;Q58DZ3;Q5PR15	10	5	5	5	41.7	41.7	41.7	12.784	1.0687e-54	1402200000	28.0244	28.5884	28.3173	28.8427	27.0125	27.9082
	0.279546	-0.21468	889	IPI00468481	IPI00468481	ATP synthase subunit beta, mitochondrial	Atp5b	P56480	1	15	15	15	40.3	40.3	40.3	56.3	1.2667e-110	4078500000	29.9523	29.5754	29.8223	29.0043	29.9548	29.7469
	0.278586	-0.763388	318	IPI00124287;IPI00331552;IPI00137145;IPI00953768;IPI00420950;IPI00649252;IPI00648982;IPI00172364;IPI00666636;IPI00653624;IPI00756383;IPI00914081;IPI00850617;IPI00226644;IPI00356035;IPI00655207;IPI00830910	IPI00124287;IPI00331552;IPI00137145	Polyadenylate-binding protein 1;Pabpc1 protein;Putative uncharacterized protein;Poly A binding protein, cytoplasmic 1;Poly(A) binding protein, cytoplasmic 1	Pabp1;Pabpc1;mCG_2657;Pabpc3;Pabpc6	P29341;Q05DT1;Q3U8U8;Q8BN32;Q99KL3;Q99L36;Q9DBE3;Q9D4E6	17	10	10	5	19.2	19.2	9.7	70.642	6.5575e-60	782310000	28.9473	25.9817	25.9587	26.8727	25.2734	26.4515
	0.277879	-0.875217	449	IPI00845541;IPI00133536;IPI00649698;IPI00649941	IPI00845541;IPI00133536;IPI00649698;IPI00649941	Glutathione peroxidase 3;Plasma glutathione peroxidase	Gpx3	P46412	4	2	2	2	9.7	9.7	9.7	27.773	0.00023048	1062100000	27.6088	27.6651	27.7981	28.0645	24.2861	28.0958
	0.277563	-0.257453	182	IPI00115668;IPI00751087;IPI00919100	IPI00115668;IPI00751087	Dolichol-phosphate mannose synthase;Dolichol-phosphate mannosyltransferase;Dolichyl-phosphate beta-D-mannosyltransferase;Mannose-P-dolichol synthase;Dolichol-phosphate (Beta-D) mannosyltransferase 1;Dolichol-phosphate (Beta-D) mannosyltransferase 1, isoform CRA_e	Dpm1;mCG_20086;RP23-391M18.1-001;RP23-391M18.1-002	O70152;A2BDX1;A2BDX2	3	5	5	5	26.9	26.9	26.9	29.174	1.1012e-17	328450000	25.8958	25.9974	26.9162	26.0729	26.2954	25.6687
	0.27755	0.460964	152	IPI00113696	IPI00113696	Metallothionein-1;Metallothionein-I	Mt1	P02802	1	1	1	1	19.7	19.7	19.7	6.0181	0.021505	12116000	23.0987	23.6653	22.4216	24.0169	24.1508	22.4008
	0.276091	0.907714	716	IPI00320420;IPI00753742;IPI00918075;IPI00918144;IPI00918214;IPI00918382;IPI00918329	IPI00320420;IPI00753742;IPI00918075;IPI00918144;IPI00918214;IPI00918382;IPI00918329	Apolipoprotein J;Clusterin;Clusterin alpha chain;Clusterin beta chain;Clustrin;Sulfated glycoprotein 2;Putative uncharacterized protein	Apoj;Clu;Msgp-2	Q06890;Q549A5;Q9JK98;Q3V245	7	3	3	3	8.3	8.3	8.3	51.655	4.1798e-16	262920000	22.698	25.3147	26.5697	25.9878	24.5225	26.7953
	0.274308	-0.955928	278	IPI00122011;IPI00625759	IPI00122011;IPI00625759	Pre-mRNA-splicing factor SF3b 130 kDa subunit;Spliceosome-associated protein 130;Splicing factor 3B subunit 3;Splicing factor 3b, subunit 3	Kiaa0017;Sf3b3;mCG_3763	Q921M3-1;Q921M3;B2RSV4;Q921M3-2	2	2	2	2	2.3	2.3	2.3	135.55	4.7546e-05	93914000	23.8922	24.3898	24.4664	23.3026	25.6906	20.8874
	0.273923	-0.896318	213	IPI00605187;IPI00874570;IPI00117831	IPI00605187;IPI00874570;IPI00117831	Truncated ceruloplasmin;Putative uncharacterized protein;Ceruloplasmin;Ferroxidase	Cp	Q2F3J4;Q8BV37;Q8BU82;Q61147	3	5	3	3	5.2	3.2	3.2	124.21	1.725e-16	1020100000	27.4796	27.6608	28.0997	28.1866	24.2514	28.1132
	0.273788	0.243345	857	IPI00421119;IPI00928541	IPI00421119;IPI00928541	RNA-binding motif protein 25;RNA-binding protein 25;Putative uncharacterized protein	Rbm25	B2RY56-1;B2RY56;B2RY56-2;Q8BU35	2	1	1	1	1.7	1.7	1.7	99.925	0.012173	49584000	23.1842	23.1377	23.5279	23.3708	23.0408	24.1681
	0.273041	-0.268707	647	IPI00274407;IPI00625588;IPI00460132	IPI00274407;IPI00625588;IPI00460132	Elongation factor Tu, mitochondrial	Tufm	Q8BFR5-1;Q8BFR5;Q8BFR5-2	3	3	3	3	9.1	9.1	9.1	49.508	7.7899e-29	378430000	26.7064	25.622	26.6389	25.7468	26.0417	26.3727
	0.271513	-0.771315	338	IPI00464296;IPI00229294;IPI00125501;IPI00229295;IPI00229298;IPI00406263;IPI00229299;IPI00229300	IPI00464296;IPI00229294;IPI00125501;IPI00229295;IPI00229298;IPI00406263;IPI00229299;IPI00229300	4.1B;Band 4.1-like protein 3;Differentially expressed in adenocarcinoma of the lung protein 1;Erythrocyte protein band 4.1-like 3;Epb4.1l3 protein	Dal1;Epb4.1l3;Epb41l3;Kiaa0987	Q9WV92-8;Q9WV92;Q9WV92-2;Q9WV92-1;B6ZHD1;Q9WV92-3;Q9WV92-5;Q9WV92-4;Q9WV92-6;Q9WV92-7;A7YY80	8	1	1	1	0.8	0.8	0.8	120.61	0.00011975	164860000	24.2705	22.8408	25.4742	22.7314	25.1076	22.4326
	0.265249	0.607515	867	IPI00458822;IPI00876331	IPI00458822;IPI00876331	Keratin associated protein 4-16;Novel member of the keratin associated protein 4 (Krtap4) family;Putative uncharacterized protein LOC435285	Krtap4-16;LOC435285;mCG_147034;OTTMUSG00000002196;RP23-212C14.3-001	Q91W93	2	1	1	1	5	5	5	21.036	0.0034709	9280600	23.1458	22.7763	21.2536	22.8563	24.2912	21.8507
	0.264654	-0.554653	950	IPI00719897;IPI00395100	IPI00719897;IPI00395100	MCG140784;Putative uncharacterized protein;Trypsin 10;Trypsinogen 10;Try10-like trypsinogen	mCG_140784;Tcrb-V20;Try10;trypsinogen;EG386551;EG436523;Gm5409;Try10l	Q792Z1;Q7M754	2	3	3	3	18.7	18.7	18.7	26.221	3.9047e-46	0	23.7407	23.7384	23.2704	24.0376	23.6482	21.3999
[truncated: 309 more rows]
