# Supplementary material for: Loss of full-length hnRNP R isoform impairs DNA damage response in motoneurons by inhibiting Yb1 recruitment to chromatin
Source: Nucleic Acids Res. 2021 Nov 25;49(21):12284–305. doi: 10.1093/nar/gkab1120 (PMC8643683; doi:10.1093/nar/gkab1120)
Supplement: gkab1120_Supplemental_Files [file gkab1120_supplemental_files.zip › Supplemental Table S2.xlsx]

## Sheet: PM1.4_PSA5.2_matrix177
	protein identifiers					processed protein intensities [log2] across samples.
	Protein IDs	Majority protein IDs	Protein names	Gene names		LFQ intensity 20210513_EXPL2_JaBa_SA_34EXP1_IP7-1_sample01	LFQ intensity 20210513_EXPL2_JaBa_SA_34EXP1_IP7-1_sample02	LFQ intensity 20210513_EXPL2_JaBa_SA_34EXP1_IP7-1_sample03	LFQ intensity 20210513_EXPL2_JaBa_SA_34EXP1_IP7-1_sample04	LFQ intensity 20210513_EXPL2_JaBa_SA_34EXP1_IP7-1_sample05	LFQ intensity 20210513_EXPL2_JaBa_SA_34EXP1_IP7-1_sample06	LFQ intensity 20210513_EXPL2_JaBa_SA_34EXP1_IP7-1_sample07	LFQ intensity 20210513_EXPL2_JaBa_SA_34EXP1_IP7-1_sample08	LFQ intensity 20210513_EXPL2_JaBa_SA_34EXP1_IP7-1_sample09	LFQ intensity 20210513_EXPL2_JaBa_SA_34EXP1_IP7-1_sample10	LFQ intensity 20210513_EXPL2_JaBa_SA_34EXP1_IP7-1_sample11	LFQ intensity 20210513_EXPL2_JaBa_SA_34EXP1_IP7-1_sample12	LFQ intensity 20210513_EXPL2_JaBa_SA_34EXP1_IP7-1_sample13	LFQ intensity 20210513_EXPL2_JaBa_SA_34EXP1_IP7-1_sample14	LFQ intensity 20210513_EXPL2_JaBa_SA_34EXP1_IP7-1_sample15	LFQ intensity 20210513_EXPL2_JaBa_SA_34EXP1_IP7-1_sample16	LFQ intensity 20210513_EXPL2_JaBa_SA_34EXP1_IP7-1_sample17	LFQ intensity 20210513_EXPL2_JaBa_SA_34EXP1_IP7-1_sample18	LFQ intensity 20210513_EXPL2_JaBa_SA_34EXP1_IP7-1_sample19	LFQ intensity 20210513_EXPL2_JaBa_SA_34EXP1_IP7-1_sample20	LFQ intensity 20210513_EXPL2_JaBa_SA_34EXP1_IP7-1_sample21	LFQ intensity 20210513_EXPL2_JaBa_SA_34EXP1_IP7-1_sample22	LFQ intensity 20210513_EXPL2_JaBa_SA_34EXP1_IP7-1_sample23	LFQ intensity 20210513_EXPL2_JaBa_SA_34EXP1_IP7-1_sample24	LFQ intensity 20210513_EXPL2_JaBa_SA_34EXP1_IP7-1_sample25	LFQ intensity 20210513_EXPL2_JaBa_SA_34EXP1_IP7-1_sample26	LFQ intensity 20210513_EXPL2_JaBa_SA_34EXP1_IP7-1_sample27	LFQ intensity 20210513_EXPL2_JaBa_SA_34EXP1_IP7-1_sample28	LFQ intensity 20210513_EXPL2_JaBa_SA_34EXP1_IP7-1_sample29	LFQ intensity 20210513_EXPL2_JaBa_SA_34EXP1_IP7-1_sample30	LFQ intensity 20210513_EXPL2_JaBa_SA_34EXP1_IP7-1_sample31	LFQ intensity 20210513_EXPL2_JaBa_SA_34EXP1_IP7-1_sample32	LFQ intensity 20210513_EXPL2_JaBa_SA_34EXP1_IP7-1_sample33	LFQ intensity 20210513_EXPL2_JaBa_SA_34EXP1_IP7-1_sample34	LFQ intensity 20210513_EXPL2_JaBa_SA_34EXP1_IP7-1_sample35	LFQ intensity 20210513_EXPL2_JaBa_SA_34EXP1_IP7-1_sample36	LFQ intensity 20210513_EXPL2_JaBa_SA_34EXP1_IP7-1_sample37	LFQ intensity 20210513_EXPL2_JaBa_SA_34EXP1_IP7-1_sample38	LFQ intensity 20210513_EXPL2_JaBa_SA_34EXP1_IP7-1_sample39	LFQ intensity 20210513_EXPL2_JaBa_SA_34EXP1_IP7-1_sample40r2	LFQ intensity 20210513_EXPL2_JaBa_SA_34EXP1_IP7-1_sample41	LFQ intensity 20210513_EXPL2_JaBa_SA_34EXP1_IP7-1_sample42	LFQ intensity 20210513_EXPL2_JaBa_SA_34EXP1_IP7-1_sample43	LFQ intensity 20210513_EXPL2_JaBa_SA_34EXP1_IP7-1_sample44
					construct	EGFP	EGFP	EGFP	EGFP	EGFP	EGFP	EGFP	EGFP	ΔN	ΔN	ΔN	ΔN	ΔN	ΔN	ΔN	ΔN	FL	FL	FL	FL	FL	FL	FL	FL	EGFP	EGFP	EGFP	EGFP	EGFP	EGFP	EGFP	EGFP	ΔN	ΔN	ΔN	ΔN	ΔN	ΔN	ΔN	ΔN	FL	FL	FL	FL
					Benzonase treatment	noBenz	noBenz	noBenz	noBenz	noBenz	noBenz	noBenz	noBenz	noBenz	noBenz	noBenz	noBenz	noBenz	noBenz	noBenz	noBenz	noBenz	noBenz	noBenz	noBenz	noBenz	noBenz	noBenz	noBenz	Benzonase	Benzonase	Benzonase	Benzonase	Benzonase	Benzonase	Benzonase	Benzonase	Benzonase	Benzonase	Benzonase	Benzonase	Benzonase	Benzonase	Benzonase	Benzonase	Benzonase	Benzonase	Benzonase	Benzonase
					irradation treatment	noIR	noIR	noIR	noIR	irrad.	irrad.	irrad.	irrad.	noIR	noIR	noIR	noIR	irrad.	irrad.	irrad.	irrad.	noIR	noIR	noIR	noIR	irrad.	irrad.	irrad.	irrad.	noIR	noIR	noIR	noIR	irrad.	irrad.	irrad.	irrad.	noIR	noIR	noIR	noIR	irrad.	irrad.	irrad.	irrad.	noIR	noIR	noIR	noIR
					specific condition	EGFP_noIR	EGFP_noIR	EGFP_noIR	EGFP_noIR	EGFP_IR	EGFP_IR	EGFP_IR	EGFP_IR	ΔN_noIR	ΔN_noIR	ΔN_noIR	ΔN_noIR	ΔN_IR	ΔN_IR	ΔN_IR	ΔN_IR	FL_noIR	FL_noIR	FL_noIR	FL_noIR	FL_IR	FL_IR	FL_IR	FL_IR	EGFP_noIR_Benz	EGFP_noIR_Benz	EGFP_noIR_Benz	EGFP_noIR_Benz	EGFP_IR_Benz	EGFP_IR_Benz	EGFP_IR_Benz	EGFP_IR_Benz	ΔN_noIR_Benz	ΔN_noIR_Benz	ΔN_noIR_Benz	ΔN_noIR_Benz	ΔN_IR_Benz	ΔN_IR_Benz	ΔN_IR_Benz	ΔN_IR_Benz	FL_noIR_Benz	FL_noIR_Benz	FL_noIR_Benz	FL_noIR_Benz
	A0A075B5K2;A0A0G2JDR3	A0A075B5K2;A0A0G2JDR3		Igkv9-124		27.9391	26.4441	26.8028	28.0757	27.891	26.0209	27.1969	27.0649	25.825	26.2923	27.1464	27.4509	27.0757	27.4967	25.5878	25.6091	26.9322	25.7144	26.3729	27.0458	26.0335	27.1056	26.0195	27.0199	26.5284	26.9754	27.3596	27.3211	22.7334	27.2682	26.6574	27.6142	25.5454	25.5765	21.5807	22.3199	26.1909	26.396	26.403	26.6357	25.8581	26.1493	26.0439	27.0868
	A0A075B5L4;A0A0G2JGW8	A0A075B5L4;A0A0G2JGW8		Igkv12-89		26.1064	25.5665	25.5276	26.0287	26.1909	25.0609	23.3316	22.8231	23.4729	23.7514	24.6067	23.8157	24.8111	25.8543	22.5874	23.6416	25.9082	23.5365	24.7703	24.1955	23.6842	25.4173	23.3301	25.0237	22.5527	24.7439	22.3089	23.5438	23.271	24.9705	23.1869	23.0292	23.3467	22.8609	22.3849	23.2167	22.1871	22.9099	23.4832	22.9571	25.0059	23.8094	22.892	25.4144
	A0A075B5L7	A0A075B5L7		Igkv4-80		25.2242	23.7649	24.1714	24.5747	25.2082	24.2688	24.011	25.0576	23.5574	22.6478	24.111	22.6633	24.2459	22.6292	22.2972	24.349	24.4524	22.9583	23.7366	23.8367	23.3273	23.9331	23.8851	24.9074	24.5231	24.2969	25.7577	24.0682	23.1602	22.7867	23.37	25.978	21.3653	23.0265	21.3328	23.2059	23.4531	22.0011	23.6911	24.3984	23.9432	24.0865	24.0909	24.2164
	A0A075B5M1;A0A0G2JFU6	A0A075B5M1;A0A0G2JFU6		Igkv4-63		28.007	27.4019	26.3795	28.7712	28.2607	26.2205	28.77	26.8606	25.8677	26.9751	28.6851	28.0468	28.0604	27.5573	26.1266	26.7827	27.1237	26.6688	26.4805	27.7125	27.5861	27.4412	25.9027	27.0772	27.4394	28.0513	27.7051	27.8392	26.4706	26.9727	28.2102	27.8471	25.341	26.3082	25.7411	26.3391	25.855	25.8377	25.9012	26.496	25.2324	25.9428	25.9786	26.4081
	A0A075B5M3	A0A075B5M3		Igkv4-58		24.11	24.8603	21.8897	23.7613	23.9629	23.3243	23.9381	22.764	23.7437	21.9055	24.2612	24.6458	24.8187	24.2343	22.0013	21.6786	23.3153	22.7439	22.6166	27.2557	27.0405	27.5987	27.5185	27.5352	26.847	23.1646	27.6469	27.6521	23.4382	27.4605	27.1749	27.8952	21.738	22.2699	23.2864	26.2227	21.2016	22.7428	25.9004	23.6616	23.4222	22.5657	21.7136	23.8646
	A0A075B5M7;A0A0G2JDV4;A0A0B4J1J1	A0A075B5M7;A0A0G2JDV4;A0A0B4J1J1		Igkv5-39;Igkv5-45		26.4234	28.3147	27.6521	26.9185	29.0787	27.2108	29.4522	27.5585	23.9389	27.0707	24.5266	27.8099	28.7432	26.7645	26.9622	26.9162	23.676	23.2423	27.1055	27.9738	23.5673	22.8609	27.1072	22.797	28.1082	27.9612	22.7313	29.0839	26.916	28.2776	27.6999	28.8599	27.6181	27.0403	26.6518	27.0527	27.777	27.3248	26.1251	23.29	27.8804	27.7149	27.3432	26.9963
	A0A075B5N2;A0A140T8P2;A0A0G2JEI6;P01634;A0A075B5N1;A0A0G2JDJ8;P01632	A0A075B5N2;A0A140T8P2;A0A0G2JEI6;P01634	Ig kappa chain V-V region MOPC 21	Igkv6-29		27.0361	24.0864	25.8314	27.1856	23.364	25.9589	27.5106	26.3993	24.3521	26.0297	25.4617	26.4494	25.8596	25.9839	24.6361	23.3278	27.2135	23.1038	21.8111	23.9964	25.4742	25.6377	23.1381	26.3217	23.2235	23.0356	27.0299	22.9947	23.0508	26.5899	22.7923	27.2845	24.8723	22.7399	22.4594	22.0176	24.7778	24.8756	23.6353	22.5595	22.2414	25.1943	24.4228	24.5212
	A0A075B5N3;A0A0G2JE47	A0A075B5N3;A0A0G2JE47		Igkv8-28		27.5054	26.7928	26.1837	28.2823	28.07	25.9338	27.5511	27.1416	24.7634	25.7937	27.3974	27.6822	27.3477	26.5238	25.2264	25.5242	26.6321	25.9829	26.2864	26.2495	26.46	26.0301	25.3035	26.3385	27.0705	26.8939	22.4846	24.0231	22.2289	23.3775	23.2995	27.3825	21.3788	22.8543	24.6893	26.2061	24.3738	23.9447	25.4077	25.7995	24.9886	25.3287	25.5205	25.8906
	A0A075B5N4;A0A0G2JF28	A0A075B5N4;A0A0G2JF28		Igkv8-27		28.2236	27.4948	27.1086	28.1776	28.5066	26.6495	28.8908	27.5208	26.0791	26.9092	27.9728	28.4418	28.2243	28.1063	22.796	26.6303	23.7601	26.4613	24.1676	27.3336	26.893	27.7648	27.24	26.9295	27.2497	27.8768	27.8146	28.7569	26.6649	26.9913	27.8065	27.779	25.618	22.0358	26.1173	26.6277	21.0924	25.7365	26.5713	26.5727	25.2935	26.5582	26.1836	27.5169
	A0A075B5P3;A0A0A6YVP0	A0A075B5P3;A0A0A6YVP0		Ighg2b		32.8132	32.386	31.8649	32.6165	33.6389	31.0732	31.8106	32.1923	30.4485	31.623	31.9306	32.7545	32.7238	32.4733	31.1425	31.0124	32.2116	30.5997	31.8709	32.3229	31.1364	32.0458	32.0571	31.901	32.7164	32.8047	32.6159	33.0068	30.7505	32.0066	32.4942	33.4365	30.5157	30.978	30.8363	31.0758	31.142	31.556	31.7301	31.3468	30.97	30.7556	31.1059	32.139
	A0A075B5P4;A0A0A6YWR2	A0A075B5P4;A0A0A6YWR2		Ighg1		36.5625	36.0582	34.8331	36.013	37.4063	34.7313	37.8648	36.226	34.9558	35.3793	37.5486	37.0225	36.6719	36.8428	34.6803	34.9915	35.892	34.9337	34.9353	35.9012	35.8913	36.3293	35.1065	35.4754	36.5606	36.1909	35.4989	32.5342	35.6266	35.8393	36.7865	36.1348	34.832	35.5933	34.9667	35.6151	34.3683	35.1315	35.1289	35.3855	34.057	35.2952	35.4263	35.2146
	A0A075B5P5;A0A1Y7VJN6;P03987-2;P03987	A0A075B5P5;A0A1Y7VJN6;P03987-2;P03987	Ig gamma-3 chain C region	Ighg3		30.9625	30.3117	30.1946	31.2163	31.3839	29.8336	31.0302	30.6876	28.5535	29.8939	30.6039	31.4019	31.0583	31.144	29.801	29.7897	30.7562	29.3566	30.2756	30.598	29.7805	30.6168	30.0018	30.4742	31.0795	30.9937	31.4168	31.268	29.8443	30.5749	30.7234	30.8869	29.206	29.5293	29.5603	29.7397	29.3666	29.7128	30.023	30.0748	29.5073	29.7642	29.8142	30.7739
	A0A075B5R9;A0A075B5S3;A0A0A6YVR1	A0A075B5R9		Ighv14-3		27.6746	27.5217	26.9061	28.7193	28.3625	26.7752	28.4512	27.3718	26.0185	26.9722	27.744	27.5804	28.0014	27.7142	26.5746	26.1541	27.7017	26.1395	26.6539	27.2795	26.5234	26.8182	27.0187	27.3167	27.5916	27.3619	27.4672	23.927	26.4567	26.7895	27.763	27.9692	26.2962	23.2719	25.6715	26.4344	25.8344	26.6562	26.8249	26.3208	26.6374	26.101	26.4173	26.6517
	A0A075B5T5;A0A0A6YWG2	A0A075B5T5;A0A0A6YWG2		Ighv1-5		27.2434	27.0481	26.7455	27.8761	27.3992	26.2475	27.6871	26.7478	25.7275	26.3818	27.0406	27.4884	26.7415	23.0697	25.998	26.0366	26.9908	25.3879	25.518	26.6748	26.534	26.3548	26.0981	26.1797	21.8197	26.5192	26.6061	26.745	22.6871	26.1887	26.6335	26.4571	23.2611	23.5072	23.0035	21.4658	25.1184	25.4116	26.1904	26.5836	21.9849	22.2529	26.0954	26.8307
	A0A075B5U4;A0A0A6YXN4	A0A075B5U4;A0A0A6YXN4		Ighv1-18		23.2236	23.3643	23.3139	25.5713	24.9929	23.8343	24.7404	24.9155	24.055	24.0809	24.9933	25.9274	24.9414	24.3746	24.0501	23.6546	22.4937	23.6618	22.859	24.6132	23.6646	22.7782	22.4601	24.4219	25.0635	24.6155	24.8539	24.9131	23.085	24.3053	24.0941	24.8192	22.4069	22.2078	22.5099	21.6914	24.0137	23.4967	23.1381	22.491	23.5915	24.1834	23.8027	25.0806
	A0A075B5V1;A0A0A6YWK5;A0A075B5V2;A0A075B5V0	A0A075B5V1;A0A0A6YWK5;A0A075B5V2;A0A075B5V0		Ighv1-31;Ighv1-34;Ighv1-26		34.2338	33.813	32.7949	35.0152	34.9719	32.2521	34.7202	33.6903	31.3342	32.6247	34.1624	34.5255	33.9154	34.3266	32.491	32.8237	34.2784	33.2388	33.1266	34.1216	33.5107	34.5926	32.9233	33.7519	34.3379	34.9272	34.7128	34.7382	32.8859	33.7097	34.2039	34.275	31.2754	32.2355	32.3085	32.796	31.7715	32.6035	32.8144	32.817	32.2736	32.2416	32.4676	33.0399
	A0A075B5V7;A0A0A6YXN5	A0A075B5V7;A0A0A6YXN5		Ighv1-43		27.8083	27.4201	26.2318	28.39	28.5588	25.9485	28.6794	27.3133	25.2213	27.2308	28.3176	28.6653	28.2258	28.0127	25.4602	25.9118	26.6252	25.948	26.2552	27.0586	26.6525	27.2534	25.8113	26.0497	27.0482	27.4406	26.4089	27.1565	26.2599	26.285	26.3746	26.9601	21.1484	22.412	24.8649	22.7615	25.4727	25.2201	25.8901	24.0899	24.4845	21.7022	25.2823	26.626
	A0A075B5X6;A0A0G2JFN9;P01759	A0A075B5X6;A0A0G2JFN9;P01759	Ig heavy chain V region BCL1	Ighv1-67		25.5682	23.0899	25.1832	23.5877	26.1704	24.7422	24.7876	25.6343	24.4805	24.6187	24.0659	26.1729	25.4324	25.6341	23.8172	24.2755	22.7495	22.2244	25.1361	24.7259	24.1259	25.0168	24.8435	24.9261	25.5232	25.8116	26.3796	25.7767	22.983	23.1695	25.6193	23.5894	22.5742	22.4247	22.1874	21.6544	22.36	22.1855	21.6965	23.883	24.926	21.8594	24.6921	22.3847
	A0A075B5Y1;A0A0G2JGK2;P01750;A0A075B5X9;P06328;P01754;P01751;A0A075B5X0;A0A0A6YXE0;P01753;P01748	A0A075B5Y1;A0A0G2JGK2;P01750;A0A075B5X9;P06328;P01754;P01751	Ig heavy chain V region 102;Ig heavy chain V region VH558 B4;Ig heavy chain V region 1-62-3;Ig heavy chain V region B1-8/186-2	Ighv1-74;Ighv1-72;Ighv1-62-3		23.1396	23.2086	22.9214	23.6333	22.9759	22.6678	23.1103	23.0432	23.1387	24.3002	23.9645	23.4313	23.3494	24.1261	22.4161	22.7465	24.5364	23.6819	23.0574	23.4814	23.6613	24.4127	23.8127	22.8208	22.227	23.3712	23.5802	24.9948	22.9107	22.8155	24.3873	22.9592	22.1725	23.1316	21.1518	23.521	22.5081	22.2841	22.6874	21.9948	21.4766	25.0167	24.6594	24.9643
	A0A075B663;P01723;P01727;P01726	A0A075B663;P01723;P01727;P01726	Ig lambda-1 chain V region;Ig lambda-1 chain V region S43;Ig lambda-1 chain V region H2020	Iglv1		27.8278	23.5436	23.1738	28.2754	28.7486	26.0799	23.3316	23.3389	26.0001	26.7703	24.1462	23.0645	27.5622	28.0448	26.6925	26.4911	27.3477	26.3846	26.9358	27.4097	26.8727	26.9803	26.8866	22.6901	28.2784	28.3442	22.6105	23.3386	24.1652	27.5291	23.5888	28.441	22.0924	23.8662	26.6906	26.4314	26.633	22.6857	27.6356	23.3991	26.3924	23.087	22.1378	27.4796
	A0A075B677;A0A0G2JFC6	A0A075B677;A0A0G2JFC6		Igkv4-53		28.237	27.6906	26.5943	29.3859	29.0338	26.4072	28.8511	28.0902	25.9461	27.1447	28.4537	28.3617	28.3794	27.7918	26.4015	26.3602	27.036	26.5871	26.5979	27.0582	27.0332	27.3314	26.3185	26.9804	23.8078	27.7731	27.289	28.207	27.2464	27.0138	27.9166	23.1544	21.5537	26.2186	25.7238	26.4592	25.1994	25.9458	25.8623	23.0724	21.6363	23.8963	22.2098	22.4198
	A0A075B6D5;A0A0G2JFZ3	A0A075B6D5;A0A0G2JFZ3		Igkv19-93		25.9623	22.8633	25.0651	25.3588	23.6174	24.9875	24.3587	22.4955	23.1466	23.9032	24.4854	24.7032	23.6731	24.582	24.0753	21.9962	25.4815	23.1908	25.0776	24.287	23.4211	25.6957	24.72	25.933	25.0541	25.1299	24.3254	24.8765	22.4703	26.4374	24.3685	26.9665	22.0821	22.6508	22.8343	22.4668	21.4441	23.4325	23.0344	25.4084	21.9169	22.8392	25.275	25.3587
	A0A087WP63;A0A087WNX7;A0A087WNL7;A0A087WQ44;E9Q9V7;A0A087WQY5;Q8BQA6;A0A087WSL6;A0A087WS36;A0A0U1RQA7	A0A087WP63;A0A087WNX7;A0A087WNL7;A0A087WQ44;E9Q9V7;A0A087WQY5		Srcap		23.5421	25.7055	26.1502	24.1647	22.9954	26.3866	24.7068	26.2845	25.8115	26.0734	23.7052	23.1928	23.0376	23.7113	26.0128	26.3608	25.1692	26.7208	27.3142	27.2031	27.0434	25.8975	26.5397	25.8198	23.2348	22.4176	23.6897	23.0504	23.2024	23.653	24.3018	23.5022	25.2187	23.2697	22.8044	22.1159	22.3677	24.253	22.3567	21.2365	23.4013	24.886	22.4918	22.126
	P83940;A0A087WQE6;A0A087WNT1;A0A087WPE4	P83940;A0A087WQE6;A0A087WNT1;A0A087WPE4	Transcription elongation factor B polypeptide 1	Tceb1		26.2815	26.7029	26.1357	23.4027	27.1841	26.7361	24.5659	27.0432	26.6937	26.4509	23.629	26.4473	26.173	26.0178	26.6139	26.4258	26.2474	27.1926	25.7568	26.9218	26.1098	26.4753	26.7154	26.3027	26.695	27.1698	26.2142	26.8231	26.8876	26.5286	23.8902	26.1967	25.3308	25.9638	25.7042	26.3265	25.7994	26.1628	25.1281	26.0317	25.781	25.7151	25.9124	26.5071
	A0A087WPL5;E9QNN1;O70133;O70133-2;O70133-3;Q3UR42;A0A0R4J2C3;A0A087WRT3	A0A087WPL5;E9QNN1;O70133;O70133-2;O70133-3;Q3UR42	ATP-dependent RNA helicase A	Dhx9		29.6668	30.5389	31.5972	28.597	29.9784	31.6282	25.8199	30.0283	30.6912	30.6744	28.8774	29.2232	29.7788	29.5693	31.3572	31.0131	30.427	31.1209	31.62	30.7961	30.6	30.2363	31.6305	30.9446	28.0881	28.7672	27.5741	28.1069	28.5102	28.8055	26.8275	27.7255	29.7435	29.1419	30.0045	29.5445	30.4641	30.1507	29.6688	29.3516	30.6718	29.4525	29.5743	30.1096
	Q9CQC6;A0A087WQS2;A0A087WPF9	Q9CQC6;A0A087WQS2;A0A087WPF9	Basic leucine zipper and W2 domain-containing protein 1	Bzw1		25.6104	26.4775	26.1319	23.3733	25.8595	25.9904	23.9067	26.4061	25.405	25.8747	23.7733	22.855	23.935	23.5682	25.7599	25.9661	25.4544	25.8644	25.4465	23.645	24.3783	26.1477	26.1333	26.5159	23.5956	22.9029	23.3446	23.76	22.6867	22.8139	22.7618	23.1152	22.0555	22.8594	22.4089	23.202	23.1038	20.7848	22.0412	22.901	21.9518	22.8085	22.3712	22.3351
	A0A087WS56;Q3UHL6;A0A087WR50;P11276;A0A087WS99;Q4KL80	A0A087WS56;Q3UHL6;A0A087WR50;P11276	Fibronectin;Anastellin	Fn1		27.7969	27.2644	28.1085	27.2437	28.2128	27.4611	23.1315	27.5829	26.8596	27.694	26.8114	28.1706	27.3191	27.6946	27.5411	27.4065	27.6039	27.6335	27.6487	27.122	26.9216	27.7789	27.9924	27.8785	28.1285	28.2417	28.2248	27.6806	27.0382	28.5729	27.8144	28.2578	26.9154	26.6527	27.1313	27.2556	27.6101	27.1338	26.9864	26.8522	26.6301	27.9119	28.1232	27.4289
	Q921F2;A0A087WR97;A0A087WRZ5;Q8R0B4;Q8BLD4;Q6VYI5;Q6VYI4;A0A087WQA5;A0A087WSE4;A0A087WSH7;A0A087WRP4;H3BJV1;A0A087WQX8;A0A087WNY6;A0A087WSC6;A0A087WS74	Q921F2;A0A087WR97;A0A087WRZ5;Q8R0B4;Q8BLD4;Q6VYI5;Q6VYI4;A0A087WQA5	TAR DNA-binding protein 43	Tardbp		26.9047	26.8515	27.407	25.7375	26.3805	27.9281	26.4636	28.057	27.962	27.1277	26.1133	24.7061	26.2576	25.4342	27.7048	27.8881	27.0309	27.6373	27.3877	27.738	26.8696	27.6303	28.3446	27.8559	26.2095	23.2888	26.2222	26.3859	26.3068	26.4127	26.9809	26.3022	26.4376	26.5929	26.0979	25.2952	25.9164	26.8125	25.6154	25.84	24.811	26.6661	26.1053	27.0709
	Q9D937;A0A087WRC2	Q9D937;A0A087WRC2	Uncharacterized protein C11orf98 homolog	Ints5		24.4524	24.845	23.1453	24.4372	23.5678	23.8962	23.0564	23.7449	22.9755	23.305	23.4264	23.3349	23.9713	22.6236	23.2829	22.5402	22.8064	24.3727	22.8371	23.772	24.239	24.5408	23.6605	22.6787	24.1262	24.0883	21.6838	28.1141	23.9914	22.173	24.1594	24.8757	27.8034	27.7591	27.6499	27.8956	23.3653	27.6296	20.8566	21.6689	27.5195	26.7607	22.7613	22.3229
	Q8BX09;A0A087WST2;A0A0R4J2B6;Q8BX09-2;A0A087WRV7;A0A087WQU2	Q8BX09;A0A087WST2;A0A0R4J2B6;Q8BX09-2;A0A087WRV7	Retinoblastoma-binding protein 5	Rbbp5		22.6649	23.8523	24.0461	24.4048	24.4296	23.1566	24.0068	23.8477	24.7568	24.3292	21.5004	23.0999	22.5086	23.8698	23.5441	24.3563	21.9588	24.199	24.0145	23.3875	24.6565	22.127	24.3953	22.0982	22.8866	23.34	23.3531	22.371	22.049	23.7519	23.1999	22.6937	24.3727	25.2232	24.5673	24.6222	24.5	24.6711	24.4846	23.0116	24.5726	24.7128	24.6726	24.284
	Q3TLH4;S4R294;S4R2J9;A0A0A0MQ79;Q3TLH4-5;S4R209;S4R2L9;S4R298;S4R2E2	Q3TLH4;S4R294;S4R2J9;A0A0A0MQ79;Q3TLH4-5;S4R209	Protein PRRC2C	Prrc2c		26.6513	24.9532	24.8158	27.4916	24.4416	25.2046	28.2837	26.1022	26.627	26.4371	28.0956	28.0443	28.0607	28.0349	26.2599	26.3968	26.2394	25.842	25.1913	23.9801	26.0233	26.5717	25.1788	25.0831	26.0515	24.4492	26.0903	26.7401	26.7803	26.5002	26.6851	26.2462	25.2979	25.8842	25.499	26.3347	25.1778	25.4619	25.1498	26.239	25.6733	24.7978	24.2125	24.9279
	Q3UMC0;A0A0A0MQ80;A0A0G2JFY0;Q9D3R6;D3Z0U5;D6RGM7;D3Z4J2;Q9D3R6-3	Q3UMC0;A0A0A0MQ80;A0A0G2JFY0	Spermatogenesis-associated protein 5	Spata5		23.5472	25.199	25.126	23.1012	24.0292	24.5299	23.0767	24.5226	25.4261	25.1374	24.4226	24.1686	25.0912	23.944	24.9129	25.4825	22.4211	25.3951	22.9664	24.3725	23.2979	25.8144	24.8858	25.8922	23.6893	24.6804	26.0976	25.4982	23.4299	25.7561	25.6389	25.9638	26.6505	22.0413	25.9583	22.6088	26.6775	26.2495	26.6154	26.3846	26.4367	25.8785	25.6818	26.1447
	Q00896;P07758;A0A0R4J0X5;A0A0A0MQA3	Q00896;P07758;A0A0R4J0X5;A0A0A0MQA3	Alpha-1-antitrypsin 1-3;Alpha-1-antitrypsin 1-1	Serpina1c;Serpina1a		28.686	27.8487	27.5612	29.3541	29.0763	27.3948	29.5189	28.1479	27.1814	28.017	28.9561	28.9958	28.7912	28.6451	27.1705	27.4575	28.0007	27.6538	27.1647	28.0843	27.7725	28.1571	27.178	27.9527	28.0418	28.4805	28.4651	28.8075	27.8848	27.9822	28.7591	28.4528	26.7837	27.3736	26.6447	27.7123	26.4765	27.0314	26.9949	27.8726	26.1821	27.3919	27.2289	27.7928
	P16858;A0A0A0MQF6;S4R257;A0A1D5RLD8;S4R1W1;V9GXA7;V9GX06;S4R1W8;S4R1N5;V9GXK0	P16858;A0A0A0MQF6;S4R257;A0A1D5RLD8;S4R1W1	Glyceraldehyde-3-phosphate dehydrogenase	Gapdh;Gm3839		30.0557	30.3279	30.0673	29.9662	30.4433	30.1487	30.04	30.1994	29.6358	29.6083	29.5985	29.5262	29.1662	29.6127	29.7336	29.8381	29.9607	29.7648	29.543	29.0003	29.2583	29.6251	30.1981	29.945	30.2127	29.7954	30.1449	29.997	29.9414	29.9457	29.9714	29.7443	29.2411	30.2016	29.5969	28.2857	29.0603	30.0844	29.0347	29.1505	28.3129	29.9485	29.4678	29.0503
	Q62261;Q62261-2;A0A0A0MQG2;P15508;Q3UGX2;E9Q397;Q68FG2	Q62261;Q62261-2;A0A0A0MQG2	Spectrin beta chain, non-erythrocytic 1	Sptbn1		27.8797	28.3627	28.3888	27.8188	27.4713	28.0978	27.8261	28.2732	28.7548	28.4752	27.5641	26.7561	27.112	27.1818	28.1547	28.389	27.0386	28.9188	27.9242	28.0325	28.5226	28.2708	28.0846	28.4386	22.9522	28.1532	27.7427	27.6759	27.6039	28.0145	27.9738	28.3789	22.9949	26.5861	27.5054	27.3965	26.9932	27.4477	22.6809	27.2975	21.4558	27.8713	27.8409	28.1052
	P63242;A0A0A0MQM0;Q8BGY2;J3QPS8	P63242;A0A0A0MQM0;Q8BGY2	Eukaryotic translation initiation factor 5A-1;Eukaryotic translation initiation factor 5A;Eukaryotic translation initiation factor 5A-2	Eif5a;Eif5a2		26.6637	28.5654	28.5429	26.132	27.0754	28.5537	23.0508	28.3788	27.0771	27.9814	23.5391	26.7586	26.2659	26.1157	27.7639	27.9661	27.9981	27.9166	27.6286	26.3234	26.7506	27.7349	29.1083	28.4945	26.926	25.3174	26.6603	27.0019	26.4598	27.6732	26.8809	26.9181	26.9123	26.5205	27.3538	26.179	27.7058	27.8457	25.6732	26.6211	25.8899	26.7603	26.896	27.4626
	Q3U9G9;A0A0A6YXW3;A0A0A6YXT6;A0A0A6YW01	Q3U9G9;A0A0A6YXW3;A0A0A6YXT6;A0A0A6YW01	Lamin-B receptor	Lbr		23.5436	24.9467	24.9662	24.648	24.966	24.9056	23.7546	24.9825	23.6642	25.0422	24.1069	25.3028	25.499	24.7767	24.8458	24.8621	22.5879	24.9402	22.5269	23.6479	23.678	22.9541	22.4347	23.3987	26.6023	25.639	23.2651	23.8955	23.1635	22.7049	23.677	25.2265	22.0168	23.2819	23.046	22.2385	22.8035	22.0074	22.6037	24.2664	22.1852	22.9303	22.3167	23.3981
	Q80UM3;A0A0A6YW80;G3X8Y3	Q80UM3;A0A0A6YW80;G3X8Y3	N-alpha-acetyltransferase 15, NatA auxiliary subunit	Naa15		23.9578	25.7467	26.1037	22.2678	23.2907	25.9015	23.111	26.3643	25.4036	25.5251	24.972	23.8538	23.8925	24.1531	25.185	25.7695	24.8938	26.0839	24.9664	23.536	25.5306	25.4523	25.4965	25.8945	22.2335	25.3261	22.7547	24.4636	22.0318	22.4965	23.7754	22.6494	23.3153	23.2807	24.8652	22.3229	22.7133	24.3673	22.0938	22.1668	22.0461	22.6364	24.4681	24.7556
	Q3TFK5;A0A0A6YWB3;Q3TFK5-2	Q3TFK5;A0A0A6YWB3;Q3TFK5-2	G patch domain-containing protein 4	Gpatch4		23.3741	23.7418	23.258	23.2065	25.3609	23.4978	24.6442	23.0053	24.6439	24.3734	25.2509	23.53	22.763	24.1373	23.3602	21.9865	23.4496	22.8249	21.761	22.8541	24.0341	23.5808	23.1936	23.1276	22.9464	23.2678	23.5604	23.9193	28.037	23.2162	22.9132	22.5473	27.388	22.3815	22.8107	27.6647	22.4984	27.3023	27.1539	27.5058	27.3503	27.6021	27.4049	23.6656
	A0A0A6YYE7;A0A0B4J1I4;A0A0B4J1I3;A0A0A6YYE5;A0A075B5L8	A0A0A6YYE7;A0A0B4J1I4;A0A0B4J1I3;A0A0A6YYE5;A0A075B5L8		Igkv4-57;Igkv4-72;Igkv4-74;Igkv4-78;Igkv4-79		27.1225	25.2185	26.9367	26.9752	25.4902	26.4638	22.3628	26.2459	24.3496	25.5304	23.2204	26.0951	25.723	24.7448	25.5296	25.0323	25.7704	25.0915	25.4636	24.9463	25.5262	25.4561	25.0947	26.046	26.1193	25.5109	26.6499	26.3207	25.2938	26.8313	25.7491	27.1233	25.1432	25.2501	25.5149	23.0325	24.9694	25.4553	26.2689	25.9282	26.175	26.0669	26.3454	26.7929
	A0A0B4J1E2;Q9CSN1	A0A0B4J1E2;Q9CSN1	SNW domain-containing protein 1	Snw1		28.6473	29.1938	29.1508	28.9207	29.2743	29.2957	29.5126	28.5553	29.7241	29.3036	29.538	28.9728	29.4536	29.3317	28.9176	29.0453	29.1172	29.3382	29.2961	29.5711	29.7424	29.1293	28.9565	29.1112	28.6927	28.7446	28.3478	28.544	29.2317	28.5946	28.7413	28.3596	29.1347	28.7616	29.0412	29.3611	28.8225	28.7288	28.945	29.2926	29.1157	28.92	29.0952	28.7828
	O35343;A0A0B4J1E7;D3YTN1	O35343;A0A0B4J1E7	Importin subunit alpha-3	Kpna4		22.7481	22.6949	24.7327	23.9099	22.5705	23.5499	23.6988	23.093	23.7725	23.57	23.9976	25.3549	24.8604	22.687	23.6058	23.1622	22.4589	23.7473	23.5	23.339	22.2114	23.4132	24.7741	23.3064	22.9319	23.1097	23.5503	23.4195	22.748	23.1629	22.2101	22.5455	23.4386	22.467	23.4773	22.4273	24.506	22.3056	23.5553	22.7223	24.4958	23.3926	23.4082	23.1748
	A0A0B4J1H7;A0A0B4J1H8	A0A0B4J1H7;A0A0B4J1H8		Igkv1-135;Igkv1-133		36.3684	35.329	35.7538	36.761	36.5184	35.872	36.109	35.6665	33.8648	34.9649	35.829	36.2288	35.9418	36.2544	34.3201	34.5725	35.9274	34.4435	35.0554	35.8528	35.4314	35.8916	35.0239	35.8553	36.029	36.1878	36.2856	36.2653	34.4548	36.4899	35.6788	36.2164	34.1908	33.741	34.6136	34.8427	34.4977	34.654	34.3737	35.2317	34.2974	34.4343	34.495	35.0427
	A0A0B4J1I1	A0A0B4J1I1		Igkv16-104		26.4136	24.736	25.4832	26.6589	26.0302	25.3995	24.5078	26.3007	22.9458	22.8985	25.7003	26.0762	22.839	24.9736	24.2701	24.5409	25.8711	23.4216	24.6326	23.6774	25.1214	26.0352	24.8183	25.3916	23.0796	25.5783	23.4503	25.7766	22.1869	23.3501	23.8884	26.068	25.0949	22.8468	23.4599	22.9705	23.5755	24.4701	22.4002	23.0439	21.6357	23.8522	21.7377	25.5112
	A0A0B4J1I5;A0A0B4J1I8;P04944;P04941;P04940;P04943;P04942	A0A0B4J1I5;A0A0B4J1I8;P04944;P04941;P04940;P04943;P04942	Ig kappa chain V-VI region NQ5-78.2.6;Ig kappa chain V-VI region NQ2-48.2.2;Ig kappa chain V-VI region NQ2-17.4.1;Ig kappa chain V-VI region NQ6-8.3.1;Ig kappa chain V-VI region NQ5-61.1.2	Igkv4-70;Igkv4-59		28.5376	27.5478	27.2737	28.4006	28.055	27.3142	28.4629	28.1773	26.8859	23.7569	28.6973	28.0655	23.7918	27.4429	25.791	21.9147	27.595	26.2905	26.4014	27.714	23.9185	27.3768	23.1888	23.349	22.8416	27.2584	23.4332	27.6686	23.2608	23.3582	27.1472	26.7387	22.6778	23.1264	22.2629	22.1665	25.0954	21.2901	21.7249	24.8244	26.1994	27.0795	26.8087	27.3046
	A0A0G2JDE1;A0A075B5X8	A0A0G2JDE1;A0A075B5X8		Ighv8-12		27.7236	28.4142	21.9594	28.322	29.6243	24.2937	25.231	28.4707	23.1044	28.0343	23.3825	22.4336	23.5937	28.0388	22.3728	24.0734	23.6087	23.3152	22.448	28.4998	27.3589	27.7066	27.264	24.9225	28.2999	27.7551	26.8706	22.9533	22.3193	24.0088	27.5738	27.3497	22.2773	27.1073	22.8961	23.4791	23.217	22.7228	26.4736	22.7199	25.5103	22.7504	22.571	25.9194
	P49615;A0A0G2JDL3	P49615;A0A0G2JDL3	Cyclin-dependent-like kinase 5	Cdk5		23.6951	25.4203	23.5676	24.5312	23.4195	23.6232	23.6279	22.6695	23.2298	21.9378	23.3539	22.3841	22.017	23.1193	24.3259	24.4638	23.3444	24.7151	22.4625	25.0213	23.2274	23.1832	24.9228	23.5808	24.0099	23.9013	24.3374	22.9459	22.8409	23.1787	22.8584	22.5718	22.9819	23.9204	22.9604	22.3264	23.86	23.3671	23.6974	22.5786	23.247	22.9033	23.7328	23.4778
	Q61553;A0A0G2JDU7	Q61553;A0A0G2JDU7	Fascin	Fscn1		23.3381	24.9271	22.9839	24.1372	24.2126	24.7949	25.621	24.7452	24.8583	22.3834	22.8368	22.6777	24.5967	23.0603	24.4152	24.7419	24.0116	24.7375	23.7209	23.6895	22.7143	24.2582	24.6447	24.5603	22.4812	24.5135	23.8197	24.935	22.6361	23.6825	22.683	23.885	23.1804	23.9776	23.6349	22.7629	23.2975	22.3962	22.9479	22.491	23.9265	23.2348	22.0375	23.1949
	Q80X50;A0A0H2UH17;A0A0G2JDV6;Q80X50-2;Q80X50-3;Q80X50-4;Q80X50-5;A0A0G2JG47;A0A0G2JDT1;A0A0G2JGD0;A0A0G2JFN7;A0A0G2JE24	Q80X50;A0A0H2UH17;A0A0G2JDV6;Q80X50-2;Q80X50-3;Q80X50-4;Q80X50-5	Ubiquitin-associated protein 2-like	Ubap2l		27.3563	26.2717	27.2596	27.6765	25.8223	26.6686	27.6628	26.6127	25.5623	25.4163	25.4291	25.5374	22.1629	22.9643	25.2077	25.6638	25.329	25.1629	21.8565	24.2567	23.0551	25.5686	25.5153	25.458	23.1071	26.4014	26.3412	23.7532	24.1535	25.2827	26.0263	26.1677	23.4806	22.691	21.8601	21.3173	22.0239	22.8491	22.8137	21.785	20.9783	24.5453	24.0992	23.5359
	Q6ZWU9;A0A0G2JDW7;A0A0G2JG29;A0A0G2JEX7	Q6ZWU9;A0A0G2JDW7;A0A0G2JG29	40S ribosomal protein S27	Rps27		29.7192	29.5011	28.9598	30.4457	29.8098	28.5912	30.9771	29.6172	27.9089	28.99	29.5013	29.8859	29.5975	27.6551	23.1247	23.1359	22.0317	24.4301	22.8868	29.1585	29.7245	24.7222	23.717	23.4751	22.2757	23.9752	24.3156	24.0919	22.8493	21.6464	23.3888	25.1583	26.1544	21.9882	23.3613	22.1212	29.9094	22.9469	29.7519	30.1879	29.6013	27.6003	28.9576	29.1233
	A0A0G2JE99;P01843	A0A0G2JE99;P01843	Ig lambda-1 chain C region			28.0811	27.4897	27.4358	28.1571	28.4291	26.5005	28.2721	27.4232	25.7103	26.6667	27.3634	28.1357	28.1262	27.8491	25.9584	26.0102	27.4213	25.7106	26.7519	26.6543	26.5186	27.5387	26.9168	27.3679	27.8877	27.7885	27.9062	28.0003	26.5931	27.628	27.9122	27.9214	26.1461	26.2711	26.3685	26.5815	26.315	26.6501	27.2063	26.3764	26.3992	26.3021	26.2827	27.0084
	Q9CVI2;A0A0G2JF33;A0A0G2JEE9;Q9CVI2-2	Q9CVI2;A0A0G2JF33;A0A0G2JEE9;Q9CVI2-2	Protein FAM133B	Fam133b		23.2647	22.0736	24.3592	23.5756	23.8159	22.8863	24.8947	26.2148	23.3532	22.3252	24.0964	25.8077	25.3811	25.1847	25.4578	23.195	22.8074	25.9691	21.8325	26.7703	25.3345	24.8044	22.5949	23.609	23.5727	26.3084	23.4076	24	23.7138	23.8013	22.9187	23.1696	23.1037	22.0452	22.0796	24.2137	23.6436	22.6695	21.2431	21.7682	22.3165	24.331	24.3433	22.786
	O54946;O54946-2;A0A0G2JER9;G3X8S5;A0A0G2JEI3;A0A0G2JGN9;Q9QYI8;F6YRQ2;Q9QYI5;O35723;A0A087WP03;Q5RL26;Q9QYI5-2;Q9QYI5-1	O54946;O54946-2;A0A0G2JER9;G3X8S5;A0A0G2JEI3	DnaJ homolog subfamily B member 6	Dnajb6		26.8681	27.6482	26.424	27.2589	27.5226	26.1345	27.9539	26.8855	27.5559	26.5961	26.8655	26.694	27.2581	26.9267	26.7087	26.2208	26.4726	26.6087	25.544	26.5517	26.2247	26.8689	27.2211	26.2473	27.4718	27.2097	26.4893	27.1556	27.0082	27.0868	26.6847	26.0383	26.672	26.7505	26.3874	27.0123	26.4294	26.5831	26.412	26.8995	26.6942	26.7588	26.0841	27.2037
	P51410;A0A0G2JES3;A0A140T8T4;D3Z629;A0A0G2JFQ3;D3YZT0;S4R1R7	P51410;A0A0G2JES3;A0A140T8T4;D3Z629;A0A0G2JFQ3;D3YZT0	60S ribosomal protein L9	Rpl9		29.2115	28.663	30.067	28.0832	28.666	30.2838	29.3812	29.0082	29.6287	28.9453	29.2249	28.0518	28.5933	23.6928	29.604	29.2593	28.6278	28.8813	29.3409	28.2764	28.8583	28.7973	29.3539	29.7463	28.8867	28.3707	28.1861	28.0832	29.1453	29.4687	28.5419	28.822	31.6424	30.7606	31.0066	29.1706	31.3242	30.7924	30.988	30.6302	32.0247	30.524	31.1708	30.385
	Q80SY5;A0A0G2JEW4;A0A0G2JGW4	Q80SY5;A0A0G2JEW4;A0A0G2JGW4	Pre-mRNA-splicing factor 38B	Prpf38b		26.911	26.09	25.646	26.8073	27.5365	25.6846	26.6501	26.7425	25.3117	25.8136	25.6482	26.8272	26.5049	25.967	26.2672	26.0207	26.3375	24.9114	25.1318	25.3834	24.8264	23.5913	26.0149	25.9184	21.8815	24.7088	25.5882	24.6286	22.7776	25.4315	26.1702	26.0935	25.0968	22.9848	24.7343	22.733	22.1129	25.1668	25.177	25.0007	21.0471	24.5298	24.4544	25.2149
	Q5DW34;Z4YJZ7;A0A0H2UH19;Q5DW34-2;E9Q5A3;Q5DW34-3;A0A0A6YWA0;F6WWY8;A0A140LII4;A0A0G2JFI9;A2AIS5	Q5DW34;Z4YJZ7;A0A0H2UH19;Q5DW34-2;E9Q5A3;Q5DW34-3	Histone-lysine N-methyltransferase EHMT1	Ehmt1		24.1023	25.1933	25.3732	23.727	24.3423	25.4157	24.1748	25.1397	26.1104	25.2048	25.7075	23.8688	23.0485	24.623	25.1634	25.5298	24.656	25.6675	25.3528	26.1325	25.3198	22.74	25.2602	23.8336	22.7337	24.6669	23.8556	25.0174	25.5473	23.6639	23.4287	23.9241	25.6491	25.7746	25.431	22.6289	25.3832	25.2892	25.4159	25.5912	26.2386	25.4413	25.8553	25.2932
	Q69Z99;A0A0J9YTU9;A0A0J9YTW0;A0A0J9YV10	Q69Z99;A0A0J9YTU9	Zinc finger protein 512	Znf512		23.0293	22.4769	26.1935	23.0247	24.6893	26.3492	23.4687	26.279	26.3625	27.3744	24.6154	24.0206	22.6107	23.0007	26.0181	26.2327	23.8121	27.3793	26.8012	23.95	22.4249	22.8469	25.8459	26.6483	27.5802	27.4276	27.0651	27.2129	27.9672	27.4243	27.7168	27.119	27.606	27.7665	28.1351	27.9269	27.5765	27.6012	27.773	27.8697	27.6371	27.1143	27.7208	27.5477
	P31266;Q3U6F1;E9Q7W0;A0A0J9YTV5;P31266-2;A0A0J9YVE0	P31266;Q3U6F1;E9Q7W0;A0A0J9YTV5;P31266-2;A0A0J9YVE0	Recombining binding protein suppressor of hairless	Rbpj		24.1882	24.5137	24.9575	24.4641	23.1175	24.7067	25.8971	22.2697	25.4849	24.7199	24.3793	24.1823	23.6299	23.4796	24.9231	24.6484	22.1854	25.0985	22.4129	24.7251	25.0658	23.4732	24.5204	24.5912	24.3384	22.8088	23.84	22.635	23.692	23.2759	23.1177	23.7809	22.6186	23.0352	21.3057	22.9819	23.6097	24.0138	22.2751	22.4857	23.8938	23.5393	22.1438	22.2743
	B9EJ54;A0A0J9YUD5;E9Q880	B9EJ54;A0A0J9YUD5;E9Q880		Nup205		24.5429	25.0956	25.3659	23.5642	24.1728	25.5475	23.9676	25.8382	23.6822	24.7987	24.0644	24.0795	24.2101	23.3133	24.9289	25.2285	23.4201	25.2747	23.4918	24.3483	24.6684	24.6018	25.3415	25.8467	23.0726	23.2835	24.2048	23.3843	22.4736	23.6183	21.9184	22.5566	22.9752	23.0571	22.8376	23.1897	24.5649	24.9456	23.5058	23.7577	20.994	23.4607	22.3695	22.7516
	P63158;A0A0J9YUD8;A0A0J9YUZ4;D3YZ18;D3YVC6	P63158;A0A0J9YUD8;A0A0J9YUZ4;D3YZ18	High mobility group protein B1	Hmgb1		27.3989	28.0172	28.1621	27.7523	27.8843	28.6255	27.8152	28.2077	27.7559	28.3731	27.6844	28.2166	27.5444	27.7633	28.6504	28.832	28.1509	28.0356	27.9467	27.2226	28.2709	27.9445	27.9623	28.7163	26.6009	27.0105	27.1054	27.4455	27.0208	27.4828	27.1897	27.9389	26.1359	26.7255	27.2422	26.5488	27.1834	27.5409	25.9213	26.6164	25.6639	26.6047	26.5596	27.4487
	Q80UZ2;A0A0J9YV20;A0A0R4J0B7;Q80UZ2-2;Q80UZ2-3;A0A0J9YU58	Q80UZ2;A0A0J9YV20;A0A0R4J0B7;Q80UZ2-2	Protein SDA1 homolog	Sdad1		26.2903	26.2032	26.0076	26.2767	26.0018	25.6131	25.7404	25.7866	25.338	25.9039	26.908	25.8696	22.8503	25.9038	25.6589	25.9708	25.9213	26.0791	25.9812	26.0127	26.0452	26.0636	25.7217	25.7945	27.7246	27.827	26.9606	27.9088	27.1246	26.4204	26.5426	27.4257	26.7808	23.2656	25.9125	27.3834	26.53	23.112	26.8238	26.4506	26.6752	26.0663	25.8673	26.7656
	Q61074;A0A0J9YVG0;A0A0J9YV96	Q61074;A0A0J9YVG0	Protein phosphatase 1G	Ppm1g		23.7319	26.1074	26.726	23.5691	24.2038	26.181	25.603	26.1279	25.506	25.8918	25.2175	25.4085	24.5593	25.851	25.4361	26.7187	25.7613	26.2634	25.924	23.5645	26.8603	26.3774	26.212	27.0731	22.836	24.819	25.5146	23.7761	22.3252	23.5269	23.5238	23.6766	23.7381	24.8306	22.6007	22.1336	25.0799	25.4243	22.2065	20.4006	23.5694	25.1043	25.2838	25.4838
	Q8BKS9;A0A0N4SUH4	Q8BKS9;A0A0N4SUH4	Pumilio domain-containing protein KIAA0020	Kiaa0020		26.1791	27.9807	28.1866	26.3084	27.0189	28.6006	23.3317	27.4467	28.3054	27.6649	26.7596	23.5609	26.7617	26.3952	27.9921	28.2056	26.2603	28.6795	28.1051	28.627	28.3069	27.5225	27.8389	27.6351	26.8033	26.7945	27.4601	26.9787	27.1437	26.9675	26.0833	27.7847	28.0364	27.9962	28.4908	28.125	28.3407	28.623	28.2797	28.0961	28.8756	28.275	28.6936	28.7845
	Q61464;A0A0N4SVM8;Q3TZK9;A0A0N4SV38;A0A0N4SVI8;E9QKZ7;A0A0N4SV80;E9QML5;Q61464-3;Q61464-7;Q61464-2;Q61464-5;Q61464-4;A0A0N4SWG8	Q61464;A0A0N4SVM8;Q3TZK9;A0A0N4SV38;A0A0N4SVI8;E9QKZ7;A0A0N4SV80;E9QML5;Q61464-3;Q61464-7;Q61464-2;Q61464-5;Q61464-4	Zinc finger protein 638	Znf638;Zfml		24.5543	25.3365	23.1965	25.111	24.2115	23.5001	24.8933	22.6405	22.7092	24.6124	22.9205	23.2685	23.8744	24.0231	25.068	22.3987	22.7477	23.432	23.8893	22.6534	23.5335	24.1049	22.8106	23.0621	21.6526	26.2762	22.8651	23.0033	25.9237	25.3619	25.6555	25.2415	25.6427	25.9313	25.7411	26.3798	25.5349	25.5882	25.7305	26.4256	25.7953	25.5959	25.5605	25.8067
	P62322;A0A0N4SVK3	P62322;A0A0N4SVK3	U6 snRNA-associated Sm-like protein LSm5	Lsm5		24.6942	24.437	24.4908	24.2663	25.1917	24.9675	23.2681	23.8488	26.2041	25.3625	25.0261	24.9034	25.7757	24.9242	24.6767	25.4938	21.9949	25.9003	25.3451	27.2373	25.6998	25.0109	24.9106	24.7635	22.859	23.3289	23.1276	23.3331	23.4522	23.1094	24.5329	24.0858	22.2905	23.3754	22.6629	23.5976	21.8679	23.5809	23.1853	22.4618	20.9168	22.4529	23.1667	22.5356
	P35601;Q5U4B1;A0A0N5E9G7;G3X8Z6;G3UWX1;P35601-2	P35601;Q5U4B1;A0A0N5E9G7;G3X8Z6;G3UWX1;P35601-2	Replication factor C subunit 1	Rfc1		25.3696	25.7321	25.4925	23.379	25.3557	25.5501	24.6549	25.8515	25.484	25.7001	25.6937	25.9736	25.8864	25.3182	25.8843	26.0837	25.9106	25.8083	25.6594	25.375	25.778	25.6482	25.6423	25.7542	24.6317	25.564	26.0728	22.3372	26.0018	25.7014	22.5003	25.5861	25.7853	25.8997	25.9714	26.4998	25.8771	25.8614	25.6185	26.1205	26.2161	26.4517	26.0527	26.2421
	Q8C2K1;A0A0R4IZX1;Q8C2K1-2	Q8C2K1;A0A0R4IZX1;Q8C2K1-2	Differentially expressed in FDCP 6	Def6		23.3734	25.4965	24.8211	24.682	23.0872	25.9175	24.2909	23.398	26.9963	26.0535	24.2176	25.5368	24.175	25.8941	26.1238	26.2045	24.5124	26.7974	25.4135	26.9932	26.7104	24.2961	25.8243	21.6315	24.167	23.072	24.2682	22.5808	23.6769	23.0708	23.9264	23.6029	22.1139	23.1138	22.6349	25.6675	23.2469	23.7928	23.6849	21.896	22.1056	22.6987	23.0733	24.1705
	P70288;A0A0R4J008;Q8BQ10	P70288;A0A0R4J008;Q8BQ10	Histone deacetylase 2	Hdac2		22.5135	25.0699	26.1103	24.6292	26.2291	25.2165	24.5295	25.1238	25.7592	24.9336	24.3019	22.218	24.3543	23.9423	26.0757	26.082	25.059	26.2478	25.965	26.6109	25.5941	25.7741	26.3197	25.4315	25.7123	23.0973	25.8078	22.4422	26.3368	25.8373	25.9068	26.338	25.1761	26.8763	26.954	25.3168	26.9757	26.7733	25.9318	26.2323	26.5538	26.9833	26.0621	26.5163
	P08553;A0A0R4J036;D3YZ35	P08553;A0A0R4J036;D3YZ35	Neurofilament medium polypeptide	Nefm		28.5102	30.2635	29.9675	29.4773	28.4718	30.0214	30.1035	30.0184	29.7314	29.904	28.5735	27.4572	27.5836	28.3218	29.1531	30.1986	28.0472	30.5756	29.1753	30.6013	29.0789	29.4532	29.5515	29.2019	27.3457	28.6762	28.799	28.469	28.1853	28.9869	28.7794	26.3398	27.8365	26.368	28.3731	28.2771	27.9218	28.8085	24.1867	26.4806	25.1631	28.3223	28.3399	28.3261
	Q9ESB3;A0A0R4J039	Q9ESB3;A0A0R4J039	Histidine-rich glycoprotein	Hrg		25.8205	25.4475	24.9015	26.0087	26.3985	25.1033	23.3934	25.4731	22.9436	25.3176	23.0358	22.827	23.1369	25.8893	24.9514	24.7833	25.4796	23.4903	22.6083	25.5363	23.9252	22.5513	25.0804	23.0921	25.839	25.7702	25.7403	26.2041	23.9695	25.6353	25.5758	25.9638	22.7533	23.4233	23.284	23.5177	23.2167	23.5853	23.1064	22.4455	23.0313	22.8897	23.013	23.2706
	Q3UFY0;A0A0R4J045	Q3UFY0;A0A0R4J045	Ribosomal RNA processing protein 36 homolog	Rrp36		26.287	26.5385	26.4087	26.5168	26.1216	26.5009	26.4563	26.2247	27.3345	26.5023	25.5828	26.1503	26.0989	26.8709	26.3713	26.4942	26.1148	26.9159	26.6189	27.3047	27.3965	26.6388	26.0671	25.8401	27.6078	28.0788	26.6171	27.5232	26.8255	26.3982	27.9625	26.8662	26.3965	25.8586	26.9041	26.9875	26.7839	26.3003	26.0298	25.8457	25.7986	25.4498	25.7911	26.3288
	P53569;A0A0R4J046;P53569-2	P53569;A0A0R4J046	CCAAT/enhancer-binding protein zeta	Cebpz		23.1964	27.2982	26.5978	23.5291	25.5376	26.4833	24.7411	26.1508	26.6442	26.8769	22.948	24.3245	25.1623	22.9723	26.1833	26.2365	21.6399	27.2244	26.5557	27.2891	25.8888	25.8634	26.1075	26.1396	24.3219	24.7499	23.2036	24.701	24.3969	24.709	24.1837	22.437	22.3746	23.2022	25.4205	21.6637	25.1203	24.9134	23.7737	22.6186	25.6118	25.2753	22.7296	24.9842
	Q9CYI4;A0A0R4J047;Q9CYI4-2;D3Z765;D3YZ82;D6REI1;D6RGP6;F6QU81	Q9CYI4;A0A0R4J047;Q9CYI4-2;D3Z765	Putative RNA-binding protein Luc7-like 1	Luc7l		31.8495	30.3537	29.3512	31.2384	32.4197	29.2448	32.3161	30.7	29.99	29.6529	30.9425	31.0955	31.4268	31.4228	30.5214	29.629	31.1548	29.6233	30.1271	30.9563	30.0571	30.1899	30.733	29.6105	32.6256	32.4849	31.2449	31.121	30.677	29.9672	33.0927	30.5927	30.2446	29.5666	29.9335	31.0076	29.3548	29.2783	31.433	29.987	30.7018	29.4942	30.1388	30.1408
	Q8CIG8;A0A0R4J049;F6QQQ6;A0A2I3BRG2;S4R295	Q8CIG8;A0A0R4J049	Protein arginine N-methyltransferase 5	Prmt5		25.6213	25.6377	25.9682	25.6563	23.5616	26.2648	24.729	26.3916	26.4626	26.5573	27.6207	27.2784	27.2597	26.3706	27.3521	27.0821	26.6053	26.4061	25.4581	24.6309	26.0869	26.6065	26.8908	26.6798	25.1696	23.946	24.01	22.7871	22.1176	23.4513	22.5918	22.9287	26.4762	27.0893	26.75	27.2584	26.8551	27.2003	26.3658	26.3369	27.3447	28.0132	26.7752	27.1472
	O88291;A0A0R4J098;D3YXQ7;O88291-2	O88291;A0A0R4J098	DBIRD complex subunit ZNF326	Znf326		29.1563	29.6798	29.9094	28.4062	29.0229	30.0521	28.4954	29.3232	30.0324	29.9279	29.1235	29.9369	29.7438	29.7567	29.6821	29.9304	29.7395	30.2194	29.952	29.9684	30.1992	30.2483	29.5192	29.7582	28.5915	28.7556	28.0508	27.7848	28.7934	28.5661	27.2773	27.7718	29.6573	29.5474	29.4926	29.9609	29.216	29.2014	29.3132	30.0531	29.4963	29.3695	29.6404	29.3502
	Q05512;Q05512-3;E9Q9N6;E9PYX3;A0A0R4J227;A0A0R4J0B1;E9QMP6;Q05512-4;Q05512-2;Q3T9A3;F6ZS70;E9Q2J6;E9Q8H5;F7A3Q3;F6UY70;F6ZEX4;F7CVZ7;Q8CIP4;E9Q2G8;F7CRG8;Q8CIP4-2	Q05512;Q05512-3;E9Q9N6;E9PYX3;A0A0R4J227;A0A0R4J0B1;E9QMP6;Q05512-4;Q05512-2;Q3T9A3;F6ZS70;E9Q2J6	Serine/threonine-protein kinase MARK2	Mark2		24.7656	24.8158	25.3382	23.5191	23.7151	24.788	24.595	24.0562	24.2908	24.2805	24.7642	23.583	23.1595	22.7694	24.7113	24.4892	24.6605	23.601	24.4896	24.036	25.0236	23.6973	21.8706	24.6952	22.2275	23.6698	23.4224	24.3329	23.2626	22.3241	23.5286	23.3622	21.9115	22.0775	22.2808	23.4132	22.4988	22.9259	24.0882	22.8482	23.5263	23.5607	22.4874	23.0963
	Q99KK2;A0A0R4J0B4;Q99KK2-2	Q99KK2;A0A0R4J0B4	N-acylneuraminate cytidylyltransferase	Cmas		23.3778	22.8342	25.4336	24.7477	24.9739	24.3386	23.8724	23.197	25.0369	23.1258	23.0958	23.4832	21.9304	23.4374	24.9992	22.8251	23.5634	22.3833	22.9446	24.3868	23.0555	23.3411	24.6083	24.6662	26.7976	26.0042	25.676	22.9767	25.6664	22.5883	25.4108	23.9696	25.8186	25.6169	26.27	25.7324	25.9678	25.7251	25.8998	25.366	25.6851	25.7736	25.4656	26.207
	Q3TDQ1;A0A0R4J0D3	Q3TDQ1;A0A0R4J0D3	Dolichyl-diphosphooligosaccharide--protein glycosyltransferase subunit STT3B	Stt3b		24.7119	23.4385	24.7744	24.0099	25.0418	23.6612	23.452	22.3572	24.23	23.6286	24.5758	23.3725	24.0514	22.635	22.8904	22.6709	23.2637	23.3684	22.4588	23.4796	23.5314	23.3027	25.0849	23.9517	26.1306	22.63	23.2478	23.6598	22.332	22.9675	22.0621	26.4532	23.4127	23.287	25.7896	24.7444	25.9554	25.6773	25.3794	25.1895	26.0657	24.9136	25.4248	26.3952
	A2AGT5;Z4YL78;A0A0R4J0K2;K3W4R5;A2AGT5-2;A2AGT5-3	A2AGT5;Z4YL78;A0A0R4J0K2;K3W4R5;A2AGT5-2;A2AGT5-3	Cytoskeleton-associated protein 5	Ckap5		24.9778	25.7171	26.0018	24.3144	22.8703	26.299	26.3273	26.2065	25.7722	25.5564	25.4742	24.2256	24.186	24.6603	25.775	26.4242	24.7654	26.44	25.0362	24.2364	26.0117	25.6414	25.7071	26.3718	23.6791	25.0421	21.921	25.2617	24.8987	25.543	25.2346	24.0584	24.2391	24.8808	24.433	21.3439	22.5184	24.7874	21.5849	24.0144	24.849	25.2183	24.7559	24.3037
	Q8BJZ4;A0A0R4J0L6;A0A0N4SV23	Q8BJZ4;A0A0R4J0L6;A0A0N4SV23	28S ribosomal protein S35, mitochondrial	Mrps35		22.8884	23.1166	23.2577	23.1812	24.6026	23.45	24.1813	23.389	25.9245	27.1219	27.7371	27.5852	27.667	25.5315	27.1636	27.1059	26.8014	23.1782	22.9973	22.9662	24.4864	24.5937	24.9069	24.7817	22.5453	23.5242	25.8165	24.6933	24.3416	24.4007	23.6291	22.9234	27.4957	28.2608	27.3063	28.3382	22.1431	24.7905	26.3318	25.1357	24.6795	23.2451	22.4347	24.6309
	Q8VDG3;A0A0R4J0P6	Q8VDG3;A0A0R4J0P6	Poly(A)-specific ribonuclease PARN	Parn		23.3208	25.512	24.7588	24.036	23.9263	26.0082	24.1865	24.2904	26.5531	25.6409	24.9563	23.6308	23.2103	23.5879	25.1933	26.0649	25.4603	26.4892	25.3965	26.8653	25.4839	25.1356	26.1175	25.2878	22.3714	24.3618	24.0485	23.6172	23.4037	22.8942	23.9504	22.9527	24.5288	25.0323	23.8562	22.6195	24.1342	23.6327	22.966	21.9286	23.8006	22.7979	21.4059	23.8227
	P21619;A0A0R4J0Q5;P21619-2	P21619;A0A0R4J0Q5	Lamin-B2	Lmnb2		27.5399	28.6527	28.2132	27.1284	27.8043	28.1688	27.3204	28.4565	29.2923	28.6412	27.172	26.8577	27.4884	27.5914	28.0045	28.94	26.6553	29.2655	28.3073	29.4162	28.3715	28.0346	28.1673	27.9634	26.6082	28.458	27.549	27.5223	27.994	27.794	27.3377	27.3808	26.9141	26.4596	26.8796	28.4495	27.1825	27.3862	25.1874	27.8996	22.2977	26.2467	26.2683	26.8293
	P28659;P28659-4;A0A0R4J0T5;P28659-2;P28659-3	P28659;P28659-4;A0A0R4J0T5;P28659-2;P28659-3	CUGBP Elav-like family member 1	Celf1		25.2024	26.3491	25.8681	25.7458	26.0851	26.3715	25.8496	25.7702	27.3186	26.3446	26.3248	23.9912	25.8504	25.8198	26.412	26.7248	25.7413	26.1632	25.7305	26.8082	26.4657	22.864	26.0975	23.1453	25.716	23.4663	24.4067	23.228	23.8742	23.1758	23.1726	23.5484	22.4219	22.9884	23.1367	23.5738	22.7815	24.9295	23.4194	23.4264	22.2106	23.055	21.8706	24.17
	P08775;A0A0R4J0V5	P08775;A0A0R4J0V5	DNA-directed RNA polymerase II subunit RPB1	Polr2a		27.0083	27.9495	28.5004	26.7974	26.6741	28.5936	24.6142	27.5764	28.8783	27.9949	23.9219	25.2885	22.3462	25.4819	27.8989	28.2587	25.212	28.4043	28.2761	29.2795	28.2269	27.7954	27.5958	27.0701	26.9299	26.1071	24.2957	26.3234	28.4821	26.8312	27.5959	22.8659	28.516	28.1102	28.7663	28.4111	28.7395	28.144	29.0947	28.0774	28.3994	28.2994	27.9234	27.2308
	P08003;A0A0R4J0Z1	P08003;A0A0R4J0Z1	Protein disulfide-isomerase A4	Pdia4		28.0746	26.9944	25.8622	28.8781	28.6338	26.1624	28.7241	27.3514	25.9157	26.4591	28.4566	28.3605	28.352	27.7753	25.8474	26.3011	26.9969	26.6503	25.9345	27.3592	27.2068	27.4583	25.8633	26.8501	26.9796	27.3301	27.4401	27.9115	25.9989	26.6711	27.1359	27.2415	22.4426	25.8679	25.3245	26.2992	24.7372	25.0308	25.0264	26.21	24.733	25.5126	25.5548	26.2344
	Q8BTT6;A0A0R4J114;A0A0A6YWS6;A0A0A6YXE1;A0A0A6YXR2;A0A0A6YXM9	Q8BTT6;A0A0R4J114;A0A0A6YWS6	Digestive organ expansion factor homolog	Diexf		24.1507	26.0278	22.9653	23.8277	24.8074	25.9826	23.8085	25.1623	22.911	22.342	23.7652	23.4969	24.5539	23.3011	24.7332	24.9946	24.48	25.9243	26.0161	25.0294	26.7195	25.3004	24.4825	25.9243	22.7956	24.7992	23.1783	23.3745	23.0687	22.9546	23.2819	23.4884	21.948	22.3893	21.934	22.8302	25.3729	24.6767	23.4394	23.1401	23.105	22.8993	21.7845	22.914
	O54781;A0A0R4J124;Q9Z0G2;A0A0G2JDY2;A0A0G2JG74;Q6P5E1	O54781;A0A0R4J124	SRSF protein kinase 2;SRSF protein kinase 2 N-terminal;SRSF protein kinase 2 C-terminal	Srpk2		24.7835	24.0397	24.6453	25.322	23.6842	24.8218	25.1485	24.7684	24.6731	26.0586	26.0432	25.883	27.3259	26.9994	25.0317	25.302	25.3426	25.3392	24.4047	25.3341	25.25	25.3855	25.0509	25.1314	25.7621	26.4199	26.8602	26.4159	26.8035	26.4596	25.8081	26.0461	27.4157	27.8857	28.0942	27.3806	28.458	27.8019	27.9796	28.0198	28.5458	26.4282	27.7858	28.0972
	A0A0R4J170;Q3TKT4-2;G3UX35;H3BKN5;A0A140LIV3;A0A140LJD7;A0A140LI14;H3BKJ3;A0A140LHF4	A0A0R4J170;Q3TKT4-2;G3UX35	Transcription activator BRG1	Smarca4		22.9082	25.3944	23.7848	23.9914	24.9241	23.6212	24.84	24.6348	24.6669	24.8141	23.8212	24.3933	22.605	23.2505	24.6559	24.3133	22.7002	24.6293	24.2013	24.8222	22.6793	22.6261	22.2593	22.9678	24.0817	23.7368	22.7112	23.1945	24.1506	24.1013	21.8726	22.7962	23.0315	22.3612	22.88	22.69	23.7665	22.6592	23.1192	23.348	22.3034	21.277	21.5592	22.8985
	Q3UQU0;A0A0R4J175;A0A1Y7VJ63;A0A1Y7VN62	Q3UQU0;A0A0R4J175;A0A1Y7VJ63	Bromodomain-containing protein 9	Brd9		24.5713	24.0247	24.1015	24.1629	24.3094	23.9296	24.1841	24.4026	23.4999	25.2804	24.3123	23.531	25.85	25.0295	22.8149	24.8674	24.7839	22.447	24.5862	25.5772	24.7968	23.8546	23.5793	24.4607	24.9046	24.6894	26.2392	24.5258	25.769	24.5842	23.5487	24.8626	24.964	25.1435	24.5856	24.8525	24.9638	22.7627	22.0438	25.3914	20.9498	24.9424	24.7644	24.9625
	P23475;A0A0R4J187;E9PZD4;E9Q163;E9Q0B8	P23475;A0A0R4J187	X-ray repair cross-complementing protein 6	Xrcc6		29.7958	29.9106	29.4766	28.3316	29.4215	29.7838	29.0648	29.7558	30.365	30.0812	29.1323	28.5837	29.1461	29.7517	30.0845	30.1056	29.9796	29.0218	30.1955	29.2244	30.2769	29.7791	29.9981	29.6334	26.9618	26.561	27.1111	27.5722	26.2486	27.7466	27.3915	26.6967	27.0487	27.0858	27.0411	22.9837	26.9114	27.5938	26.7979	26.399	26.1111	28.1396	27.3944	27.5382
	Q9CSU0;A0A0R4J195;Q9CSU0-3;Q9CSU0-2;F7DAY5;F6YB25	Q9CSU0;A0A0R4J195;Q9CSU0-3;Q9CSU0-2;F7DAY5;F6YB25	Regulation of nuclear pre-mRNA domain-containing protein 1B	Rprd1b		24.1415	24.638	23.309	24.8152	23.9509	24.4129	25.2327	24.5292	25.6932	24.5057	24.5223	22.7825	23.4196	24.0605	24.5196	24.5725	23.2358	24.9906	22.6871	25.5101	22.9571	22.9994	24.2011	23.1013	23.7122	23.1307	24.3391	22.9438	24.028	22.4815	23.4225	22.2777	23.5301	23.7763	23.4113	23.7342	22.397	23.4758	22.9668	22.9746	22.6785	22.5375	23.2932	23.8909
	Q9ER88;A0A0R4J1B9;G3X9M0;Q9ER88-2;G3UWJ4;G3UZC0;G3UWM7;G3UWZ6	Q9ER88;A0A0R4J1B9;G3X9M0;Q9ER88-2	28S ribosomal protein S29, mitochondrial	Dap3		23.2237	22.6974	23.1953	22.2776	22.8889	22.462	23.4049	24.5471	23.5202	24.4981	23.4746	25.7267	23.5025	22.8634	24.904	24.6638	25.2071	23.1487	22.8058	25.1771	23.8825	23.3067	23.7666	23.0013	21.8686	24.1457	23.2848	23.6962	23.0834	23.5594	23.0773	23.5645	21.4753	26.4654	25.8107	23.4866	25.8327	26.223	25.6291	26.419	26.464	26.4162	25.2702	25.5651
	Q9QXS6;Q9QXS6-3;A0A0R4J1E3;Q9QXS6-2;F7CPL2	Q9QXS6;Q9QXS6-3;A0A0R4J1E3;Q9QXS6-2;F7CPL2	Drebrin	Dbn1		23.6357	23.1359	25.3104	23.4821	24.31	25.6113	25.6523	23.8233	26.3203	23.4634	23.7727	23.959	22.7995	23.6596	26.0988	26.0152	25.1075	25.9249	25.4576	27.0455	23.251	25.7152	26.3407	25.1924	22.4895	23.0786	25.4719	22.6525	24.638	23.8519	23.8347	22.7272	25.2881	23.6815	22.4661	25.2627	26.5556	22.0982	23.3856	23.4664	24.6499	20.7395	22.3158	21.8951
	P34056;Q8BPN4;A0A286YCU0;A0A0R4J1E6;A0A286YDR3;A0A286YD43;P34056-3;P34056-4;P34056-2;Q6VUP9;Q61313;E9Q5N4;Q8CE69	P34056;Q8BPN4;A0A286YCU0;A0A0R4J1E6;A0A286YDR3;A0A286YD43;P34056-3;P34056-4;P34056-2	Transcription factor AP-2-alpha	Tfap2a		23.9641	23.1545	25.8328	23.8026	24.4176	25.9076	24.8548	23.391	24.851	24.3701	24.0953	23.0737	22.552	24.0196	24.8207	25.215	24.3107	25.2817	25.9614	23.5027	25.1197	25.2469	24.9219	25.4487	22.8288	22.1954	24.0698	22.959	23.5637	22.9164	23.7107	22.3328	21.9711	23.6069	23.9515	21.8078	22.3067	22.5056	22.8614	22.493	22.1207	21.7817	21.9638	23.7137
	D6RE33;A0A0R4J1Q0;G5E896;Q3UJB9;Q3UJB9-2;F6V5I7;F6ZJ27	D6RE33;A0A0R4J1Q0;G5E896;Q3UJB9;Q3UJB9-2	Enhancer of mRNA-decapping protein 4	Edc4		24.7104	22.5845	24.4203	24.4546	24.1459	25.2842	25.4571	24.9364	23.0165	23.2491	24.9219	24.2416	24.4923	23.6432	23.5087	25.2627	25.0277	23.0106	22.4897	23.6547	23.7939	25.4531	24.7739	25.4427	21.772	22.9163	23.9009	24.7656	22.3886	24.8337	24.2579	24.7869	22.4678	24.4422	21.9088	22.7275	24.4078	21.9608	22.3972	22.5995	23.3425	23.4094	21.8765	23.6396
	A0A0U1RNL9;P56671;A0A0U1RNL1;F8VPK3;A0A0U1RPH5;Q5SXC4	A0A0U1RNL9;P56671;A0A0U1RNL1;F8VPK3	Myc-associated zinc finger protein	Maz		27.5071	26.4546	26.7357	27.1564	26.8886	26.2268	24.0975	26.7246	27.5868	27.1058	23.5304	27.2557	27.6159	27.3376	27.2096	26.7201	27.6279	26.8707	28.0237	26.8168	27.9575	26.5534	27.7455	26.9055	28.1662	27.4619	27.4607	28.3938	26.7494	27.1403	27.9628	27.9595	26.5034	27.1633	26.5533	27.1461	26.9154	27.3921	27.0204	27.2378	26.7403	26.359	26.3609	27.2551
	Q8R0T2;A0A0U1RNU4;Q9EQB9;Q8VIG1;Q8BZ89;Q9WTJ4;Q99MD8;A0A140LI81;A0A140LIY3;E9PXW0;Q8CF60;Q5SVS9;Q8CJ78-2;Q8VIG1-2;Q8VIG1-3;Q99MD8-2;Q8CJ78	Q8R0T2;A0A0U1RNU4	Zinc finger protein 768	Znf768		23.487	23.5513	22.348	24.3794	23.9362	23.3655	24.8093	22.9696	21.379	23.0467	24.2687	24.3965	23.0751	24.7612	23.1405	23.5248	23.8204	24.0284	22.738	22.962	21.9027	24.8771	24.0287	22.287	27.6604	27.6651	26.9553	27.3751	28.0115	27.7729	27.6164	27.2604	27.7524	27.766	28.7108	28.1788	28.3511	28.3277	28.4631	28.2822	28.6166	27.3684	27.9738	28.3174
	Q9BCZ4;A0A0U1RPI8;A0A0U1RP62	Q9BCZ4;A0A0U1RPI8;A0A0U1RP62	Selenoprotein S	Vimp		27.3869	27.9125	26.998	27.6608	28.7352	27.579	24.2553	27.2929	27.872	28.1694	30.2856	29.2796	28.973	29.1561	22.2278	27.8855	25.6003	26.9248	24.2043	26.7501	28.4369	28.2247	24.103	25.5097	23.5739	27.3067	23.8536	22.8173	22.5294	22.6657	23.1887	22.3171	22.5819	26.8339	25.4261	25.6564	26.2265	25.8643	22.1422	22.5412	23.3374	25.2435	25.4625	22.4638
	Q3U319;A0A0U1RPJ4;A0A0X1KG60	Q3U319;A0A0U1RPJ4;A0A0X1KG60	E3 ubiquitin-protein ligase BRE1B	Rnf40		23.9726	24.3353	23.9577	24.7643	24.3752	23.7418	24.7333	24.4843	24.1468	23.9028	23.2634	23.6913	22.7664	24.3952	24.2852	24.2661	22.0835	24.0153	23.1025	24.3303	21.334	22.3847	24.5685	24.5131	21.9863	23.8432	24.2892	23.9032	23.22	23.4527	22.1586	23.8946	22.0769	23.5748	22.5482	21.6889	22.4506	22.9351	24.0022	24.7194	21.7509	24.0338	22.1976	22.04
	Q7TQH0;Q7TQH0-2;E9Q5Q0;Q3TGG2;A0A0U1RPL0;Q7TQH0-3;J3QP59	Q7TQH0;Q7TQH0-2;E9Q5Q0;Q3TGG2;A0A0U1RPL0;Q7TQH0-3	Ataxin-2-like protein	Atxn2l		28.2788	28.4042	27.6862	28.5988	27.7113	27.6827	29.525	28.2318	28.9217	28.8264	29.882	29.5447	30.1042	30.0406	28.8288	28.1709	28.9059	28.3202	27.7241	26.3498	28.5609	28.4505	27.9956	28.0652	27.1588	25.9951	27.5004	27.9348	27.3164	27.3791	27.1251	26.4797	26.2242	27.5202	25.0328	27.0582	26.7236	26.834	24.3419	27.4443	25.3761	26.1069	25.9619	26.7428
	P05064;D3Z510;A0A0U1RPN8;D3YV98;A0A0U1RPT5;D3YWI1;A6ZI44;Q9CPQ9;A6ZI46;A6ZI47	P05064;D3Z510;A0A0U1RPN8;D3YV98;A0A0U1RPT5;D3YWI1;A6ZI44;Q9CPQ9;A6ZI46	Fructose-bisphosphate aldolase A;Fructose-bisphosphate aldolase	Aldoa;Aldoart1		27.445	26.0087	26.458	26.7764	26.8313	26.6959	28.4366	26.8541	25.9563	22.7145	26.2405	26.2618	25.4418	26.6398	25.5411	25.279	26.4283	25.3166	24.7404	23.6843	26.1662	26.3943	25.3502	26.3885	25.9191	23.7811	26.3599	25.8007	25.8699	26.619	26.8522	26.047	22.7241	25.3924	25.5928	21.2327	22.1149	21.516	23.234	21.8047	22.5562	25.2732	25.4281	25.0664
	Q6PFD9;B2RQL0;A0A140T8J8;A0A1B0GSX7;A0A1B0GRB5;A0A1B0GRA7;A0A1B0GS62	Q6PFD9;B2RQL0;A0A140T8J8;A0A1B0GSX7;A0A1B0GRB5;A0A1B0GRA7	Nuclear pore complex protein Nup98-Nup96;Nuclear pore complex protein Nup98;Nuclear pore complex protein Nup96	Nup98		25.4499	25.7563	26.2935	25.5004	25.4326	26.4286	25.6948	26.3084	27.0598	26.3116	25.5333	25.3107	22.8781	25.116	25.6717	27.0156	25.1812	26.6407	25.7469	26.1183	26.3581	26.1094	26.4771	26.0528	23.6823	23.5189	23.5256	23.3526	23.5777	25.3307	25.4094	22.743	25.0521	22.3455	24.8607	23.4169	23.4563	25.4521	23.4932	22.8537	22.0485	24.2367	24.1713	23.0697
	A0A140T8M2	A0A140T8M2				30.8658	29.8274	29.4008	31.7718	30.5979	29.1606	31.479	29.8807	28.1728	29.3263	31.2552	30.6081	30.9835	30.6186	28.5187	28.8607	29.6859	28.5819	29.1776	29.9205	30.1432	30.4823	28.7557	29.5136	29.9866	30.1145	30.5096	30.1181	28.8884	29.3443	30.2434	29.9232	27.8072	28.6252	28.0789	28.9926	27.8787	28.4617	28.4082	23.3796	29.5851	28.8136	28.9574	29.2713
	A0A140T8M3	A0A140T8M3				28.4825	27.3572	27.1811	28.8016	28.2592	26.8157	29.0584	27.7511	26.1189	27.199	28.4858	28.1994	28.2266	27.423	26.43	26.2972	27.1516	26.3947	26.6313	27.6141	27.0875	27.5563	25.7321	26.6531	28.0607	27.4689	27.2996	27.5216	26.0423	27.6366	27.2399	27.9879	25.642	26.23	25.5175	21.9966	23.8975	25.8806	26.044	26.7313	26.208	26.8243	26.9018	27.4292
	A0A140T8M4;A0A0G2JFN8	A0A140T8M4;A0A0G2JFN8				27.9771	27.7158	26.34	28.7985	28.7708	25.9619	29.0228	27.7588	26.0922	27.1472	28.465	28.3452	28.5174	28.0564	26.0378	26.2371	27.2465	26.7184	26.868	27.7898	27.5893	27.6289	26.4897	27.1637	27.5774	28.0652	28.0176	28.2175	26.9823	27.0752	27.7489	27.8747	25.5452	26.0064	25.4427	26.948	25.5094	26.4615	26.1762	26.4859	25.5923	26.0623	25.9919	26.3449
	A0A140T8M5	A0A140T8M5				27.7675	27.0627	27.1453	28.4939	27.9698	26.8702	28.5051	27.5324	25.7446	26.8457	27.9881	27.9464	27.5973	27.5426	26.4146	26.7929	27.5694	26.1423	26.8243	27.1952	26.8152	27.4131	26.661	27.023	27.7668	27.7621	27.8156	28.0681	26.0763	27.8267	27.644	28.5252	25.9525	26.1907	25.5051	26.2965	26.4902	26.3602	26.8986	26.5766	26.0526	27.1562	26.752	27.1729
	A0A140T8N0;P01639	A0A140T8N0;P01639	Ig kappa chain V-V region MOPC 41	Gm5571		28.1824	26.8265	26.7637	28.1926	28.0775	25.9425	25.1852	23.5445	25.5542	22.067	24.3856	27.7834	27.7875	27.6353	23.1706	26.6661	27.2196	23.8047	26.1822	27.3671	26.314	27.7098	27.1465	26.7471	27.0758	27.4761	26.9254	27.2637	25.6558	26.9447	27.2331	27.9357	22.8946	26.5535	26.3146	25.9675	22.9462	23.3231	26.7392	23.2692	26.2265	26.5254	26.1727	26.7933
	A0A140T8N3	A0A140T8N3				27.7251	25.8328	27.0692	27.0578	26.1988	22.5551	23.6535	27.1042	23.9682	25.4143	23.724	26.4324	23.9154	26.1927	25.5618	24.3137	26.9371	23.006	26.6196	23.1399	23.0877	26.3061	26.6623	26.4283	27.0536	26.2756	26.5513	26.7144	25.9307	26.8344	26.6747	28.0963	23.2738	26.129	26.2665	22.7541	26.6814	26.5925	25.8684	27.0498	26.6838	26.6317	26.4123	27.3813
	A0A140T8N5	A0A140T8N5				26.2387	25.4531	25.4235	27.3829	26.5255	25.3809	24.019	26.5895	24.0545	25.9819	23.2054	26.8309	26.9367	23.0601	24.0641	24.0555	22.9695	24.8793	22.6541	23.9226	22.3153	22.7274	22.519	22.8787	23.6117	23.0675	22.8622	23.4074	23.2358	22.4697	26.1918	23.5969	23.7427	24.8807	22.2677	25.0698	22.3946	23.5534	24.9805	22.7672	23.33	22.5786	24.857	25.9858
	A0A140T8N7	A0A140T8N7				26.8045	26.4755	26.2718	26.9117	27.6384	25.4062	26.1918	26.1351	25.0623	26.1005	26.1144	27.2029	27.1985	27.1799	25.8706	26.2221	26.3213	24.998	26.4366	26.6839	26.1666	26.4149	26.9002	25.824	27.248	27.6423	27.2625	27.7277	25.5186	25.8781	26.8304	27.4212	25.3424	25.1464	25.5999	25.9185	25.9759	25.7451	26.7494	22.7411	26.7997	22.76	22.8837	27.2191
	A0A140T8N9	A0A140T8N9				27.1729	23.8948	26.2726	27.2934	27.7082	26.0134	27.6166	27.1683	25.7038	26.6791	27.2132	26.8767	26.9338	26.7383	26.3367	26.7169	21.693	25.7211	26.4006	26.5896	24.2533	22.5525	26.2029	25.9168	27.5458	26.6473	27.3285	27.3776	25.7438	27.0742	27.6106	28.01	25.3104	25.5799	25.2632	26.3926	25.9344	25.7945	26.1135	25.1583	25.8435	26.3873	26.3593	26.6395
	A0A140T8P5	A0A140T8P5				26.9865	25.7045	25.7306	27.3288	26.406	25.1007	24.8828	25.8964	22.2939	25.1513	26.4545	26.6516	26.0129	26.1356	23.2471	25.0886	26.7243	24.1686	24.0764	24.5712	25.9532	25.9377	23.7842	23.6933	26.3773	26.3195	26.7526	26.2705	23.4024	26.2705	26.0861	26.9074	24.674	23.9898	24.4543	22.3158	24.7274	25.0504	23.3552	25.8396	24.5811	22.6698	25.4117	25.4433
	A0A140T8P6	A0A140T8P6				28.6605	26.6395	27.3315	28.7101	27.9809	22.961	26.2348	27.7268	25.7824	25.3602	26.7285	27.5665	26.8863	28.211	26.3727	26.1021	28.4801	23.4589	27.0983	26.5543	27.1582	28.1819	26.5162	28.1407	27.7421	27.6204	28.7585	27.7807	26.9699	28.5599	27.6112	28.7758	27.1423	26.5366	25.9955	25.5436	26.8329	26.8303	26.3985	27.8624	22.4016	27.2969	27.8323	26.8866
	A0A140T8P9;P01638;P01637;A0A075B5K0	A0A140T8P9;P01638;P01637	Ig kappa chain V-V region L6;Ig kappa chain V-V region T1			27.5063	25.904	27.4562	27.6129	26.6738	26.5881	25.5514	26.5815	24.8727	26.2811	26.1539	27.4156	26.5159	26.6207	25.5665	26.0234	27.3261	24.7079	26.3231	26.0139	23.0047	26.9225	25.6934	26.5839	27.0832	27.3917	28.1029	27.4478	25.8809	27.6261	27.3668	28.4723	25.6993	25.4565	25.784	25.8269	25.4975	26.2226	27.1504	26.552	26.3281	26.1752	26.8638	26.6861
	A0A140T8Q1;P01635	A0A140T8Q1;P01635	Ig kappa chain V-V region K2			23.6788	27.8641	28.107	28.1157	28.8877	27.5624	29.0028	28.4529	26.5722	27.3541	28.0064	27.6901	28.3509	23.1401	27.1254	21.4492	23.0568	27.4937	27.5269	27.9956	29.006	22.641	27.3906	24.399	28.1047	23.59	28.6177	24.5057	27.4351	23.9049	28.136	23.5122	27.1127	27.1064	20.832	27.5551	27.1326	27.4398	27.0727	23.3844	21.9159	22.8848	22.3531	26.992
	Q8CFE3;A0A140T8R7	Q8CFE3;A0A140T8R7	REST corepressor 1	Rcor1		24.0089	24.9424	25.5719	24.6231	23.7809	25.6677	24.6936	24.9045	26.3434	25.3881	23.4711	23.9879	23.7837	22.7391	25.5674	25.4542	24.589	25.7784	25.614	25.8124	25.2146	25.378	25.3867	25.4287	23.4031	22.1694	24.6084	23.31	22.6028	22.3718	23.2252	22.6631	21.7419	21.6505	23.6873	21.7286	23.8733	24.0476	22.5093	22.6831	22.6699	23.9528	23.7046	24.1661
	Q8K327;A0A140T8S5	Q8K327;A0A140T8S5	Chromosome alignment-maintaining phosphoprotein 1	Champ1		24.7784	25.7741	26.1627	23.5468	23.3528	26.4541	25.1772	25.209	27.0099	25.9996	24.4021	24.3591	20.7924	23.0886	26.5009	25.3408	24.474	26.646	26.095	25.6898	26.3138	23.4126	25.8914	25.5766	25.014	24.6949	24.6992	22.7691	26.0627	24.9556	23.5805	22.3362	25.6105	26.2275	26.0644	24.7662	25.9703	25.8156	26.3873	26.1139	25.7749	25.8658	25.4547	23.5992
	Q9R1C7;A0A1B0GRU8;Q9R1C7-2;Q80W14;Q80W14-3;E9QMI6;D3Z4N6;E9QP07;A0A0R4J1S2;Q80W14-2	Q9R1C7;A0A1B0GRU8;Q9R1C7-2	Pre-mRNA-processing factor 40 homolog A	Prpf40a		29.4959	29.0213	28.7767	29.0783	29.4014	28.949	29.8587	29.247	29.3218	29.16	29.4456	29.2847	29.3401	29.511	28.7882	29.2202	28.96	29.1323	28.3775	28.8294	29.2222	29.0495	28.9997	29.0683	29.2403	28.6766	28.7417	28.7358	28.5771	28.3591	29.3613	28.9883	28.4583	28.1087	28.2778	27.9596	27.7573	28.308	28.0844	27.9281	27.9867	28.368	27.6707	28.5627
	Q9CQM9;A0A1B0GS58;A0A1B0GT04	Q9CQM9;A0A1B0GS58	Glutaredoxin-3	Glrx3		23.7821	25.1069	24.5946	23.3744	23.7834	24.8601	23.9027	24.9051	25.1153	25.307	23.8034	24.4554	22.8056	23.5992	25.1015	24.5947	23.3571	24.9407	24.2883	23.8304	23.0503	24.6231	25.1939	25.1683	22.9157	22.427	23.9072	24.5571	23.5827	24.5369	23.7229	23.5987	22.8833	24.2267	24.3215	23.9887	21.5983	24.4854	22.054	22.7623	22.816	22.82	23.8174	23.0879
	P19253;A0A1B0GSQ6;A0A1B0GS68;A0A1B0GTA1;A0A1B0GQW6;A0A1B0GSF0;A0A1B0GSC2;A0A1B0GSB2;A0A140T8K2;A0A1B0GSJ2;A0A1B0GRH1;A0A1B0GT00;A0A1B0GSL5	P19253;A0A1B0GSQ6;A0A1B0GS68;A0A1B0GTA1;A0A1B0GQW6;A0A1B0GSF0;A0A1B0GSC2;A0A1B0GSB2	60S ribosomal protein L13a	Rpl13a		26.7464	27.3229	29.6831	25.5877	25.845	30.0048	25.0576	27.7047	26.8191	28.0907	24.5917	26.6589	27.2523	26.335	28.3341	28.6475	27.5602	22.0804	27.8993	28.3454	23.7261	29.1474	29.6892	29.5018	30.8333	30.7515	29.6382	29.7359	30.1138	32.2619	30.0407	31.43	33.1602	31.7853	33.2572	31.7239	31.6808	32.9623	33.08	31.974	31.7243	32.782	32.9927	31.225
	Q9R1P4;A0A1B0GS70	Q9R1P4;A0A1B0GS70	Proteasome subunit alpha type-1	Psma1		23.5094	22.8464	22.8226	24.4188	24.5576	24.9712	23.8966	24.7352	24.1555	23.0292	23.9083	23.6334	22.7553	24.069	23.6609	22.5743	24.2631	23.8586	22.7347	23.6742	24.1684	23.1663	24.0741	24.5642	22.6474	24.0736	24.0824	23.1652	24.6929	23.7746	21.4562	23.9569	21.8783	22.1649	22.791	22.6334	22.8699	21.7959	22.4605	23.1948	22.2676	21.1952	22.752	22.2959
	Q99K51;A0A1C7CYV0;B1AX58;Q3V0K9	Q99K51;A0A1C7CYV0;B1AX58	Plastin-3	Pls3		23.8009	23.1283	24.3156	22.4216	22.8558	22.2904	25.1199	22.7781	24.1176	23.7117	24.4948	22.4228	23.2449	23.7922	22.7812	24.3203	21.8385	24.5623	22.9882	23.4128	22.2023	24.3142	24.3506	24.2467	23.6245	24.9604	24.0256	23.1333	23.4091	22.2308	23.9743	22.8093	23.2323	22.917	21.4892	23.9075	23.2266	21.827	23.5846	23.098	23.0202	24.1631	24.0834	23.1237
	Q8CGZ0;A0A1D5RL92;G5E8I8	Q8CGZ0;A0A1D5RL92;G5E8I8	Calcium homeostasis endoplasmic reticulum protein	Cherp		24.6301	25.5322	26.394	24.2178	24.4631	25.9344	26.2392	22.5884	26.0227	25.8267	26.0971	26.3836	25.6994	25.732	25.9791	26.2234	26.7725	26.1046	26.31	26.1773	23.454	26.3556	25.7982	26.5995	25.5286	23.6447	23.2067	24.4174	23.5755	26.2653	25.6573	26.1021	25.8198	25.6607	26.1053	22.7003	25.245	25.5188	25.2447	26.0379	25.5407	25.5231	25.7918	25.5787
	Q8BTF8;A0A1D5RLK6;A0A1D5RMF0;A0A1D5RLM5	Q8BTF8;A0A1D5RLK6;A0A1D5RMF0;A0A1D5RLM5	RNA-binding Raly-like protein	Ralyl		23.2501	22.6651	22.4492	25.074	24.5796	22.412	24.3994	23.9749	28.2469	23.6412	24.1393	22.5073	23.5038	23.3126	27.8312	23.2153	22.0659	24.3057	22.6115	24.697	23.2011	23.3325	22.3286	23.053	22.892	22.8863	22.3038	23.3046	22.7165	22.6431	23.0647	24.245	28.2325	28.8271	27.7567	28.5108	27.5796	27.9431	20.6812	28.9177	27.5271	28.4839	28.6449	23.0356
	Q8C5L7;A0A1D5RLR3;B2RUP0	Q8C5L7;A0A1D5RLR3;B2RUP0	RNA-binding protein 34	Rbm34		23.6094	26.6338	26.2184	23.4053	23.8175	26.9822	24.4224	25.7392	26.2627	26.0363	24.3447	23.9583	24.5106	24.3629	26.26	26.2291	22.6735	26.1175	26.3822	26.3133	27.0065	23.5381	25.7428	26.4293	22.2816	27.1899	23.0993	23.0995	26.5682	26.1155	23.2132	23.5325	27.2348	26.2601	27.0012	27.0187	27.1501	27.044	26.95	27.0473	27.0889	27.1268	27.5625	26.7828
	Q8CHY6;A0A1I7Q4G8;E9QMN5;A0A1D5RM58	Q8CHY6;A0A1I7Q4G8;E9QMN5	Transcriptional repressor p66 alpha	Gatad2a		24.9101	25.1027	22.9518	23.6034	24.256	25.343	24.4464	25.0348	25.561	23.2296	23.3901	24.1576	23.9508	24.2555	25.256	22.3618	22.8274	25.0926	25.11	25.4161	23.2427	24.8525	25.466	25.2255	25.0874	23.3651	23.2428	25.0529	26.5219	25.5114	24.6003	25.064	21.7261	25.6091	24.9964	23.1056	25.1151	24.9691	23.5157	23.5228	22.4131	26.7369	23.0733	23.2618
	Q06335;A0A1L1SS44;Q60709;Q06335-2	Q06335;A0A1L1SS44;Q60709;Q06335-2	Amyloid-like protein 2	Aplp2		23.7418	22.24	26.4452	23.8741	23.9492	23.7723	23.6789	23.8813	23.191	25.4406	23.1457	24.8209	23.4225	24.901	23.3069	22.8678	23.1684	25.8659	23.3912	23.9663	25.9283	22.6488	24.5336	23.5448	25.4262	23.0467	24.4323	23.7	27.7758	22.9156	25.4144	24.4139	26.2731	25.9541	26.4782	25.7799	26.2899	25.4229	26.1718	25.6719	26.191	27.1002	26.1363	22.5421
	Q8R149;A0A1L1SSX5;Q8R149-2	Q8R149;A0A1L1SSX5;Q8R149-2	BUD13 homolog	Bud13		23.209	23.5268	22.373	24.756	23.7381	23.6514	24.1902	23.3346	22.6487	22.4166	23.5818	23.9766	23.787	23.765	22.7162	23.6103	22.6662	23.7397	22.039	23.7684	22.6708	23.3892	23.0513	22.5438	21.2181	21.8594	23.3042	23.2891	23.0025	24.3642	22.7662	22.2823	23.2727	22.5412	23.6651	22.6991	22.0107	20.2742	23.5495	24.5944	23.6518	24.0892	24.3574	22.3568
	Q9Z1X4;A0A1L1STE4;Q9Z1X4-3;Q45VK5;Q9Z1X4-2;A0A1L1ST48;A0A1L1SSU8;A0A1L1SQR7;A0A1L1SR62;A0A1L1SQ69;A0A1L1SU19	Q9Z1X4;A0A1L1STE4;Q9Z1X4-3;Q45VK5;Q9Z1X4-2	Interleukin enhancer-binding factor 3	Ilf3		31.224	31.8084	32.1384	30.9119	31.6523	32.3652	30.5217	31.3638	33.3428	33.1966	33.1963	32.8876	33.2597	33.0128	33.1745	33.1096	32.4646	32.9985	33.0767	32.9195	32.9744	32.7339	32.8115	32.1415	28.2409	29.439	28.8177	28.8769	28.6703	29.0738	28.6073	28.1299	30.15	30.5784	30.2179	30.4553	29.8932	30.1387	29.8396	30.4595	29.6366	29.5454	30.3238	30.1236
	Q9EP89;A0A1L1SVF9	Q9EP89;A0A1L1SVF9	Serine beta-lactamase-like protein LACTB, mitochondrial	Lactb		23.786	23.2354	22.2079	25.3127	24.534	22.7721	25.0558	22.3446	24.9105	22.6629	24.1901	22.8462	24.2746	24.683	23.1028	23.3488	22.9139	23.004	23.3486	24.0344	23.9875	20.9523	22.9058	22.7648	24.3115	23.7983	23.1506	23.4021	23.1047	22.9283	22.4386	24.0178	25.448	25.4976	25.0667	25.2821	24.9698	24.9973	23.6293	23.1516	25.4459	25.4128	25.3821	22.1576
	Q91VN6;A0A1S6GWJ4	Q91VN6;A0A1S6GWJ4	Probable ATP-dependent RNA helicase DDX41	Ddx41		31.2635	30.4378	30.0396	32.1792	31.5934	29.9847	31.8524	30.8192	30.5237	30.3338	31.5243	31.3835	31.4174	31.5225	30.3314	30.4142	30.986	30.3827	30.6478	31.2978	31.1207	30.7276	30.4768	30.3693	30.7204	31.2129	30.4358	30.5459	30.4	29.7866	30.7607	30.3407	30.209	29.7975	30.065	30.9172	29.4983	29.65	30.0536	30.2106	30.1388	30.2339	30.1188	30.179
	Q91YE5;F8VPM0;E9Q374;A0A1W2P6X9;Q91YE5-2;Q91YE5-3;A0A1W2P6L0	Q91YE5;F8VPM0;E9Q374;A0A1W2P6X9;Q91YE5-2;Q91YE5-3	Bromodomain adjacent to zinc finger domain protein 2A	Baz2a		23.611	23.2562	27.1739	24.8146	23.9748	23.0268	24.1047	24.8421	27.9035	23.6057	24.2095	22.7027	21.8072	27.3368	22.9884	22.6942	22.5487	22.9654	24.5664	22.5756	23.504	23.711	22.8466	25.088	23.5013	23.6817	24.7667	23.1981	22.9881	23.5717	23.1065	23.4729	27.0433	24.3252	27.0563	22.2516	27.5128	27.4018	22.6598	27.6982	27.3329	23.2034	22.3411	22.7648
	P84228;A0A1W2P768	P84228;A0A1W2P768	Histone H3.2	Hist1h3b		29.7354	31.8875	32.6901	28.7723	30.539	31.6484	27.4923	30.8502	28.3595	30.012	27.1429	27.479	28.9012	29.3637	31.26	30.6409	31.6693	29.2177	33.312	32.3798	29.2669	29.8866	33.6837	30.874	32.4279	30.4031	29.8846	30.4937	30.5051	31.4478	29.1891	32.4203	32.9293	32.3252	33.8423	31.0381	35.3692	34.0516	34.5092	31.7875	34.8273	32.7013	32.362	33.3905
	Q8C4Y1;A0A1W2P7P4;B2RS19;P28574	Q8C4Y1;A0A1W2P7P4;B2RS19;P28574	Protein max	Max		24.3	23.7513	23.2568	23.892	23.6764	26.5673	22.8474	23.7868	26.8902	23.118	23.5938	24.5902	25.0458	23.1888	22.6391	25.4207	23.1319	26.1284	23.6869	25.4735	26.013	25.7374	25.8891	26.1019	24.0081	23.7277	24.4537	23.9172	23.0262	23.454	23.8231	24.1369	23.4847	22.6008	21.8555	22.5038	23.0436	23.8456	21.9722	23.1631	22.973	22.7525	21.3023	23.3674
	Q9ESV0;A0A1Y7VKX7;F8WJA0;A0A1Y7VK75	Q9ESV0;A0A1Y7VKX7;F8WJA0	ATP-dependent RNA helicase DDX24	Ddx24		23.6982	24.6296	26.9628	24.3477	23.6435	26.5089	24.4447	26.0915	26.3692	26.1295	23.0642	25.5632	23.8668	25.9312	26.1117	26.4682	24.6771	25.9233	27.3308	26.6369	25.685	26.2334	26.0377	26.9138	25.6407	26.5851	25.7526	26.1275	26.4861	26.3628	25.4819	26.4539	27.2	27.239	27.49	26.8552	27.8605	27.0987	27.035	27.344	27.5209	26.8434	27.2773	26.4079
	P63321;A0A1Y7VL93;Q9JIW9	P63321;A0A1Y7VL93;Q9JIW9	Ras-related protein Ral-A;Ras-related protein Ral-B	Rala;Ralb		22.7856	23.7636	24.422	23.5022	23.2431	23.714	24.1061	24.4197	23.3054	23.9538	24.072	22.9334	24.4077	22.261	23.8721	21.6071	24.072	22.0669	23.43	24.022	22.5842	23.7429	24.3998	23.9307	23.8495	25.9484	23.353	23.7677	22.165	23.7983	23.656	23.2199	22.2604	23.4313	23.0997	22.8391	21.9719	23.1052	23.3067	21.7789	22.1625	23.412	21.6845	23.7083
	Q80X41;A0A1Y7VMH3;Q80X41-2;Q80X41-5;Q80X41-3	Q80X41;A0A1Y7VMH3;Q80X41-2;Q80X41-5;Q80X41-3	Serine/threonine-protein kinase VRK1	Vrk1		23.8382	23.2834	25.9035	25.008	23.4314	23.5375	22.5845	26.0818	26.6202	26.2445	23.9591	22.94	23.4804	23.2621	26.3557	26.5176	23.0219	26.3952	26.2624	26.1466	26.397	24.1405	26.3217	26.0266	21.2562	22.7652	22.7765	21.8719	23.7332	22.8319	22.2172	21.3091	22.5989	23.153	23.4002	23.5992	23.4645	22.5237	22.8058	20.7592	20.8402	22.536	23.5998	23.2908
	Q03141;A0A1Y7VNZ6;Q03141-2;Q03141-3;Q8VHJ5;A0A0A6YY78;A0A1Y7VK86;A0A1Y7VJB1	Q03141;A0A1Y7VNZ6;Q03141-2;Q03141-3	MAP/microtubule affinity-regulating kinase 3	Mark3		25.3793	25.7389	23.3216	25.1615	24.8688	25.3785	25.1174	25.4841	23.6277	25.4706	23.1197	25.0978	25.657	25.0471	25.1272	25.4426	23.8805	25.4239	25.4539	24.6134	25.3819	25.5415	25.3924	24.8285	25.5965	26.1879	25.5909	26.2023	25.3197	23.4145	26.9568	26.1065	25.2638	25.0793	25.2561	25.5014	25.4303	25.2283	25.5055	25.251	24.7046	22.351	25.6736	25.7202
	Q9CY50;A0A286YDB7;A0A286YCT4;A0A286YCG8	Q9CY50;A0A286YDB7;A0A286YCT4;A0A286YCG8	Translocon-associated protein subunit alpha	Ssr1		22.5723	24.9907	22.6875	22.9879	24.5547	23.6407	22.9213	23.1414	23.3267	23.5371	24.1138	24.7747	25.3187	22.7185	24.3888	24.2533	24.6262	24.3409	24.142	23.5551	24.6448	23.4954	24.4391	24.5791	24.5905	24.7153	23.2186	24.7171	23.7447	22.9823	23.4483	24.534	24.2622	23.4435	22.3251	24.4427	24.2387	22.9927	21.7818	21.5941	23.0599	22.7017	23.632	22.3249
	A0A286YDA2	A0A286YDA2				25.3748	25.8253	26.5438	24.1627	25.2411	25.5782	23.6368	25.7278	26.0994	25.493	23.4055	23.9707	24.837	25.1301	23.864	25.7859	24.9154	25.8773	26.3253	25.8185	25.3372	25.3022	25.9546	25.4356	24.284	23.6342	24.4687	25.0122	25.6056	25.5129	24.8075	23.1678	23.4541	24.2261	24.8747	23.7001	25.6232	23.2975	21.357	22.3894	21.9578	22.7345	23.5288	22.582
	Q7TMY4;A0A286YDT0;A0A286YCS0;Q7TMY4-2;A0A286YCW5;A0A286YEA7	Q7TMY4;A0A286YDT0;A0A286YCS0;Q7TMY4-2	THO complex subunit 7 homolog	Thoc7		27.5205	22.6831	22.9045	28.1805	23.8452	26.942	27.9138	26.9406	26.5317	26.2353	28.7309	27.0432	27.7811	26.8753	25.0412	26.3868	25.717	26.5021	26.3198	27.0101	26.5144	26.775	26.4402	25.8116	23.0855	26.411	26.5067	25.5055	24.6933	23.6288	26.4716	26.2767	22.2267	23.4162	22.0167	21.4197	22.2806	24.5784	23.5174	21.6031	23.9315	21.8506	23.6295	24.0476
	A0A286YDT3;E9Q5C9;A0A286YDV7;E9Q5C9-2	A0A286YDT3;E9Q5C9;A0A286YDV7;E9Q5C9-2		Nolc1		30.1881	29.6066	31.031	29.7248	28.9534	29.7548	28.9961	29.7555	29.9286	30.4422	29.015	29.5181	29.4147	29.8272	30.0496	30.01	30.3713	30.5428	30.5489	29.7019	30.5865	30.0104	30.5108	30.7775	28.9465	30.4468	28.9402	29.344	29.742	30.2023	29.6735	28.3087	29.5662	28.6336	29.1252	29.6169	29.5355	29.6156	27.845	28.4745	28.1298	29.3785	29.9582	29.0296
	P40142;A0A286YE28	P40142;A0A286YE28	Transketolase	Tkt		24.3212	24.3207	24.1377	24.2425	24.4918	24.5063	23.8763	24.467	24.8123	24.2728	23.5231	24.0672	22.9923	24.4374	24.1063	23.8997	24.1853	24.8902	24.2066	22.1485	23.9878	24.3106	24.7537	24.2722	22.4121	23.0536	23.7662	23.7586	22.002	24.2773	24.5739	23.6907	23.0238	21.8213	22.9951	23.9093	22.5807	24.2148	22.9189	23.1006	21.9708	24.1403	23.7742	22.5343
	E9QAP7;A0A2I3BPN6;G5E8Z2	E9QAP7;A0A2I3BPN6		Taf4a		22.6835	24.0289	21.5096	23.5303	25.7489	23.8603	24.8363	23.505	24.3047	23.4078	24.311	23.2339	24.3317	24.5982	24.215	23.3616	22.341	23.2703	23.1969	23.0707	24.5317	23.2615	23.6206	23.9419	23.2592	23.966	22.5732	21.2978	23.239	24.3564	24.4969	25.1846	22.8753	24.5423	23.5947	23.4569	24.3268	21.4731	22.3887	22.5414	23.4272	23.3858	22.388	22.3441
	E9Q784;A0A2I3BPQ5	E9Q784;A0A2I3BPQ5		Zc3h13		23.3829	23.2143	23.8082	24.1874	24.3703	24.3883	24.6691	24.5931	24.6637	22.071	25.642	25.798	25.3362	25.2603	24.7378	22.6273	22.753	24.7853	24.7229	24.408	24.7188	23.2119	23.917	23.3697	23.1627	24.101	23.5081	23.4516	23.2533	23.4892	22.5051	23.4404	22.9694	22.738	24.8137	25.6508	25.1929	24.6975	24.4906	24.5648	25.2143	24.2415	24.525	22.7594
	Q9EP71;A0A2I3BPY7	Q9EP71;A0A2I3BPY7	Ankycorbin	Rai14		23.0342	24.7678	24.467	23.1296	23.8758	23.245	24.4466	22.8262	25.4739	24.5855	24.0886	23.2644	24.0556	25.0103	24.5305	24.5843	24.6678	24.8569	23.3671	24.9757	22.7386	23.5667	24.4478	23.2099	24.647	24.7364	22.9393	21.9163	23.4159	25.458	24.7747	25.6571	21.7838	22.9553	23.4151	23.0868	22.4946	22.8865	24.0979	21.9779	21.3036	22.1059	22.968	22.716
	Q9JIX0;A0A2I3BRK6;A0A2I3BRR5;A0A2I3BQK0;A0A2I3BQB4;A0A2I3BQ37	Q9JIX0;A0A2I3BRK6;A0A2I3BRR5;A0A2I3BQK0	Transcription and mRNA export factor ENY2	Eny2		27.6404	26.3239	27.1886	27.9121	26.5413	27.1842	26.532	25.9995	27.8553	26.9554	27.0046	26.6192	26.3644	26.9199	26.4887	27.2579	27.0887	27.6251	27.1239	26.3406	27.0428	27.3555	26.6604	26.7949	26.1475	25.9337	26.8916	26.691	27.1504	27.07	26.9633	23.9586	26.4997	25.8748	26.9298	26.0147	26.4732	26.9752	24.0568	25.6343	24.8667	26.5389	26.769	26.1857
	Q8VHR5;A1L3S7;Q8VHR5-2;A0A0U1RNM2	Q8VHR5;A1L3S7;Q8VHR5-2	Transcriptional repressor p66-beta	Gatad2b		26.6064	26.3465	26.4968	25.3942	23.1153	26.8504	25.4222	26.5092	27.0808	25.9986	23.3862	23.7412	24.4586	26.271	26.4657	26.5901	25.8122	27.086	25.9651	26.8281	26.9218	26.7812	25.907	25.702	26.41	22.1654	26.4727	26.2554	28.3739	27.5397	25.5145	27.1759	26.4102	28.1432	27.4512	22.7798	26.9545	27.5316	26.5131	27.7992	26.3027	28.8725	26.7998	26.9865
	A2A432;E9PXY1;A2A432-2;J3QJX0	A2A432;E9PXY1;A2A432-2;J3QJX0	Cullin-4B	Cul4b		25.6175	26.499	26.5009	24.0889	23.6135	26.6324	23.7144	25.9812	25.8391	26.1243	25.946	24.4577	23.1768	23.5725	26.963	26.0492	25.279	26.2495	26.2903	25.781	25.5776	25.4932	26.7894	26.138	25.2216	23.7892	25.4911	25.6178	26.4971	25.7605	25.809	22.6491	26.2717	26.1514	26.8952	22.7402	26.8977	26.4199	25.4016	25.5103	25.5266	26.3163	26.2172	26.4174
	A2A485;Q3UH28;Q3U1M7;A2A483;E9Q8D1;A2A482;A2A484;A2A481;A2A480;A2A486	A2A485;Q3UH28;Q3U1M7;A2A483;E9Q8D1;A2A482;A2A484		Zmynd8		24.0222	25.1647	23.043	22.737	23.0611	22.6375	24.331	22.3871	24.534	22.2479	24.5021	24.3259	23.3098	23.2943	22.6859	24.5819	22.5085	22.9261	24.1647	24.2292	22.2785	23.1641	23.6213	23.1058	22.5071	22.2112	24.6131	22.8814	23.8544	21.7927	23.8819	21.9548	21.9395	23.6391	24.9155	22.5638	24.3203	22.9863	21.2878	23.876	23.8763	24.4398	23.1898	23.6545
	P61290;A2A4J3;A2A4J1	P61290;A2A4J3;A2A4J1	Proteasome activator complex subunit 3	Psme3		24.7598	25.1933	22.2469	23.0976	25.8497	24.4133	25.5055	25.2737	24.3826	23.9132	23.7872	24.1951	24.4033	24.8847	24.3501	24.2803	22.8777	24.3331	23.8262	23.6831	23.7196	24.4242	24.9064	24.5647	22.7642	22.9071	22.9794	25.0328	23.1662	24.6389	23.921	23.6997	24.091	23.1739	22.627	22.4261	21.8405	24.6017	22.0588	23.69	22.9993	21.6262	23.4424	23.3151
	A2A4P0;A2A4N9;G3X8X0;Q05BH3	A2A4P0;A2A4N9	ATP-dependent RNA helicase DHX8	Dhx8		28.1566	27.6691	27.6328	28.8492	28.7651	27.4049	29.1737	28.0709	27.4638	27.3843	28.6773	28.2545	28.3219	28.2193	27.3695	27.41	27.8463	27.218	27.5101	28.0276	27.8921	27.9386	27.272	27.1908	28.563	28.3012	27.5014	27.6157	27.6089	27.5693	28.934	27.9171	28.0667	27.0906	27.2972	27.9687	27.4236	27.2548	28.4218	28.1131	28.2626	27.4148	27.5159	27.6238
	Q9Z108;A2A5R8;Q9DBE7;A2A5S3;V9GX87	Q9Z108;A2A5R8;Q9DBE7;A2A5S3;V9GX87	Double-stranded RNA-binding protein Staufen homolog 1	Stau1		28.5297	28.1074	28.2522	28.1072	28.0503	28.5709	29.0951	27.8664	29.0811	28.545	29.5864	29.5806	29.3445	29.444	29	28.4509	28.8517	28.3209	28.7889	28.3086	28.8531	28.477	28.701	28.2358	28.6117	28.798	29.4571	28.5892	29.3914	29.0598	28.6953	28.721	29.6747	29.6223	29.799	30.3812	29.4408	29.2997	29.27	30.1467	29.796	29.6926	29.8004	29.6022
	E9Q6A7;A2A654;A2A655;A2A653;A2A652;A0A140LHY5	E9Q6A7;A2A654;A2A655		Bptf		27.0918	27.1651	26.984	26.5766	26.7724	27.3938	27.1636	27.1974	27.7194	27.0247	26.5395	23.6946	26.7915	26.6551	27.3669	26.9526	27.0651	27.8329	27.5392	27.5935	27.8229	26.9423	27.2133	26.9983	26.158	25.4435	24.6036	22.2771	27.0332	25.966	25.615	25.3058	25.7552	26.8862	26.298	26.382	26.2516	26.5928	25.9123	26.167	25.9382	26.858	26.0673	26.047
	A2A6A1;A2AKY4;F6QGP8;A0A0G2JGH6	A2A6A1	G patch domain-containing protein 8	Gpatch8		26.0273	26.1391	25.7331	25.4724	25.3735	25.8157	26.1131	25.8133	26.1044	26.0924	25.5405	25.6646	25.2803	26.0148	25.974	26.0753	25.6214	26.0959	26.0575	25.7916	26.6564	26.2626	25.8581	25.6196	25.319	24.9925	25.1833	25.5357	25.9869	26.0785	25.6548	25.1776	25.2085	25.6203	25.5021	25.0297	25.5128	25.7164	23.1618	25.0566	25.1171	25.4976	25.3942	25.4945
	A2A6Q5;A2A6Q5-2;A2A6Q5-3;Q8R568	A2A6Q5;A2A6Q5-2;A2A6Q5-3;Q8R568	Cell division cycle protein 27 homolog	Cdc27		24.0674	24.7155	24.1201	25.0556	24.8527	24.1495	23.471	24.117	24.1948	23.8642	22.2265	23.4692	22.0521	23.5276	23.8751	24.2065	24.0191	24.0428	23.6251	23.1633	23.883	23.3901	23.6238	23.9106	24.0657	23.6078	23.251	22.6552	22.8637	22.944	24.221	24.0289	23.2216	23.6252	22.2083	22.1551	22.7867	23.1473	21.1506	23.3165	21.1768	22.2649	22.6739	23.8345
	Q80UG5;Q80UG5-3;A2A6U3;A2A6U5;Q80UG5-2;A8Y5D3	Q80UG5;Q80UG5-3;A2A6U3;A2A6U5;Q80UG5-2	Septin-9	2009-09-01		26.4708	25.6323	25.2119	26.1309	26.0074	25.1631	26.9588	25.5278	25.9579	24.6128	24.0741	24.2789	23.756	24.186	24.9874	24.5957	22.8392	25.0308	24.4216	23.4762	24.5721	24.9588	24.5493	24.6421	25.7504	23.4712	21.8023	25.4331	24.7737	25.0554	25.5384	24.9518	24.3213	24.4863	24.4269	24.541	22.2118	22.9443	23.175	22.6415	23.4282	24.711	19.8896	22.1611
	A2A791;A2A791-2;F6VYE2	A2A791;A2A791-2;F6VYE2	Zinc finger MYM-type protein 4	Zmym4		22.7577	25.6441	24.5673	24.0739	24.7339	24.4772	22.9789	25.0091	24.7777	24.0167	24.1513	22.07	23.549	25.2621	23.1936	22.7814	22.3585	23.8864	23.4304	24.4865	23.8885	22.8474	24.7451	22.9317	23.0929	22.2562	22.8201	23.8774	22.867	22.5948	24.2878	22.4996	24.7183	22.5734	24.729	24.454	24.723	23.1838	22.5781	23.3251	24.5069	23.5387	24.3872	24.8594
	Q91WQ3;A2A7S7;F6VXZ2	Q91WQ3;A2A7S7	Tyrosine--tRNA ligase, cytoplasmic;Tyrosine--tRNA ligase, cytoplasmic, N-terminally processed;Tyrosine--tRNA ligase	Yars		28.3468	29.1743	29.1487	28.6792	28.3101	29.207	29.3895	29.5269	29.0016	29.0503	29.2322	28.1626	27.1975	27.4998	28.3363	29.4296	27.9369	29.6289	27.7451	26.9715	28.9672	29.103	28.5633	29.6657	27.7487	26.1195	28.2645	28.5951	27.8989	28.2274	26.8044	28.0985	26.8323	27.8089	27.76	27.2973	27.7462	28.3312	21.3293	27.6837	25.0927	28.5278	28.003	28.1953
	P48193;A2A839;A2A838;A2A842;A2A841;P48193-2;F6S4K9;F7CR30;F7BUB8;A0A1D5RLV1;A2AD32	P48193;A2A839;A2A838;A2A842;A2A841;P48193-2;F6S4K9;F7CR30;F7BUB8;A0A1D5RLV1;A2AD32	Protein 4.1	Epb41;Epb4.1		23.3341	23.9997	24.8989	23.1007	24.1708	24.9409	25.6438	25.0866	24.8121	22.5022	24.3495	23.2097	25.2673	23.4159	24.7807	24.5479	22.1381	25.12	25.0058	24.9454	24.2438	25.4691	23.898	25.4071	22.9641	24.5173	24.0203	25.3151	22.4503	21.9751	21.5054	24.0063	21.6299	21.658	23.0806	24.0861	23.2759	22.1135	22.7334	24.0947	23.4283	24.2713	22.9022	22.882
	Q52KI8;A2A8V9;E9QKA4;A2A8V8;E9PUK6;Q52KI8-2;A2A983;F6T4M4;F6UK16	Q52KI8;A2A8V9;E9QKA4;A2A8V8;E9PUK6;Q52KI8-2	Serine/arginine repetitive matrix protein 1	Srrm1		29.2693	29.5666	29.511	29.5509	29.6177	29.4896	29.4515	29.3577	29.5715	29.644	30.028	30.0941	30.4577	30.6043	29.7278	29.5277	29.8765	29.5972	29.9018	29.2804	30.121	29.6374	29.5499	29.8267	30.6565	30.9222	30.1693	30.1042	30.0189	30.0724	30.7604	29.9484	31.0185	29.7708	30.5593	31.241	30.219	30.2691	30.8262	30.0028	30.4424	29.9756	29.9879	30.0029
	Q8BMA6;A2AAN2	Q8BMA6;A2AAN2	Signal recognition particle subunit SRP68	Srp68		24.3742	26.5769	27.7577	22.9109	23.6293	27.7242	25.2158	27.781	26.8072	26.6602	23.183	23.8664	23.0558	23.7455	27.5029	27.9499	25.1817	27.1393	26.6091	24.9135	27.334	23.9687	27.6767	27.9681	31.1328	30.5572	29.5639	30.6354	30.7019	31.6891	30.6486	31.6702	30.7618	30.1733	30.3107	29.9603	30.0475	30.6216	30.5769	30.768	30.9796	31.3546	30.5418	30.419
	Q922W5;A2ABZ3;A2ABZ2	Q922W5;A2ABZ3;A2ABZ2	Pyrroline-5-carboxylate reductase 1, mitochondrial	Pycr1		23.3007	23.545	23.9988	23.335	23.7579	24.2924	24.4845	24.1211	24.63	23.3284	24.7585	24.1477	22.6906	23.0787	23.9074	24.0383	22.6659	23.4942	23.2661	23.7549	23.9595	23.0657	23.5328	23.8537	23.2657	23.2503	22.509	24.1048	23.4748	23.4201	23.4901	24.1533	21.2177	22.9045	22.2425	22.8925	21.1469	23.2046	23.9603	23.1629	23.3395	23.6606	23.7739	23.428
	O54864;A2AC19;O54864-2;O54864-3	O54864;A2AC19;O54864-2;O54864-3	Histone-lysine N-methyltransferase SUV39H1	Suv39h1		24.1366	22.2483	24.8069	24.7759	24.101	24.9037	23.7147	23.7556	24.8746	24.5173	23.8894	23.3914	24.1242	23.3501	24.785	24.8968	23.1856	23.5886	22.1923	23.5518	23.8256	21.9053	22.7939	24.4653	22.1741	23.4694	22.6367	23.7693	23.8727	23.9365	24.2826	23.5806	23.3864	22.3163	23.1014	23.4598	22.12	22.9744	24.7104	24.5015	22.7271	24.7407	25.2712	24.7417
	Q99JT2;A2AD84;Q9Z2W1;D3Z359;Q99KH8	Q99JT2;A2AD84;Q9Z2W1;D3Z359;Q99KH8	Serine/threonine-protein kinase 26;Serine/threonine-protein kinase 25;Serine/threonine-protein kinase 24;Serine/threonine-protein kinase 24 35 kDa subunit;Serine/threonine-protein kinase 24 12 kDa subunit	Stk26;Stk25;Stk24		22.7792	23.9221	25.6369	23.5103	23.7715	23.8929	23.2767	23.9529	24.8564	25.386	23.1278	23.2765	22.3143	23.6194	25.2555	25.2418	22.1773	25.1442	24.2136	22.9987	24.5828	24.882	25.2103	25.2335	23.9402	24.2316	23.9867	25.3686	23.4517	23.9468	24.1894	24.1217	20.2143	23.2679	22.7627	22.6651	22.301	23.8736	23.1318	22.6115	22.229	24.5045	21.4518	21.7517
	A2ADB1;A2ADB0;Q62504;Q62504-2;Q62504-3	A2ADB1;A2ADB0;Q62504;Q62504-2;Q62504-3	Msx2-interacting protein	Spen		27.393	27.8542	27.7195	27.2354	27.3345	27.6715	27.5476	27.9897	28.5611	27.8575	27.6714	27.1865	27.4704	27.6903	28.0442	27.7943	27.2311	28.3485	27.8791	28.5196	27.9307	27.8965	27.7882	27.429	27.2736	27.2987	27.0116	27.2907	27.8212	27.5595	27.1245	26.6979	27.6736	27.6079	27.5354	28.2505	27.8866	27.457	27.3903	28.004	27.5992	27.7278	27.9666	27.7853
	Q9R0Q4;A2AEB5;A2AEB4;A2AEB3	Q9R0Q4;A2AEB5;A2AEB4;A2AEB3	Mortality factor 4-like protein 2	Morf4l2		22.3454	26.5047	25.5637	26.8761	22.3074	24.2798	23.9588	25.5206	25.642	25.8039	26.2892	27.3357	26.3383	26.7542	24.5005	25.6259	25.9663	26.2535	22.5692	26.494	26.7025	25.935	25.7074	26.1129	23.2784	26.0159	22.939	25.5377	21.952	22.9178	21.9872	23.0785	23.2892	21.615	23.0502	22.7931	21.0424	23.0116	22.2437	24.9259	22.6645	23.0872	21.1468	21.3621
	O35638;A2AFF6;D6REF2;D6RHQ7	O35638;A2AFF6	Cohesin subunit SA-2	Stag2		23.0298	26.0568	26.4862	23.9569	23.9252	26.2979	24.7329	25.6916	25.1407	25.9283	23.372	23.8188	22.6329	24.3885	26.2282	25.539	22.3174	25.9974	25.7437	25.728	25.459	23.9444	26.1035	26.0603	23.3247	23.4286	24.1468	24.0861	23.2365	23.6216	24.2954	24.4902	22.5124	21.8153	21.6325	24.0829	22.5788	23.2514	23.3719	22.6516	22.7539	22.434	23.0091	23.5965
	Q8BX17;A2AFQ9;E9PUU4	Q8BX17;A2AFQ9;E9PUU4	Gem-associated protein 5	Gemin5		22.6889	24.4124	23.5069	23.0752	23.8957	23.2552	23.9544	22.1041	24.1193	22.6835	24.6604	25.6337	24.1772	22.3383	25.6862	23.2841	24.1672	23.7105	22.4396	23.141	22.9616	22.4072	24.8043	23.3601	23.0733	26.5818	22.2367	24.1374	23.1296	22.2338	25.8665	26.3629	25.8106	25.4623	25.5199	22.8133	22.688	25.6228	23.3181	22.1554	22.4958	25.5147	25.6689	21.7257
	P26638;Q8C483;A2AFS0;A2AFS1	P26638;Q8C483;A2AFS0;A2AFS1	Serine--tRNA ligase, cytoplasmic	Sars		25.9106	26.3294	25.0107	25.6329	24.3557	25.1629	26.534	26.7096	25.3365	25.9823	26.0389	23.6712	25.5415	23.5579	25.6835	26.3002	25.2476	26.2841	24.9881	23.0709	23.3471	26.2355	25.7014	26.0766	25.1774	25.0365	23.7605	26.5181	22.1443	24.8875	26.2335	21.8151	24.0231	24.8434	22.7633	25.0809	22.6026	22.3885	22.5957	22.9421	24.1021	25.0918	24.8647	25.3701
	Q99JB2;A2AG39;F6WI02;A2AG41	Q99JB2;A2AG39;F6WI02	Stomatin-like protein 2, mitochondrial	Stoml2		27.2044	26.136	24.994	25.9834	26.55	25.4962	27.5012	26.1115	26.339	26.0091	25.7391	25.6926	22.3954	26.3533	25.815	26.2134	26.1569	25.9699	25.0246	25.6276	25.8628	25.9014	26.3807	26.1891	25.9936	26.9238	26.3935	26.1497	25.7299	25.5003	26.5408	25.8532	25.2997	25.0874	25.2695	25.9685	24.4695	23.2586	25.4302	25.6187	23.9861	25.5743	25.1962	24.9423
	O08810;A2AH85;G3UZ34;G3UXK8;G3UZ25	O08810;A2AH85;G3UZ34	116 kDa U5 small nuclear ribonucleoprotein component	Eftud2		28.8213	29.6814	29.7997	28.6795	29.7142	29.8315	29.2498	29.3391	30.3299	29.7102	29.3965	29.1802	29.6119	29.7639	29.9589	29.9309	29.419	30.006	29.9098	30.5263	29.7871	29.7267	29.9401	29.4616	29.5635	28.9689	28.7447	29.1454	29.4966	29.1753	28.9992	28.8651	29.9323	29.6827	29.8592	29.9757	29.9074	29.6581	30.0734	29.6579	30.3178	29.6533	29.8603	29.8596
	A2AIV2;E9PZY8;A2AIV2-2	A2AIV2;E9PZY8;A2AIV2-2	Protein virilizer homolog	Kiaa1429;1110037F02Rik		24.1111	23.1306	22.4556	24.2963	23.8423	24.6841	23.9359	23.7159	24.0034	23.4831	23.3791	23.8004	24.8303	24.8929	23.4826	25.0997	23.2883	21.6593	25.039	24.3516	22.6701	24.5188	24.4253	24.1775	23.3633	23.7715	22.8455	23.1256	22.7412	24.0514	23.9112	24.5415	23.8629	23.5305	23.3881	23.3818	21.0344	22.6766	23.8822	21.4355	24.8177	23.5304	22.222	24.7001
	A2AJ72;Q3TIX6;A2AJ71;A0A0A6YVV5;A0A0A6YX76;A0A0A6YY39;F7AM43	A2AJ72;Q3TIX6		Fubp3		25.5431	25.3051	26.6313	23.5812	24.4306	26.6334	25.2311	25.465	26.204	25.409	24.0603	23.2985	22.723	23.8901	25.709	25.3623	25.688	25.9362	25.1899	25.0102	25.2661	26.1418	25.956	25.9377	25.0559	23.5144	23.1521	22.3809	24.5748	26.0747	25.3145	22.4523	24.9151	23.3869	24.6222	21.3845	24.0814	25.172	23.9322	24.5427	24.2359	25.2042	24.9304	24.5622
	A2AJI0;A8Y5P4;A2AJI1;A2AJI0-2;F6WF36	A2AJI0;A8Y5P4;A2AJI1;A2AJI0-2;F6WF36	MAP7 domain-containing protein 1	Map7d1		23.4277	23.548	23.6243	26.2802	22.8048	22.6104	26.5178	23.8356	24.1262	26.4491	27.1186	27.5357	26.7248	26.8621	23.0651	25.8404	23.2625	26.1873	22.403	24.7801	25.9063	25.2759	23.7444	24.7772	27.757	28.5904	28.0681	28.6998	28.1307	27.3173	28.3651	27.4665	27.3167	27.6653	27.4531	28.161	27.398	27.4624	26.6298	27.0038	26.7779	27.248	27.5458	28.2448
	A2AJT4;A2AJT5;A2AJT3	A2AJT4;A2AJT5;A2AJT3	Arginine/serine-rich protein PNISR	Pnisr		26.358	26.7634	26.0874	26.0188	25.875	26.335	26.5757	27.1106	26.5141	26.6623	27.129	26.4223	26.2864	27.2873	26.9721	26.7428	26.9082	26.7222	27.2091	25.6303	26.981	26.7837	26.2178	27.0835	25.5763	23.5728	26.0362	26.699	23.8473	26.3929	26.2347	23.3089	25.6649	22.3999	25.6657	22.5043	25.3899	25.7849	21.9228	22.5465	23.3159	23.2534	25.4278	26.0893
	Q8C5N3;B1AYU4;A2AK44;A2AK42;B1AYU7;Q8C5N3-2;B1AYU8;J3QNR0;J3QM48	Q8C5N3;B1AYU4;A2AK44;A2AK42;B1AYU7;Q8C5N3-2	Pre-mRNA-splicing factor CWC22 homolog	Cwc22;Gm13695;Gm13697		26.5075	26.6808	25.8936	26.4737	26.8168	26.0621	26.436	26.6498	26.2075	26.8143	26.4887	24.0282	26.5663	26.674	26.9001	26.1736	25.9445	27.0041	28.0904	26.481	26.5803	26.5214	27.7137	23.7326	24.704	23.4447	23.0984	23.122	22.6676	23.6559	26.0044	23.3282	23.0965	21.6631	25.4186	21.7853	23.4719	25.4421	23.1473	22.4912	24.1965	22.068	25.7726	22.9022
	Q8BG05;A2AL12;A2AL13;V9GX38	Q8BG05;A2AL12	Heterogeneous nuclear ribonucleoprotein A3	Hnrnpa3		31.3475	32.5824	32.854	30.7143	32.0571	32.8242	31.2351	31.9833	33.5085	33.5278	32.7017	33.4672	33.5211	33.0199	33.4287	33.3358	33.3319	33.222	33.1751	33.6088	33.2159	32.9114	32.8322	32.8704	29.3619	29.7093	29.1229	29.7843	29.8675	29.8116	29.1806	29.5527	31.6976	31.6866	31.6398	31.5956	31.4217	31.6305	31.7515	31.4286	31.068	30.2844	30.8981	31.0201
	Q8C0I1;H3BKN2;A2AL50;A2AL49	Q8C0I1;H3BKN2;A2AL50;A2AL49	Alkyldihydroxyacetonephosphate synthase, peroxisomal	Agps		22.5162	25.5422	23.4881	24.3408	24.1675	22.9176	24.1112	26.4943	25.6179	23.8733	22.3975	23.8749	23.2459	22.8744	25.9298	26.0152	24.9368	25.694	22.3604	23.2828	24.6838	25.2619	25.7081	26.1714	24.6769	23.519	22.8859	24.0373	22.8456	23.7502	24.5562	23.0611	23.1672	22.2217	22.8619	23.3485	23.936	25.2725	22.1991	23.6588	21.8959	22.069	23.7928	23.6002
	Q6PAQ4;A2ALB2;A2ALB1	Q6PAQ4;A2ALB2;A2ALB1	RNA exonuclease 4	Rexo4		25.1783	26.6804	27.4776	26.2134	26.301	27.2416	25.9878	26.7286	27.5825	26.9151	25.314	23.4108	25.5458	25.437	26.9459	26.6736	25.5722	27.2576	27.0042	27.9317	27.741	26.8069	26.57	27.6255	27.0512	27.3752	26.8525	26.8565	27.824	27.873	26.8115	27.3254	27.4812	27.1023	27.1926	27.3563	27.3608	27.1336	26.3576	27.1693	26.9018	27.6435	27.306	26.4406
	P47757-2;A2AMW0;P47757-4;P47757;F7CAZ6	P47757-2;A2AMW0;P47757-4;P47757	F-actin-capping protein subunit beta	Capzb		23.7098	25.3849	25.6522	25.5852	25.6246	25.9252	23.49	26.3905	26.1937	25.8514	24.7568	23.8108	22.9184	23.5994	23.7193	26.1824	25.0085	25.7332	25.4321	25.7389	25.0128	25.4629	25.9057	25.3744	25.1044	24.3719	22.549	23.2894	25.5661	25.5209	23.6236	22.52	24.5598	25.9176	22.1013	22.3256	25.4473	25.7613	23.0911	23.0641	22.8165	24.103	26.1609	25.8582
	A2APB8	A2APB8	Targeting protein for Xklp2	Tpx2		25.6308	25.991	25.465	24.9353	23.8293	25.6848	25.5705	25.3335	26.1577	25.9503	25.5828	24.2765	24.9588	24.2035	25.0396	25.3139	25.4017	26.5908	25.5471	26.858	26.3219	26.6905	25.2209	25.3752	23.9933	24.3296	24.1462	21.4124	22.6734	24.3729	24.7059	23.8386	22.1606	22.8094	24.2372	24.8941	23.5416	24.3137	22.743	23.1961	21.9677	22.6264	22.4801	21.4935
	A2AQ19	A2AQ19	RNA polymerase-associated protein RTF1 homolog	Rtf1		29.0202	29.2199	28.4684	28.9912	28.4844	28.3413	29.0157	29.1348	29.2782	29.0467	28.9524	29.0979	28.977	29.5506	28.9444	29.1843	29.2355	29.0649	29.299	27.1347	29.0707	28.8817	29.2542	29.1783	28.3242	25.7127	28.1897	28.9109	27.9672	28.4075	28.3387	26.6255	27.9324	27.3438	28.155	22.8687	27.5973	28.1697	22.596	27.3482	25.7891	27.7706	28.0881	28.3779
	Q8CFQ3;A2AQA7	Q8CFQ3;A2AQA7	Intron-binding protein aquarius	Aqr		25.2277	25.6963	25.4761	24.019	24.4867	25.3305	25.1581	25.1384	26.0427	25.63	24.1685	22.3225	22.4604	23.0059	25.3521	25.66	25.442	26.3228	26.4587	26.0929	25.9874	23.2392	25.561	25.5696	25.7411	22.8537	24.3198	24.0867	25.8978	25.9063	23.5477	22.4113	25.4141	25.9783	26.052	25.7584	25.8431	25.5985	26.0501	25.4706	26.3048	25.5483	25.6935	22.9265
	A2AQH4;F6ZBD9;F8WJL9	A2AQH4;F6ZBD9;F8WJL9	BCL-6 corepressor-like protein 1	Bcorl1		22.2762	23.5567	23.9869	25.1825	24.817	23.3466	24.3923	22.8372	25.0841	22.9564	24.278	23.4749	24.0007	23.8033	22.8178	23.1321	23.1982	23.9142	21.8899	22.85	22.5334	23.7348	22.4809	24.0048	22.7883	23.6005	23.7744	23.6959	23.3217	23.9841	21.4838	22.7616	23.6094	24.1933	22.5889	24.5071	21.8205	23.5811	23.9691	24.1487	24.0575	22.7941	23.5571	24.0788
	A2AR02;A2AR01	A2AR02;A2AR01	Peptidyl-prolyl cis-trans isomerase G;Peptidyl-prolyl cis-trans isomerase	Ppig		23.7748	26.5007	26.6352	24.4927	23.1936	26.7628	26.363	26.0516	21.8962	26.1458	26.0441	26.3571	26.7065	25.6997	26.0686	26.1916	26.8219	25.7956	27.7286	26.0757	26.6321	25.3668	27.2919	27.793	26.5383	26.014	25.9797	26.1349	25.5315	25.8897	26.5711	25.8365	26.1693	23.1206	26.3443	25.4393	27.3	26.9641	26.7784	25.9435	25.1591	25.5866	25.8085	27.4569
	A2ASQ1;Z4YK85;M0QWP1;A2ASQ1-3;A2ASQ1-2;Z4YJS5	A2ASQ1;Z4YK85;M0QWP1;A2ASQ1-3;A2ASQ1-2;Z4YJS5	Agrin;Agrin N-terminal 110 kDa subunit;Agrin C-terminal 110 kDa subunit;Agrin C-terminal 90 kDa fragment;Agrin C-terminal 22 kDa fragment	Agrn		24.4578	24.0693	23.9556	23.6766	25.1151	22.3785	24.4432	23.9072	23.3796	23.4563	25.0164	22.7219	23.647	23.8184	24.9376	22.8277	22.7604	23.6845	22.5062	23.8319	23.1406	23.2444	24.0634	22.4655	22.1706	23.0733	23.7471	24.3222	23.2365	22.8198	24.3698	23.2008	23.9754	23.8802	23.0829	21.5078	24.1487	24.2985	24.6972	22.6777	24.4986	24.3111	21.4741	23.3538
	Q8C854;G8JL68;A2ATP5;A2ATP6;Q8C854-3;Q8C854-1;F6XJA1;Q8C854-2	Q8C854;G8JL68;A2ATP5;A2ATP6;Q8C854-3;Q8C854-1	Myelin expression factor 2	Myef2		22.5253	25.5201	25.7307	24.3794	24.3886	25.6612	25.4821	25.5362	25.9878	24.7358	23.4801	22.4984	23.8429	25.084	25.2075	25.797	25.1502	25.832	25.2491	25.663	26.0358	26.0712	25.2196	25.669	23.3717	22.5361	23.693	23.5355	25.4694	23.2301	25.3781	22.1764	25.8658	25.4994	25.7745	23.6963	25.3282	25.0544	23.3356	25.6216	25.8923	23.8534	25.321	23.439
	Q64012;Q64012-2;A2AU60;A2AU61;A2AU62	Q64012;Q64012-2;A2AU60;A2AU61;A2AU62	RNA-binding protein Raly	Raly		25.7267	27.6699	27.5563	26.1664	26.0794	27.1311	23.969	26.7817	27.0992	27.6235	26.2514	26.3044	27.1233	26.0551	27.6763	27.3875	26.7093	28.0974	27.4512	27.5931	28.0923	27.2993	26.7107	26.8796	25.9297	24.947	24.7455	25.2403	27.1985	26.0918	25.7339	26.0316	27.9073	28.2041	28.3971	29.3633	27.7528	27.5469	27.5107	29.0809	28.5142	28.6	28.5698	28.4891
	Q99PL5;A2AVJ7;Q99PL5-9;Q99PL5-8;Q99PL5-7;Q99PL5-6;Q99PL5-5;Q99PL5-4;Q99PL5-3;Q99PL5-2	Q99PL5;A2AVJ7	Ribosome-binding protein 1	Rrbp1		26.2294	26.7744	25.7756	24.2121	25.9849	25.8833	26.9307	25.8563	27.718	26.0047	26.7661	26.7665	26.5394	27.7434	26.1704	27.1384	26.4818	26.2472	26.8387	23.0329	26.2999	26.4729	26.2851	26.7272	25.8976	26.114	25.7437	25.8613	26.2992	26.4181	25.6273	25.8823	26.4153	25.9654	25.6213	27.3334	25.9659	25.9055	26.3749	25.97	25.7024	25.9491	26.2115	26.2896
	Q08943;A2AW05;Q08943-2	Q08943;A2AW05;Q08943-2	FACT complex subunit SSRP1	Ssrp1		30.8199	31.5095	31.4334	30.1184	30.4881	31.2151	30.0861	31.2505	31.8588	31.5114	30.2836	29.9653	30.3862	30.5365	31.706	31.5444	31.0026	31.4936	31.7346	29.9591	31.6396	31.0705	31.4589	31.3455	30.0779	29.3507	29.7061	30.0242	30.6468	30.3198	29.6402	29.7494	31.0969	30.3583	30.8146	30.9597	31.1619	31.1536	31.2468	30.2006	31.6483	30.9875	30.8019	30.8013
	A2AWT5;P25976;E9Q4A8;G3UZW9	A2AWT5;P25976	Nucleolar transcription factor 1	Ubtf		30.8829	30.8631	30.867	30.9772	30.6296	30.6646	31.1017	30.8524	31.2953	31.0005	31.1387	30.2933	30.8238	31.6083	31.2506	30.9589	30.7722	31.2258	31.4713	30.911	31.2309	30.5962	30.9357	30.6992	29.53	30.3147	30.1393	30.2065	30.4612	29.7911	30.0166	28.9409	30.2534	30.1164	30.3752	30.95	30.1111	30.1901	29.4047	29.4931	29.0329	30.2194	30.281	30.3722
	O70152;A2BDX2	O70152;A2BDX2	Dolichol-phosphate mannosyltransferase subunit 1	Dpm1		24.3244	24.3979	24.2313	23.1263	24.4549	24.4494	24.0163	23.3943	22.9462	24.9726	22.967	23.7972	23.6356	24.6113	22.5971	23.4618	22.3872	23.2709	23.1687	24.2569	22.1985	23.8761	22.7797	24.1586	24.0481	23.6483	23.5524	23.1611	22.0711	23.3607	23.3345	23.5729	24.4354	22.784	23.5917	22.5305	23.8795	23.0682	23.7698	23.4613	24.0548	21.6295	22.4091	23.2182
	A2BH40;E9QAQ7;A2BH40-3;A2BH40-4;A2BH40-2	A2BH40;E9QAQ7;A2BH40-3;A2BH40-4;A2BH40-2	AT-rich interactive domain-containing protein 1A	Arid1a		26.8449	27.0894	26.7776	26.1386	26.5518	27.119	26.4513	26.5462	27.8531	26.5908	22.4101	23.7649	25.7235	26.334	27.0967	27.1162	26.2396	27.554	27.5549	27.6842	27.7279	26.7502	27.4409	26.9876	24.4428	24.0053	22.7857	24.231	23.1118	22.8697	22.8436	23.4941	24.055	22.9873	21.2437	23.3699	23.5424	24.576	21.9499	23.5311	23.1894	23.1877	25.5912	22.8512
	Q6PHQ9;Q91YZ8;A3KFU5;A3KFU8;V9GXG3;G5E8X2;A0A0A6YWT2	Q6PHQ9;Q91YZ8;A3KFU5;A3KFU8	Polyadenylate-binding protein	Pabpc4		28.9786	29.3302	29.3155	28.9014	28.6174	29.3222	30.1854	28.9325	31.1655	31.0818	31.818	31.0945	32.2082	32.0148	31.2685	30.5838	31.7519	30.1599	30.3523	28.6338	30.6533	30.6647	30.8188	30.0373	24.7999	23.7478	25.7765	24.8341	26.4432	27.1507	25.6848	24.3027	26.895	27.7672	27.3309	26.4356	27.3424	27.2462	24.9697	28.1023	27.1339	28.5098	28.0943	27.465
	A3KG57	A3KG57		Srsf12		22.4155	22.5116	23.3319	25.4489	24.9822	22.6473	23.941	22.4069	23.3613	23.0678	24.1067	23.3411	24.0726	24.7445	23.8555	23.0042	23.7177	23.5934	23.7813	23.6668	23.3125	22.7148	24.0281	23.1919	23.1718	23.4426	24.0426	23.9644	23.24	23.5446	24.7235	23.5048	21.9584	21.6279	24.209	23.4042	24.3241	22.6099	23.9449	21.0309	25.7143	24.0018	24.757	24.5333
	Q6ZQ88;A3KG93;F6Z4I3;G8JL40;F6ZC60	Q6ZQ88;A3KG93;F6Z4I3;G8JL40;F6ZC60	Lysine-specific histone demethylase 1A	Kdm1a		23.3848	25.3874	25.3276	22.6962	23.751	25.1587	24.5758	23.283	24.9875	24.6888	24.0014	24.0889	23.8635	24.4319	25.0958	24.1825	24.2082	24.5516	24.448	25.0676	24.4329	24.644	25.2131	23.5393	23.8852	22.21	23.6007	23.2357	22.2725	21.9176	23.9714	23.5593	21.866	23.6196	21.7092	23.0939	24.3912	22.5526	22.9444	23.2038	23.2326	22.2241	21.2205	24.5881
	P09602;A3KGL9;B7ZCQ3;F6W687;E9Q2Z4;Q5XK38;J3QM43;A0A087WR34	P09602;A3KGL9;B7ZCQ3;F6W687;E9Q2Z4;Q5XK38;J3QM43	Non-histone chromosomal protein HMG-17	Hmgn2;Gm16494;Gm6594		29.892	29.8166	30.2358	26.2016	28.4267	29.9852	26.9692	28.2263	30.0706	30.0513	25.4783	25.4155	23.2337	26.0467	30.0576	29.5379	30.1172	30.6935	31.4122	30.3257	31.0547	28.3289	30.4759	29.9933	23.0363	26.5884	25.7815	23.7818	23.9445	25.8533	24.1642	25.4068	23.6549	23.5105	22.7858	22.3638	23.2105	22.3013	22.7537	23.1629	22.5213	23.7715	23.6492	25.5065
	A6X935;E9Q5L2;E9PVD2;A6X935-2	A6X935;E9Q5L2;E9PVD2;A6X935-2	Inter alpha-trypsin inhibitor, heavy chain 4	Itih4		25.5462	24.4087	25.1285	25.7416	27.3668	24.6249	26.089	25.2658	23.1971	22.819	26.1001	26.3512	26.3543	25.9977	24.5283	24.6175	25.1911	24.7523	22.9154	25.1961	22.5491	25.3446	24.9136	22.7975	25.7965	25.4427	23.7636	26.221	23.2265	25.7054	25.7105	25.6438	23.417	23.2386	21.177	25.0984	22.9798	23.1807	23.9953	26.2347	23.4968	24.3092	24.431	24.6284
	Q9WV92;A7YY80;Q9WV92-3;Q9WV92-2;A0A286YD84;Q9WV92-7;Q9WV92-6;Q9WV92-4;Q9WV92-5;Q9WV92-8;A0A286YDY4;A0A286YCY1;A0A286YDD0;A0A1W2P6H2;A0A286YCY8	Q9WV92;A7YY80;Q9WV92-3;Q9WV92-2;A0A286YD84;Q9WV92-7;Q9WV92-6;Q9WV92-4;Q9WV92-5;Q9WV92-8;A0A286YDY4	Band 4.1-like protein 3;Band 4.1-like protein 3, N-terminally processed	Epb41l3;Epb4.1l3		25.6816	25.9451	25.4231	27.1993	24.6652	25.9114	26.4387	25.6475	26.3652	25.7945	26.113	25.2882	25.0209	26.3438	25.2382	25.5066	24.7617	25.9411	24.6252	24.6617	25.7483	25.7826	24.9883	25.0186	26.0865	22.7786	25.2744	25.9128	25.1505	25.002	25.4408	25.0558	22.5684	23.1724	24.1363	24.1781	24.6238	24.4506	23.0684	22.009	23.5743	24.3503	24.2541	23.4594
	A8DUK4;E9Q223	A8DUK4;E9Q223		Hbbt1;Hbb-bs		23.734	22.9091	22.7733	24.0508	24.2463	22.3165	24.619	23.4933	22.3509	23.2159	23.1511	23.0741	22.3201	22.9215	23.2247	23.0709	23.462	25.3188	23.6744	23.2611	25.8786	24.1251	23.4749	25.6391	23.2336	25.7902	27.0582	26.3091	26.0409	26.4428	22.6016	23.7239	22.5686	22.5742	25.0197	26.3346	23.8017	23.6312	22.8663	24.6929	25.0125	24.9656	25.949	22.8053
	P07356;B0V2N8;B0V2N7;B0V2N5	P07356;B0V2N8;B0V2N7;B0V2N5	Annexin A2;Annexin	Anxa2		27.1746	25.5861	24.4966	25.8768	26.8637	26.1547	27.3773	27.3513	25.2594	24.9946	26.2184	26.1571	23.5433	25.8591	24.5877	25.1964	26.6338	25.5773	26.0142	25.7248	26.1068	25.6838	25.8316	26.3433	26.3723	27.23	26.997	26.1781	25.1335	27.0991	26.5219	26.4737	24.9453	25.4925	22.5341	25.3672	22.9627	25.0311	25.3376	25.9311	26.084	27.0301	25.8021	21.8808
	B1AR17;F7C528;E9Q614	B1AR17;F7C528;E9Q614		Chd3		23.195	23.865	24.0138	24.2004	23.169	22.1261	24.0537	22.5855	23.3555	24.9537	24.7179	23.653	24.7167	24.2998	22.1412	24.0761	21.8235	23.9847	23.3733	22.9109	23.7928	23.5883	22.2494	23.1849	24.5853	21.644	24.0481	22.4096	23.6648	23.0195	23.9369	23.6593	24.6862	22.6142	20.9801	24.6523	23.6596	22.8812	23.617	24.8542	24.6696	24.7572	24.7528	24.8715
	Q2VPQ9;Q2VPQ9-2;V9GXH6;B1ASC8;V9GX42	Q2VPQ9;Q2VPQ9-2;V9GXH6;B1ASC8;V9GX42	Chromatin modification-related protein MEAF6	Meaf6		25.9725	26.4065	26.1207	23.6921	23.8553	26.167	26.2273	26.1158	26.6611	26.3377	26.1174	24.1259	26.042	22.6549	26.2601	26.6956	23.696	26.7017	26.5098	26.7849	26.8363	26.6367	26.6077	26.5544	22.0137	26.6718	26.5071	26.682	27.0858	26.672	26.3565	24.0974	26.7813	26.8898	21.2691	27.0562	26.6544	26.6952	22.8003	23.2074	22.0881	22.8974	23.1177	22.4278
	P97386;B1AT03;Q3UC82;Q80ZH7;K4DI59;P97386-2;Q3TJN5;G3UYI8	P97386;B1AT03;Q3UC82;Q80ZH7;K4DI59;P97386-2;Q3TJN5	DNA ligase 3;DNA ligase	Lig3		26.6887	26.4559	26.5535	25.9591	26.371	26.5256	26.9534	26.2884	26.8997	26.812	26.5367	25.293	26.2118	26.3458	27.0537	26.7158	26.2902	26.9027	26.2873	25.7591	26.7693	26.6583	27.1906	26.1177	25.4497	25.7896	24.9528	24.0007	25.6918	25.8028	25.6274	23.1929	25.8115	25.588	25.2912	23.6314	24.8492	25.9543	25.4538	25.1506	25.1998	26.6807	25.6471	25.5929
	Q9Z0X1;B1AU25	Q9Z0X1;B1AU25	Apoptosis-inducing factor 1, mitochondrial	Aifm1		25.8799	22.5597	25.4158	23.3362	24.0138	25.8037	24.4975	25.7445	26.1923	24.8021	23.8087	21.5758	23.8691	24.9369	25.8003	26.3314	22.3282	24.119	23.3151	23.2853	24.3907	22.6627	22.3557	25.7206	25.4144	23.2256	23.9284	23.3384	25.0678	22.809	22.6213	23.18	26.9798	25.3049	26.5289	26.7948	26.1493	26.6335	26.0376	26.6115	26.2604	25.5669	25.673	25.829
	Q61191;B1AUX2;F6SJS2	Q61191;B1AUX2	Host cell factor 1;HCF N-terminal chain 1;HCF N-terminal chain 2;HCF N-terminal chain 3;HCF N-terminal chain 4;HCF N-terminal chain 5;HCF N-terminal chain 6;HCF C-terminal chain 1;HCF C-terminal chain 2;HCF C-terminal chain 3;HCF C-terminal chain 4;HCF C-terminal chain 5;HCF C-terminal chain 6	Hcfc1		25.7285	26.4481	26.2753	26.3411	25.6651	26.2971	27.0439	26.0866	26.0794	25.6016	25.6716	23.6938	24.7147	24.9643	25.0737	25.3742	24.6176	26.0419	24.8881	25.2281	25.5596	25.3907	25.1567	25.3328	25.2371	24.5381	25.4092	25.8052	25.9168	25.1741	25.6936	25.2964	24.64	24.9567	25.1509	24.73	24.5084	24.8793	22.3098	24.729	24.7896	25.1952	24.8932	24.7086
	Q9QY36;B1AUY7;B1AUY8;B1AUY9;B1AUZ1;Q3V4D5;Q3UX61;Q9CQX6	Q9QY36;B1AUY7;B1AUY8;B1AUY9;B1AUZ1;Q3V4D5	N-alpha-acetyltransferase 10	Naa10		23.4083	25.4639	25.3383	24.7696	25.4665	25.9393	23.0817	25.5803	25.5558	24.9817	23.1782	24.3198	22.8296	24.2628	25.203	25.7781	23.3337	25.8432	24.602	23.7299	25.1412	24.9919	25.4283	25.8381	24.6628	23.1721	23.3578	23.4733	24.6729	24.4869	24.9664	22.6339	23.9185	24.5918	24.5982	22.1758	24.0851	23.7813	22.6531	24.9408	22.8665	25.2118	24.2173	24.7208
	Q9JLM4;B1AXS8;B1AXS7;B1AXS6;B0R077;Q8CG95;B1AXS9;Q32P02	Q9JLM4;B1AXS8;B1AXS7;B1AXS6	Zinc finger MYM-type protein 3	Zmym3		23.6804	24.6815	24.8331	24.5005	23.2398	24.8554	24.6436	24.5843	25.3816	24.9673	24.0873	25.7055	23.4542	23.9623	24.9186	24.7299	22.7187	25.0849	24.6898	25.345	25.4684	22.877	24.9672	22.955	23.3998	22.8089	22.929	24.2016	22.8173	22.8985	23.3619	23.8	21.8719	22.4212	22.0218	21.4511	23.9247	22.0312	24.6362	23.3486	21.5494	21.2911	23.7112	24.5797
	P35700;B1AXW5;B1AXW6;B1AXW4;B1AZS9	P35700;B1AXW5;B1AXW6;B1AXW4	Peroxiredoxin-1	Prdx1		26.7737	26.6462	27.4775	23.8215	26.4531	26.9854	25.009	26.8427	26.1152	26.4068	22.3415	26.1352	22.3741	24.8811	26.7779	26.95	26.6979	26.6102	26.5588	25.4413	25.6316	26.4798	27.6418	27.1317	26.4509	25.7895	26.1056	26.1751	25.9945	26.8003	25.8508	26.2936	26.5953	26.5563	26.7507	25.7395	27.3006	27.9285	26.0238	26.4605	26.1293	27.1182	26.6432	27.5715
	Q60899;B1AXZ0;Q80UJ0;Q3UR02;Q80Y51;B1AXZ6;B1AXZ4;B1AXZ5;H3BLG7	Q60899;B1AXZ0;Q80UJ0;Q3UR02;Q80Y51;B1AXZ6;B1AXZ4;B1AXZ5;H3BLG7	ELAV-like protein 2;ELAV-like protein	Elavl2		23.3022	25.0508	26.3793	24.0578	23.8879	25.5244	26.0114	24.1741	27.1003	26.5554	27.4238	27.0319	27.0598	27.229	26.4921	26.849	27.1735	23.0382	26.4286	25.9262	27.0878	26.7965	26.4261	26.602	22.5959	24.1821	23.8096	24.202	22.921	22.5301	24.3218	22.4944	22.8811	23.4903	22.0412	24.0255	23.2184	22.0905	23.3963	23.7763	23.3105	22.4608	23.1993	22.7751
	B1AZI6;F6SBF2	B1AZI6	THO complex subunit 2	Thoc2		27.1863	27.1625	27.5104	27.0599	25.8387	27.8154	26.9092	27.4004	27.4601	27.5556	27.4752	26.654	26.632	26.1545	27.9401	27.484	26.9924	27.7009	27.3429	27.2176	26.943	27.1385	27.688	27.4089	25.9166	25.4053	25.6148	25.7244	25.7551	26.1058	25.8104	26.0385	26.0087	25.8275	26.1559	25.2819	26.3825	26.8276	25.3552	25.8449	25.8899	26.5133	26.125	26.5655
	Q9D773;B1B1D8;B1B1D7	Q9D773;B1B1D8;B1B1D7	39S ribosomal protein L2, mitochondrial	Mrpl2		22.6594	22.5031	24.254	23.6242	24.6045	23.1812	25.2849	22.9702	24.7199	24.332	22.4321	23.5382	23.3885	23.0871	23.3098	22.0394	22.4247	23	23.2003	24.259	23.4982	23.5864	23.1717	23.2411	23.0027	23.0773	23.4347	23.481	21.9984	23.6229	22.045	23.1239	25.4008	26.0464	26.0798	25.434	26.2735	26.3909	25.8559	26.6576	26.0042	25.5677	25.1982	22.3727
	Q99N87;B2FDG7	Q99N87;B2FDG7	28S ribosomal protein S5, mitochondrial	Mrps5		23.2056	23.2581	23.5791	23.8682	24.4776	23.3257	24.0089	22.5173	23.6577	23.0651	23.3661	24.6199	23.5225	23.2906	25.7759	23.9089	21.9228	24.5777	23.6124	23.6553	21.8168	22.696	23.1968	23.5462	23.1599	23.0253	21.8574	24.5121	23.5504	22.9848	20.8645	23.2323	26.0665	24.0342	26.7451	23.112	23.3622	23.1341	22.5202	25.8812	22.5104	25.5232	22.1959	25.6248
	B2M1R6;P61979-3;P61979;P61979-2;H3BKD0;H3BLL4;H3BK96;A0A286YDM3;H3BKI8;A0A286YCM2;A0A286YDH1;A0A286YEC4;Q8BT23;A0A286YE41;H3BJ43;H3BLP7;H3BJS9	B2M1R6;P61979-3;P61979;P61979-2;H3BKD0;H3BLL4;H3BK96;A0A286YDM3;H3BKI8	Heterogeneous nuclear ribonucleoprotein K	Hnrnpk		30.0813	30.8006	31.1923	29.8938	30.0651	30.9838	30.2022	30.339	31.6817	31.0264	31.0397	30.6921	30.8745	30.9249	31.2086	31.0411	31.212	31.2885	31.4339	31.5245	31.1529	31.0116	31.3682	31.0453	29.4895	28.9139	29.0518	29.6136	28.8242	29.6785	29.3303	29.3421	29.3213	29.4927	29.0275	28.9995	29.5046	29.7871	28.7066	29.2754	28.7462	29.3572	29.0846	29.4446
	P83510;E0CZF8;E0CZD7;E0CXD6;E0CY98;E9PUL9;B9EKN8;B2RQ80;P83510-2;B7ZNR9;B2RUE8;A0A0A6YWR8;F8VPL5;A0A0A6YWM8;E9PVG7;A0A0A6YW53;P97820;Q9JM52;Q9JM52-3;A0A0A6YVZ8;Q5SXG1;Q5SXG3;G3X9G2;Q9JM52-2;E0CYV5;F7AMS7	P83510;E0CZF8;E0CZD7;E0CXD6;E0CY98;E9PUL9;B9EKN8;B2RQ80;P83510-2;B7ZNR9;B2RUE8;A0A0A6YWR8;F8VPL5;A0A0A6YWM8;E9PVG7;A0A0A6YW53;P97820;Q9JM52;Q9JM52-3;A0A0A6YVZ8;Q5SXG1;Q5SXG3;G3X9G2;Q9JM52-2	Traf2 and NCK-interacting protein kinase;Mitogen-activated protein kinase kinase kinase kinase 4;Misshapen-like kinase 1	Tnik;Map4k4;Mink1		24.3636	23.2285	24.7755	24.0239	24.6327	24.2505	24.8357	23.3946	23.6999	23.8792	23.6603	23.816	22.9466	25.0838	22.4644	24.8361	24.0836	24.6493	25.6602	24.8388	25.8611	24.0598	23.9926	25.3563	22.202	22.3343	23.9365	24.3934	24.8414	23.5466	23.3495	23.3866	22.2087	22.1572	21.8366	22.5481	22.5653	24.6573	23.3578	22.711	22.6614	24.2223	23.8067	22.4232
	B2RQC6;E9QAI5;G3UWN2;B2RQC6-2;E9QAT6	B2RQC6;E9QAI5;G3UWN2;B2RQC6-2;E9QAT6	CAD protein;Glutamine-dependent carbamoyl-phosphate synthase;Aspartate carbamoyltransferase;Dihydroorotase	Cad		26.6299	26.5333	26.6033	26.083	26.2127	27.1884	26.5257	26.924	26.1953	26.054	25.2496	23.5092	23.0542	23.3122	26.5091	26.5839	25.6608	26.3696	25.0691	23.4946	25.7467	25.8903	27.0114	26.2092	26.1705	23.1301	25.2957	26.2468	25.3494	25.9644	25.9426	25.1782	25.1825	25.0782	25.3231	22.1989	25.444	25.8138	22.6989	25.2608	25.4212	25.5131	25.5155	25.462
	B2RR83;A0A0J9YV44	B2RR83	Probable ATP-dependent RNA helicase YTHDC2	Ythdc2		23.4559	23.889	25.1716	23.3905	24.2657	25.002	24.5448	24.8827	25.6303	25.5684	26.5007	23.9869	26.7791	23.4043	26.0952	25.9766	25.6301	25.8917	24.9172	25.6118	24.0553	24.9907	25.3876	25.4939	26.2137	25.648	23.1503	26.4198	26.9786	26.2833	25.4406	26.1883	27.4417	27.1335	27.1951	27.9315	27.4691	27.095	27.5711	27.4394	27.9539	26.8071	26.4917	27.3901
	Q3U109;B2RRD7;Q80XK2;A0A0N4SUS4	Q3U109;B2RRD7;Q80XK2;A0A0N4SUS4		Brpf1		28.0218	27.0722	27.0584	23.5002	24.0786	27.341	25.6163	28.2081	26.3282	22.6601	23.2666	22.9669	23.3312	23.7101	25.9797	26.0772	22.4394	26.6625	26.3346	25.7241	27.8923	23.3209	26.8844	26.9335	21.86	24.0697	24.5089	26.3207	27.5203	26.2021	27.7281	24.113	26.5365	26.5871	27.6002	26.7385	27.2878	26.7551	27.1016	26.5843	26.8423	26.8986	27.8631	26.8982
	B2RXC6;Q7TSI4	B2RXC6;Q7TSI4	DNA-directed RNA polymerase	Polr3a		24.6672	23.3987	25.4448	23.4569	23.3357	25.5375	23.2722	23.6158	23.5217	23.3566	22.8503	24.8878	23.8484	25.0106	24.9822	23.7165	23.927	23.5867	23.7756	22.6899	23.9345	24.1722	25.053	25.2866	24.3964	23.6492	23.0455	23.4286	20.6781	22.8143	22.6266	23.3415	23.7076	22.2884	23.1466	22.6685	22.9058	23.1588	23.2626	23.0231	23.3523	22.7361	21.0526	20.8723
	B2RY56;S4R2B0;S4R2J1;S4R2A4	B2RY56;S4R2B0	RNA-binding protein 25	Rbm25		29.151	28.707	28.4575	29.1175	28.9885	28.4822	29.5239	28.8988	28.7227	28.5393	29.184	28.8163	29.0016	29.1345	28.7581	28.6736	28.9187	28.6159	28.024	28.3117	29.27	29.2299	28.3023	28.8442	28.8511	28.3308	28.3206	28.4849	27.9504	28.3684	29.093	28.6071	27.8193	27.5657	27.7069	27.5051	27.6241	27.9234	27.5063	27.9205	27.2695	28.0274	27.8463	27.9576
	O08579;Q3THM8;B7FAU5;I7HJS1	O08579;Q3THM8;B7FAU5	Emerin	Emd		26.0619	25.659	25.7826	24.6749	24.9445	25.8827	24.5822	25.2946	25.9192	25.3826	24.8756	24.7125	24.1283	26.2868	26.0657	25.9096	23.4272	25.2377	23.8901	23.292	24.981	22.8899	26.0429	26.0356	25.8378	25.2009	25.0047	24.4822	24.494	25.0593	24.8054	23.8797	25.137	24.25	24.7361	24.7925	24.7115	24.4384	24.7736	24.1068	24.4364	24.6946	24.8157	21.6294
	Q8BTM8;B7FAV1;B7FAU9;F6XC15;J3JS91;F6Z2C0;F7AVL7	Q8BTM8;B7FAV1;B7FAU9	Filamin-A	Flna		27.9139	28.4817	28.6089	27.8582	27.6845	28.8767	28.7087	28.9521	28.996	28.2971	27.5668	27.5897	26.7042	25.8933	28.4455	28.6142	27.7854	28.4166	27.2987	26.2069	27.8596	27.9652	28.9131	28.5204	27.6917	26.7391	27.3951	27.8844	27.2588	28.0666	28.0945	27.1603	26.9072	27.1488	26.8533	26.3726	26.8392	27.738	25.5317	25.2282	23.613	27.3252	27.0829	27.1164
	Q8BG17;B7ZBX7;F8WGP0	Q8BG17;B7ZBX7;F8WGP0	Nucleolar protein 12	Nol12		27.8255	24.1072	25.8262	28.2216	29.5778	25.7954	24.699	28.6167	27.202	28.0562	28.2484	28.9008	29.2177	28.8105	23.4296	28.1558	28.1054	27.6273	28.093	28.779	27.9974	27.8011	26.9693	26.0504	29.8467	30.5295	29.3815	29.1441	28.8614	23.1625	30.0913	28.5577	27.9393	27.5658	27.436	29.0503	27.6888	27.6202	29.1207	28.2459	27.9396	26.6516	27.3254	27.9953
	Q91W39;B7ZC24;B7ZC23	Q91W39;B7ZC24;B7ZC23	Nuclear receptor coactivator 5	Ncoa5		26.0151	26.9498	25.6752	22.064	23.4718	26.9267	24.5396	24.1779	22.9553	27.0376	23.2177	22.8631	24.6279	23.1753	24.3429	26.2926	22.698	24.1678	26.638	27.665	23.7421	26.6481	25.4293	23.7896	24.1134	23.5411	22.4865	23.2716	26.1029	21.6568	23.6511	23.9947	23.481	26.9698	25.8251	22.591	22.6584	24.3732	21.9816	26.2802	26.6013	26.6934	25.8878	22.217
	O88685;B7ZCF1;A2AGN7;A0A087WPH7;F6Q2E3	O88685;B7ZCF1;A2AGN7;A0A087WPH7	26S protease regulatory subunit 6A	Psmc3		26.5341	27.6058	27.4796	26.4506	26.7525	27.3839	27.3817	27.8044	27.9514	27.403	27.6194	26.7338	26.3736	26.4223	27.5077	27.8488	26.576	27.6204	26.4317	25.9245	26.3765	27.4137	27.6107	27.1231	26.7818	26.258	26.5066	27.1751	26.5002	26.3117	26.8987	26.7674	25.5321	26.1309	26.7046	25.8533	25.83	26.1826	24.7609	26.4979	24.3488	26.7152	26.626	26.6471
	P39447;B9EHJ3;A0A0U1RPW2	P39447;B9EHJ3;A0A0U1RPW2	Tight junction protein ZO-1	Tjp1		25.2354	24.856	25.2004	24.4109	24.1749	24.9938	23.7165	23.2921	25.4715	24.976	24.2856	23.5561	23.073	22.6164	24.7196	23.0351	24.4516	24.7025	23.005	23.4487	24.6962	23.3263	24.7374	24.2477	23.9254	23.9323	22.2632	24.3026	24.1661	22.2204	24.1665	23.4705	24.9914	22.6809	23.4365	23.5894	22.5455	21.6969	21.8706	22.4026	21.7079	24.3535	22.0039	23.3223
	Q8C176;B9EJX5	Q8C176;B9EJX5	Transcription initiation factor TFIID subunit 2	Taf2		26.319	26.9486	26.1289	27.6579	28.7273	26.1437	26.6672	26.4148	23.9271	25.0483	26.3745	26.7954	27.7958	27.1724	25.2138	26.0284	27.2636	25.4251	25.8328	26.607	25.6705	26.9508	26.2224	26.2379	27.0935	25.7868	27.0863	26.4522	23.4429	26.3165	26.3647	27.3337	24.5795	23.2667	26.3198	23.0378	26.1541	25.6965	25.2642	26.649	26.1321	24.7188	26.1023	25.4343
	C0HKD9;C0HKD8	C0HKD9;C0HKD8				28.96	28.9021	27.8063	28.8478	29.204	28.0453	30.1105	28.2982	29.3423	28.6294	29.2727	29.0153	29.2832	29.0482	28.9783	28.5214	28.5548	29.064	28.6011	29.6952	29.2792	28.7176	28.4847	28.319	28.3362	28.2412	27.668	28.516	28.7414	27.3245	28.0256	27.7203	28.1643	27.6204	28.5778	28.7534	27.736	27.8675	28.5124	27.9431	27.8772	27.5544	27.6974	27.764
	Q9QXA5;D3YTP8;Q9CY46;A0A1B0GRR9	Q9QXA5;D3YTP8;Q9CY46;A0A1B0GRR9	U6 snRNA-associated Sm-like protein LSm4	Lsm4		25.4651	22.4565	25.3445	24.1772	25.0933	24.8645	23.8373	24.6283	27.1056	25.6827	23.5118	23.2323	23.8504	23.6202	26.6859	25.6175	24.5667	25.7024	26.1016	26.0598	25.9261	23.8748	25.427	25.264	21.9813	24.1294	24.3128	23.83	23.7001	22.9909	23.3698	23.6546	22.166	23.7221	22.4125	23.2389	22.7031	23.1557	24.2049	21.6565	22.7316	23.0931	21.3277	23.5333
	D3YTQ3;F6VQH5	D3YTQ3;F6VQH5		Hnrnpdl		29.5913	30.7648	30.9842	29.1001	30.0561	31.0031	30.2506	29.3602	31.8487	31.0136	30.2772	30.7022	30.721	30.9775	31.3331	31.1984	30.9295	31.4182	31.6542	31.8069	31.3394	30.0609	31.073	30.4143	27.443	27.4898	23.8541	23.6992	26.8471	27.5122	24.3342	26.4914	28.8685	29.0922	28.9024	29.2626	28.5285	29.041	29.2468	29.3996	29.0468	28.6462	28.7151	29.047
	Q9Z2D8;D3YTR5;Q9Z2D8-2;D3YTR4;F6WZH1	Q9Z2D8;D3YTR5;Q9Z2D8-2;D3YTR4	Methyl-CpG-binding domain protein 3	Mbd3		24.7268	24.2132	22.8995	22.879	24.945	24.8637	24.1625	23.424	25.1565	24.8922	23.2787	24.7458	23.689	22.7828	25.1943	23.7144	23.8324	23.4407	24.8995	24.431	23.6228	22.3929	23.7579	24.6268	24.0485	23.5312	24.3296	25.0182	25.4774	26.4734	22.6086	23.1838	23.4911	25.9949	21.2564	22.5348	25.2515	25.7332	22.7895	25.3355	24.7013	26.3041	24.6914	25.0445
	Q08288;D3YU83;D3Z5X8;D3Z7N3;D3Z345;D6RDT2;D3Z009	Q08288;D3YU83;D3Z5X8;D3Z7N3;D3Z345;D6RDT2;D3Z009	Cell growth-regulating nucleolar protein	Lyar		23.4783	22.4743	25.4355	23.1426	24.9357	25.4041	24.3941	23.3452	23.9006	22.7506	24.587	22.5497	22.9945	23.3985	22.7318	24.7128	22.8939	22.5302	25.8366	27.1045	23.0896	23.3845	22.5618	23.3288	22.9051	23.9303	25.6991	26.1461	22.6299	23.4806	24.8931	22.9696	26.2334	25.9545	26.6189	20.9924	26.7046	26.6132	26.8982	25.9986	26.8446	25.7749	26.5521	26.9605
	D3YWF5;D3Z5E5;D3YU88;E9PUQ3	D3YWF5;D3Z5E5;D3YU88;E9PUQ3		AU019823		24.5494	23.9742	23.449	25.8723	24.0506	22.4491	23.7886	23.5207	24.0006	22.2497	23.7579	24.698	25.2888	24.0902	22.5472	21.7631	22.6112	22.8597	24.0313	21.754	23.5345	22.7439	23.819	22.9409	25.0406	26.8946	23.9118	23.6015	24.8208	22.541	25.2381	23.2662	22.6785	24.0371	23.1808	22.0322	23.0853	23.6438	23.103	22.7223	22.3761	23.9903	23.0457	24.75
	Q8BZH4;D3YUW8;D3YUX1;Q0VGT3	Q8BZH4;D3YUW8;D3YUX1;Q0VGT3	Pogo transposable element with ZNF domain	Pogz		25.0765	26.5667	26.8827	26.082	23.7262	26.7808	24.9508	25.7891	27.3014	26.1818	23.5731	24.2534	23.725	26.275	26.8817	26.6771	25.8794	26.7392	26.5612	27.1472	26.5652	26.393	26.8151	26.6816	26.2889	26.0327	23.6201	25.8099	26.6321	26.5382	22.452	21.5444	26.2472	25.9294	26.7321	26.7086	26.5736	26.7603	26.8492	26.2268	27.1765	26.9478	25.9477	26.1343
	P23249;D3Z3E8;E9PW39;D3YVL0	P23249;D3Z3E8;E9PW39;D3YVL0	Putative helicase MOV-10	Mov10		24.3246	24.4041	23.9459	23.1167	22.4676	23.158	22.7613	23.4619	22.8272	24.9492	23.9837	23.0803	22.8173	21.9987	25.703	25.376	22.3092	25.8588	21.8601	22.4859	22.9814	22.6336	24.1725	22.7491	22.6158	22.91	24.0243	22.4719	22.9648	23.0302	22.7741	21.5658	25.3016	25.4278	25.9503	22.903	25.8154	22.9325	25.8259	22.8491	25.8475	21.7313	23.0069	22.0532
	G3UXR7;G3X927;D3YW42;Q8VC31;D6RFU6;D3Z1Q6	G3UXR7;G3X927;D3YW42;Q8VC31	Coiled-coil domain-containing protein 9	Ccdc9		22.1724	22.9392	23.7452	23.4011	24.5996	23.8952	24.2496	23.6363	25.8322	24.9861	25.1762	25.2838	26.6808	25.5382	25.5333	24.9821	24.6259	25.193	24.1324	24.4168	24.0682	24.8239	24.4555	24.3339	24.6599	23.6528	24.0076	24.0878	23.6146	22.3622	21.6279	23.0032	22.3154	24.087	21.6032	22.9422	22.8284	23.3754	25.109	23.0883	22.1415	22.2651	22.3539	23.2123
	Q9JM93;D3YWC2;D3Z6F1	Q9JM93;D3YWC2;D3Z6F1	ADP-ribosylation factor-like protein 6-interacting protein 4	Arl6ip4		26.5533	26.9999	26.0693	26.3356	26.5145	25.362	26.6512	27.474	26.8391	26.5592	26.1473	27.0525	26.8465	28.04	27.1296	27.0684	26.7917	26.4168	26.7421	26.9761	26.6278	25.6321	26.7735	26.6546	26.0277	26.1644	25.4005	26.7645	24.0599	25.4581	26.9602	22.789	25.5188	22.7521	25.3249	23.4682	24.8	24.7247	24.4471	24.4963	23.8089	24.2755	25.3885	24.8229
	O88735;E9QMU3;D3YWN7;O88735-2;A0A1L1SVB6	O88735;E9QMU3;D3YWN7;O88735-2;A0A1L1SVB6	Ensconsin	Map7		22.7018	23.9611	25.1485	24.1664	24.838	22.9812	25.3289	25.5918	23.1613	23.4164	25.1788	23.4498	23.1909	24.4826	24.3703	24.466	25.4642	25.219	25.5182	25.6093	22.6106	23.6491	25.7252	24.0351	26.0355	26.8411	25.8767	27.2389	25.3569	26.0001	27.4592	26.4619	22.4906	22.3338	24.7174	26.1188	25.3177	25.7194	24.4083	23.6247	25.127	24.7014	20.8461	25.7373
	D3Z3N4;D3YWT1;D3Z6Y3	D3Z3N4;D3YWT1		Hnrnph3		26.2442	27.8418	28.5007	25.0553	25.0999	28.6222	25.2475	27.3649	29.0857	27.8309	25.0073	22.9095	24.2424	26.9713	28.5767	28.0349	27.4621	28.9331	28.5542	29.1748	28.0916	27.9191	28.1166	28.0983	24.9055	26.4699	23.887	26.6752	22.738	27.0456	24.6236	24.5615	27.0719	26.7291	26.2765	26.0065	26.0562	26.6937	26.4973	26.943	25.7912	26.4019	25.8169	25.5363
	O08788;D3YX34;E9Q586;E9Q3M3;O08788-2	O08788;D3YX34;E9Q586;E9Q3M3;O08788-2	Dynactin subunit 1	Dctn1		22.8794	23.779	24.3568	24.5821	24.4412	24.3434	24.3588	24.0351	22.5585	24.0545	24.4963	23.3921	23.4661	25.059	23.9085	23.2784	21.4499	23.7698	23.1475	23.5493	23.5693	22.0824	22.5933	24.0842	23.3136	24.8846	24.1524	23.2305	24.7588	23.4007	22.7893	23.7333	22.7013	22.67	21.9712	22.3737	24.0562	22.9692	22.6277	23.6257	21.9069	22.3258	23.1706	22.5315
	O70252;D3YX62;D3YXN4	O70252;D3YX62;D3YXN4	Heme oxygenase 2	Hmox2		24.6654	24.7029	24.684	23.6299	23.4287	21.7424	24.6584	25.1247	24.2541	23.9459	24.2356	23.1655	23.0151	24.029	24.7507	25.4514	24.4022	23.6705	24.0429	24.14	23.4303	22.4629	22.0181	22.5115	24.262	22.6258	23.0441	24.5889	22.4854	23.1544	24.642	22.5175	22.4296	21.3456	23.6233	22.6148	21.9873	23.2221	21.8519	22.8234	21.5681	22.791	22.8382	21.0625
	D3YXK2;S4R1M2	D3YXK2;S4R1M2	Scaffold attachment factor B1	Safb		28.5105	29.2442	29.3801	27.9257	28.1623	29.5724	28.1308	28.7282	29.5395	29.058	28.7013	29.208	29.2174	29.016	29.3924	29.2674	29.0783	29.0104	29.64	28.9418	29.9832	29.7027	29.2191	29.6159	26.8023	26.4937	22.8824	25.9137	27.9261	26.3425	22.5935	26.5905	23.0247	27.0407	27.4715	27.1982	27.1362	26.8107	27.3301	27.1558	27.6167	28.325	26.837	27.1402
	Q8R5C8;Q8BJZ0;D3YXX1;D3YY86;A0A1Y7VJ93;D3Z4G1;D3YXR0;A0A1Y7VMG9;D3YY85;D3Z7P1;D3Z2K4;D3Z029	Q8R5C8;Q8BJZ0;D3YXX1;D3YY86;A0A1Y7VJ93;D3Z4G1;D3YXR0;A0A1Y7VMG9;D3YY85	Zinc finger MYND domain-containing protein 11	Zmynd11		23.4144	24.4658	24.2077	23.7313	23.4517	24.1753	22.9731	22.9227	24.6599	23.6465	23.6404	23.3957	22.9994	23.306	23.0153	24.1753	22.7036	24.5271	24.1113	25.0878	25.0672	24.5433	24.1162	23.6299	23.5513	22.8345	24.5658	22.1207	22.1357	23.2991	23.9509	23.622	22.8268	24.4852	24.1978	22.94	25.0557	21.8389	23.3335	21.6061	22.3327	24.3551	22.6279	24.2638
	Q8R001;D3YYK8;E9Q6X0;Q8R001-2;Q3TG90;Q6PER3;D3Z6G3;A0A0J9YVB9	Q8R001;D3YYK8;E9Q6X0;Q8R001-2;Q3TG90	Microtubule-associated protein RP/EB family member 2	Mapre2		25.7035	26.4452	25.894	24.9573	25.1056	26.1381	26.5565	26.6366	25.7805	25.783	24.596	24.6834	24.2271	23.8567	25.4195	25.8925	24.525	26.3565	25.1388	22.8255	24.9719	23.9663	26.1049	25.3039	25.1417	23.1934	23.1839	22.1051	25.1988	24.9893	25.2768	25.0877	23.0153	25.3275	22.4173	23.3356	25.0903	22.1877	23.6409	25.0275	24.5874	25.3658	22.8775	25.259
	D3YYT1;Q922P9	D3YYT1;Q922P9	Putative oxidoreductase GLYR1	Glyr1		26.6557	27.8524	28.4958	25.8867	26.7718	28.6638	26.0499	27.7487	28.8845	28.5724	26.7786	26.6843	26.3509	27.2232	28.2396	28.3606	27.1561	28.8441	28.5729	29.0681	27.727	27.8739	28.1322	27.9514	29.928	29.7038	29.1422	29.2333	29.8582	29.7345	29.8111	29.1738	29.7494	29.7531	29.7445	29.4075	29.7203	29.708	30.1568	29.6168	30.1411	29.6448	29.9698	29.7831
	Q91V81;D3YYW8;Q91V81-2	Q91V81;D3YYW8;Q91V81-2	RNA-binding protein 42	Rbm42		23.3736	23.4967	23.6999	22.7665	24.2456	23.6087	23.9949	23.9045	24.2689	24.0597	24.6135	25.0899	25.1922	24.779	22.8107	25.4612	22.3728	22.5492	24.5926	24.1597	24.7793	24.9851	23.9286	24.8535	22.8382	24.0661	23.3306	23.255	24.4356	23.5569	22.5094	23.3861	23.7407	23.8669	24.019	23.5482	23.4325	23.5164	22.8246	23.6592	21.555	22.9396	23.7469	24.9061
	D3YZ20;Q6PI63;O08740;D3YZ19	D3YZ20;Q6PI63;O08740;D3YZ19	DNA-directed RNA polymerase II subunit RPB11	Polr2j		24.2965	25.7846	26.0798	24.2641	23.6056	25.4504	23.1365	25.224	25.7311	25.4628	23.4941	23.3249	22.467	23.5062	25.0155	25.2642	24.0788	25.4071	25.2932	26.8467	25.9026	24.9619	24.8614	24.9181	25.4779	23.3798	25.2019	24.461	26.4901	24.4013	24.9093	23.371	25.8101	25.7479	26.0313	25.6528	25.7558	25.4324	26.3345	26.0303	26.4413	26.2069	25.558	25.5205
	Q99104;D3YZ62;D3Z4J3;F6TDE5;B8JK05;F6Z2S4;P21271;G5E8G6;G3X9Y9;P21271-3;D6RFU0	Q99104;D3YZ62;D3Z4J3	Unconventional myosin-Va	Myo5a		23.2462	24.9131	24.178	23.9985	23.6388	22.2709	25.7725	25.1312	25.0739	25.2204	25.8786	25.5554	26.3038	25.2738	25.3864	24.6223	24.6826	24.3342	23.9046	24.1757	24.4989	23.6485	24.8851	24.1914	25.0312	25.3336	24.8794	24.4994	26.3141	25.3034	25.4166	25.2891	26.1739	26.2361	25.9815	26.6469	26.2549	25.2742	24.2008	26.2197	26.3529	26.3342	26.418	25.9953
	Q64213;Q64213-2;E9Q4Q2;D3YZC9;D3YZD0;Q64213-3;D3YVH4;F8WHF9;D6RDB7	Q64213;Q64213-2;E9Q4Q2;D3YZC9;D3YZD0;Q64213-3;D3YVH4	Splicing factor 1	Sf1		26.7958	26.1694	26.5107	25.7938	26.654	26.7927	26.8225	26.6438	26.2778	25.6128	26.4617	24.9147	25.2243	25.5778	25.6877	25.9123	25.462	25.3672	25.0802	25.1642	24.9713	25.1065	25.7838	26.0327	25.0315	25.5894	25.0708	24.8318	24.9898	24.8502	25.4025	24.7243	24.2867	24.2015	24.2037	24.6011	22.1369	24.7146	23.2103	24.8095	24.4187	25.0178	24.8544	24.2102
	P49962;D3YZX8	P49962;D3YZX8	Signal recognition particle 9 kDa protein	Srp9		23.6058	25.6369	21.9028	24.9076	26.4816	24.5027	26.3925	23.1219	23.9854	25.9497	26.9871	26.3297	26.6422	26.4535	26.3471	26.4404	27.1179	22.7236	26.4945	26.4942	26.6763	26.6033	26.0227	25.9929	26.3267	26.4782	22.646	26.2739	26.17	22.8332	26.146	26.3335	26.1405	26.4882	22.7303	23.1017	24.1445	23.3562	25.6391	26.3518	25.6806	25.9845	26.5076	26.3175
	D3Z0K6;A0A0G2JEI9	D3Z0K6;A0A0G2JEI9		Rsbn1l		22.6245	23.3546	24.4571	24.1485	22.753	24.8903	24.7431	23.2902	24.3891	24.4223	24.862	24.0303	22.9847	25.3539	24.1489	24.1441	24.7438	22.5701	23.3405	23.8634	23.3583	22.8284	23.3026	23.0073	27.7842	26.4629	26.818	27.367	28.0852	27.1154	26.5324	28.6515	26.7142	26.3471	26.5918	25.4453	27.1449	25.727	25.7395	27.2956	25.7086	27.031	26.605	26.8516
	Q9CRB9;Q9D9P1;D3Z0L4;S4R238;F6QFL0	Q9CRB9;Q9D9P1;D3Z0L4;S4R238	MICOS complex subunit Mic19	Chchd3		27.1045	26.3963	26.5772	26.4247	26.1337	26.4814	27.1219	26.9902	26.9078	26.4595	26.3285	26.3671	25.6038	26.3126	26.3776	27.1691	26.5833	26.9367	25.9167	25.7871	26.8393	27.1357	26.3538	26.9134	26.0619	25.8738	26.6169	26.4802	26.8934	26.1702	26.8435	26.0479	25.7655	25.4325	25.7341	21.9923	22.1715	25.6283	22.8435	25.7894	21.9598	25.6103	25.5508	25.8711
	D3Z0M9	D3Z0M9		Ddx23		25.9741	26.0529	26.263	25.2275	23.9794	26.0811	24.1102	24.1317	26.7941	26.2194	27.0487	25.3403	26.1947	24.9234	26.2157	26.3198	25.769	26.7303	26.3011	26.6982	26.1531	26.188	26.2902	26.2092	25.6244	23.9866	25.6652	26.0806	23.7772	22.9507	25.9001	26.46	26.6193	26.2662	26.3161	26.4258	26.1839	26.0863	25.6026	26.467	26.4864	25.9889	26.107	26.6859
	Q62311;D3Z0T0;D3Z5H6;S4R1R2;D3Z4X5	Q62311;D3Z0T0;D3Z5H6;S4R1R2	Transcription initiation factor TFIID subunit 6	Taf6		23.7705	24.2509	23.5032	23.4596	23.6495	23.9757	25.2516	23.65	23.8263	24.0186	23.4274	23.1684	25.4179	23.3003	23.4338	23.2919	22.269	21.2945	22.5827	24.0451	23.7018	22.7523	23.7685	22.3143	22.6152	22.334	22.9438	24.3246	23.8319	24.334	21.9099	25.0006	23.2619	23.5839	22.4377	22.1055	20.8616	23.4803	22.9838	23.7909	24.0626	23.9855	24.2459	24.0006
	F8VQD1;D3Z1N4;E9Q4Y5;Q8BSQ9;E9Q7L3;D3Z1W6;E9Q7L2;Q8BSQ9-2;D3YYF2;F6THL5;D3Z3R4;D6RIL0;D6RI94	F8VQD1;D3Z1N4;E9Q4Y5;Q8BSQ9;E9Q7L3;D3Z1W6;E9Q7L2;Q8BSQ9-2;D3YYF2;F6THL5;D3Z3R4;D6RIL0;D6RI94	Protein polybromo-1	Pbrm1		25.35	28.4122	28.4605	26.5675	25.2551	28.3371	24.445	27.925	28.9288	28.4893	26.8439	27.1824	24.1637	25.1442	28.3056	28.4677	25.1028	28.8593	28.1145	28.6391	28.4985	27.806	27.8494	27.8405	28.094	26.5739	27.9352	25.8188	28.8889	28.2775	27.7372	26.5607	28.7703	29.3935	29.2656	28.5599	29.1518	28.8672	28.9601	29.3889	29.3352	29.9542	29.6714	29.2789
	D3Z2K2;Q9CR88	D3Z2K2;Q9CR88	28S ribosomal protein S14, mitochondrial	Mrps14		24.8698	23.8662	24.5213	24.5673	24.6624	22.5069	24.7324	23.6974	23.1432	26.7802	23.8795	26.7847	27.0191	25.9627	23.2311	27.1647	23.4005	23.7542	22.7268	24.0562	22.326	23.5856	24.1911	24.4118	22.1443	22.8726	24.9033	23.5207	23.0387	22.6519	24.1485	22.9392	22.1758	27.0167	20.5585	22.5746	26.1872	22.4078	23.009	26.8704	26.8496	26.7859	25.8568	26.2918
	Q99N95;D3Z456;A0A1L1SU47;F6W7C7	Q99N95;D3Z456;A0A1L1SU47;F6W7C7	39S ribosomal protein L3, mitochondrial	Mrpl3		24.1604	22.5409	23.0963	24.3895	25.3843	24.0278	24.6691	22.9945	23.3466	23.7101	24.2257	23.4625	23.4207	23.75	22.9482	23.7214	23.1957	23.3904	23.9174	24.0031	21.9085	23.414	24.0072	23.6956	23.0258	25.057	21.6778	24.5647	21.4748	22.4471	23.1482	23.816	22.0383	22.5139	25.7151	22.9966	23.203	25.3627	23.8835	26.1318	26.6085	26.4502	25.2993	23.0934
	Q9R020;D3Z4U0;E9PUD0;Q9R020-2;A0A0H2UH20;A0A0G2JGE3;V9GX51	Q9R020;D3Z4U0;E9PUD0;Q9R020-2	Zinc finger Ran-binding domain-containing protein 2	Zranb2		29.4669	28.6318	28.7494	28.4679	28.5333	28.129	28.6691	28.9415	29.0036	28.707	28.1562	29.5211	28.9172	29.3474	29.2467	28.8928	30.0475	29.1082	29.1853	27.4626	28.6954	28.6493	29.7705	29.0327	28.7157	23.6718	28.6156	28.8076	27.449	28.5512	28.6969	27.074	28.3394	25.7589	28.7722	26.4948	27.9396	28.6012	25.4538	27.6816	27.9688	27.7676	28.1925	28.9622
	Q922V4;D3Z4V1;F8WI31	Q922V4;D3Z4V1;F8WI31	Pleiotropic regulator 1	Plrg1		26.5796	26.8778	26.8986	26.3008	26.9136	26.6071	26.9575	26.3408	27.4256	27.4568	27.5349	28.2594	28.0294	27.9367	27.1814	27.2695	27.3962	27.6628	27.3402	28.4411	27.5274	27.5784	27.214	27.5433	27.6935	28.2648	27.8146	27.4293	28.265	27.2826	27.8739	27.9303	27.7155	27.5769	28.1229	28.911	27.3438	27.6709	27.6653	27.7572	27.77	27.719	27.7148	28.0781
	Q9DBY5;D3Z5F6;F8VQB8;Q3UK98;H3BLN6;D3Z329	Q9DBY5;D3Z5F6;F8VQB8;Q3UK98;H3BLN6;D3Z329	Chromobox protein homolog 6	Cbx6;Npcd		24.1277	22.1272	23.4586	23.7233	23.6872	23.989	24.1468	23.5279	23.5088	21.8874	23.6883	22.9902	23.2835	22.1414	24.0899	23.4181	21.9384	22.0673	23.1533	24.829	24.6912	24.2499	24.5994	23.1461	26.5479	26.5752	26.238	22.4752	26.6655	27.182	26.4851	26.1399	26.9304	26.7331	25.7567	26.197	25.3457	27.0492	26.3875	26.6753	26.7739	26.5261	26.2006	26.2293
	Q61103;D3Z5N6;F8WIP7	Q61103;D3Z5N6;F8WIP7	Zinc finger protein ubi-d4	Dpf2		24.0139	23.9039	25.6318	23.4099	24.5571	25.593	23.4583	25.67	23.5049	26.1939	24.8028	23.0399	24.1054	22.7739	23.5921	22.3135	23.2866	26.4914	26.3433	26.894	22.6931	23.7848	26.1586	25.4888	23.8138	24.0843	23.0083	25.282	21.7131	20.9935	23.5089	22.7444	22.0582	21.9398	23.3688	22.1568	22.2174	23.077	22.6311	22.5694	22.6996	23.0023	21.8649	22.4308
	Q9DCT6;D3Z687;Q9DCT6-2;F8WH46;F6XN97;F6S0D5;H3BJI0	Q9DCT6;D3Z687;Q9DCT6-2;F8WH46;F6XN97	Chromatin complexes subunit BAP18	Bap18;0610010K14Rik		26.1856	27.0603	26.8154	23.9117	24.8217	26.8056	23.7995	26.577	27.1872	26.7847	23.2958	24.5486	26.4979	26.1516	27.1822	27.2028	26.5151	27.2836	27.4912	27.6262	26.5454	26.521	26.7799	26.8073	26.7593	23.9884	22.5973	22.1504	27.4956	25.6995	23.5556	22.3827	27.0976	27.3801	26.7187	26.577	26.4922	27.2584	27.9636	27.3354	26.9993	27.2751	27.1162	27.0192
	Q61188;D3Z774;Q6AXH7;Q61188-2;A0A0N4SUQ8;F6T3Z0;F7AQX0;E9PWK3	Q61188;D3Z774;Q6AXH7;Q61188-2;A0A0N4SUQ8	Histone-lysine N-methyltransferase EZH2	Ezh2		23.977	20.824	25.2062	24.4082	24.6744	25.3525	24.6649	23.2878	25.0306	23.8919	23.3593	22.3689	23.7431	23.9658	23.5471	23.05	23.7235	25.0771	24.7832	25.4902	24.6443	23.1687	21.2545	24.789	24.062	23.0129	23.8121	24.6457	24.9478	25.3184	23.5871	24.7143	25.2628	25.6623	25.6248	25.0871	25.226	25.1185	24.7787	25.3582	25.5739	25.0437	25.8767	25.1688
	P61957;H7BWX9;D3Z794;G3UZX6	P61957;H7BWX9;D3Z794;G3UZX6	Small ubiquitin-related modifier 2	Sumo2;Sumo3		28.5388	29.0323	29.0932	28.019	27.159	29.045	28.249	29.1829	29.0445	29.0025	27.7246	26.3582	26.8175	26.1833	28.2943	28.7316	28.2243	30.3193	28.4489	26.4273	28.8833	29.1286	28.5476	28.936	23.4144	23.4846	24.4076	24.3652	27.1775	27.1746	24.1469	22.9307	23.6339	22.9005	22.8479	23.3741	23.5035	23.7205	23.4015	25.3472	23.0986	27.6061	27.3885	27.2635
	Q9CPT5;D3Z7M5	Q9CPT5;D3Z7M5	Nucleolar protein 16	Nop16		28.0333	28.3263	27.8633	29.1401	28.9864	27.3996	28.7072	28.2741	27.8273	28.0912	29.0645	28.7453	28.837	27.9606	27.6826	27.6909	28.4159	27.8237	28.1668	28.6121	27.9543	27.7337	27.1999	28.0272	30.1899	30.0221	29.6202	29.6806	29.4942	29.5405	29.9262	28.7394	29.0404	29.2521	29.2524	29.2546	28.2342	28.6268	29.7344	28.8657	29.0561	28.7854	29.0804	29.3701
	G3X922;D4AFX7	G3X922;D4AFX7		Dnajc13		23.3668	23.109	23.1296	24.4131	24.9624	23.748	25.138	24.1411	23.5337	23.7091	23.7802	24.3982	22.6936	22.6743	24.3101	23.8588	22.0408	23.5745	22.8168	24.1457	23.9579	23.4594	24.9207	24.1633	23.53	21.2988	22.8443	21.2325	23.25	22.974	24.5869	22.0551	25.0799	24.4442	20.5977	23.9505	24.4779	24.2469	23.5893	24.637	24.9789	22.8948	24.4785	22.2686
	Q9ERF3;D6RJ72;D6RDC7;Q8BVQ0	Q9ERF3;D6RJ72;D6RDC7;Q8BVQ0	WD repeat-containing protein 61;WD repeat-containing protein 61, N-terminally processed	Wdr61		24.7394	22.3811	27.0511	24.4446	26.6744	22.2407	23.7311	22.1816	23.3711	24.0036	24.9848	24.0378	23.4964	22.8193	24.0869	22.807	27.8792	23.4375	26.6642	22.5763	21.3202	23.2988	26.9423	24.6627	26.4934	22.9165	22.393	23.6657	27.5199	26.5123	23.6246	23.9645	27.3348	26.9607	27.2763	22.5634	27.5978	27.7318	26.4704	26.5644	27.6901	27.992	27.5503	27.406
	Q9DBM1;D6RET6;D6RJ67	Q9DBM1;D6RET6;D6RJ67	G patch domain-containing protein 1	Gpatch1		23.6607	25.5342	22.7283	22.9626	26.1949	24.7265	24.4505	25.9799	25.1868	25.3618	26.8722	25.7883	26.0453	25.6052	24.5042	25.2084	25.645	25.2878	25.3173	25.5184	25.6214	25.8399	25.1688	25.3092	25.4763	25.6495	24.503	25.215	24.9171	25.6192	22.6967	23.4232	22.7069	23.0132	23.2054	24.6734	22.5564	24.0683	22.4931	23.3985	21.5707	23.8747	21.6981	22.3834
	E0CX20;Q6PGH1	E0CX20;Q6PGH1	Protein BUD31 homolog	Bud31		22.6007	23.6025	24.7075	24.7547	24.1383	22.5238	23.3537	23.2547	24.8183	24.5167	23.1937	25.6157	24.2459	22.5496	25.0565	24.704	23.9313	23.0365	25.7622	25.9378	23.9543	23.7976	24.2126	23.7214	24.4337	21.93	23.6564	24.3283	23.0965	24.0667	23.4086	23.8507	23.2364	22.2528	25.0018	25.3458	25.4889	23.3114	22.4612	25.2298	26.0405	25.621	25.0261	25.2228
	E0CXT7;Q8BQZ5;B2LVG5;B2LVG6;M0QWM8;Q8BQZ5-3;Q8BQZ5-2;F7B6Z5	E0CXT7;Q8BQZ5;B2LVG5;B2LVG6;M0QWM8;Q8BQZ5-3;Q8BQZ5-2	Cleavage and polyadenylation specificity factor subunit 4	Cpsf4		22.7681	23.1374	21.8824	24.3238	23.4144	23.4428	24.8926	22.9179	25.444	25.1948	26.7802	26.4731	26.8067	26.2928	24.7057	24.8777	25.0053	25.6241	24.8548	25.7128	25.4929	25.7322	23.183	25.0815	22.803	25.1219	22.153	23.4628	23.2136	22.8532	24.1747	23.804	22.5124	20.8242	23.6109	22.3673	24.252	23.9435	23.0374	23.1446	22.5529	22.5607	24.1754	25.047
	Q9CS84;E0CY11;Q9CS84-5;Q9CS84-4;Q9CS84-3;Q9CS84-2;H3BK93;E0CZA5;A0A0H2UH29;P0DI97;H3BK41;A0A0G2JES8;A0A0G2JE40;Q6P9K9;A0A0G2JE65;F6WN33;F6Y027;E9Q2X2;E9Q5N7;E9PUN0;E9PUM9;E9Q7X7	Q9CS84;E0CY11;Q9CS84-5;Q9CS84-4;Q9CS84-3;Q9CS84-2	Neurexin-1	Nrxn1		24.1371	25.9674	27.1241	22.8965	24.0755	26.7075	22.7601	25.8355	25.3113	26.6133	25.8043	24.7459	23.6676	25.4269	25.5429	26.7376	24.486	26.1716	26.2936	25.065	26.3189	25.3616	26.1211	25.9633	24.5969	23.782	23.4394	24.654	24.6251	26.421	24.6468	24.3613	23.2134	26.4234	26.4893	23.9431	26.1942	27.3564	24.0252	25.1774	24.0724	27.827	26.2441	26.3638
	Q9ER69;E0CYH0;Q9ER69-2;F7CCI4;E0CZF5	Q9ER69;E0CYH0;Q9ER69-2	Pre-mRNA-splicing regulator WTAP	Wtap		26.6581	26.456	27.0296	22.9606	26.8452	27.0634	26.4751	26.6487	27.1407	27.3819	27.2711	28.0821	28.0847	27.3371	27.105	27.0332	26.4819	27.1443	26.8075	27.4457	26.8785	26.8527	27.1412	26.6034	27.193	26.923	26.6089	26.1937	26.7974	26.8291	26.3566	26.5563	26.9942	27.2282	27.13	27.4674	27.0565	26.8022	26.5598	27.1497	27.0153	27.0398	27.0578	27.0364
	P23506;F7D432;E9PWE0;E0CYV0;P23506-2;F6TXE3;F6V9F1	P23506;F7D432;E9PWE0;E0CYV0;P23506-2	Protein-L-isoaspartate(D-aspartate) O-methyltransferase;Protein-L-isoaspartate O-methyltransferase	Pcmt1		28.7647	27.2532	27.3054	28.2747	28.7301	27.3965	29.3685	27.7722	27.3424	27.2016	27.9944	27.8914	28.1068	28.2806	27.3109	27.0967	27.7638	27.0946	27.1496	27.6075	27.3749	27.5504	27.0743	27.3917	27.9027	27.1705	26.9064	27.6375	26.7316	27.0612	27.8483	26.9537	26.6832	26.1673	26.0877	26.7497	25.381	26.4697	27.0015	26.6893	26.3916	26.5624	26.732	26.6422
	P84244;P02301;E0CZ27;F8WI35;E0CYR7;E0CYN1	P84244;P02301;E0CZ27;F8WI35	Histone H3.3;Histone H3.3C;Histone H3	H3f3a;H3f3c		23.3422	22.1892	27.7186	23.4229	24.2204	22.89	25.0767	22.8104	23.7588	22.8105	24.3259	22.7085	24.4326	23.7146	21.8771	23.9199	22.2493	24.1909	27.2349	23.7664	23.0306	22.8662	24.2048	23.8426	23.0231	23.9095	23.269	23.6367	23.7735	23.985	23.8226	21.4357	28.2538	23.102	28.1444	22.125	29.3671	27.6507	27.5659	21.9974	29.4689	22.4386	26.4829	26.6396
	P28740-1;P28740;P28740-2;E0CZ72;F8VQ42	P28740-1;P28740;P28740-2;E0CZ72;F8VQ42	Kinesin-like protein KIF2A;Kinesin-like protein	Kif2a		24.915	25.982	25.4051	23.3865	25.626	25.7063	24.9425	25.6024	25.6352	25.7999	22.9461	25.184	24.7918	25.2208	25.9448	25.9093	25.4108	25.5258	25.3089	25.2616	25.207	25.3725	25.7633	26.0429	24.5891	24.6427	23.1902	23.5625	24.6212	24.6724	23.613	22.2031	23.8557	24.8055	24.22	24.2077	24.6238	24.358	24.0964	24.639	24.3615	24.5306	24.6748	25.1417
	Q91X20;E9PU93;D3YYA0;D6RI55;D6RET1	Q91X20;E9PU93;D3YYA0;D6RI55	Set1/Ash2 histone methyltransferase complex subunit ASH2	Ash2l		24.0836	23.5148	24.792	24.1744	24.0246	24.8322	24.6495	24.5836	25.6318	24.606	24.7925	23.6202	23.7927	22.6062	24.9639	24.9228	24.1381	25.1672	24.7971	24.7154	25.353	24.9652	24.7758	24.2903	23.1841	24.3346	23.2447	22.9051	24.3252	24.0825	23.3381	21.5299	25.8264	24.369	24.8021	21.4109	24.4058	24.0092	23.8272	25.0296	26.1494	25.4222	25.0535	25.0094
	Q9CZW4;E9PUC2	Q9CZW4;E9PUC2	Long-chain-fatty-acid--CoA ligase 3	Acsl3		23.3064	24.1526	22.5847	24.4836	23.5597	24.3784	24.6837	23.0229	23.7322	24.7329	23.36	24.1152	22.7533	23.7209	25.1541	24.8338	24.4835	24.7415	24.4102	23.1907	23.921	24.0234	24.9943	24.9478	22.5259	23.9364	22.428	22.9362	24.4579	24.5105	23.9743	24.3089	21.1401	21.3644	20.5263	23.2676	22.057	24.5591	23.0724	23.8478	21.3081	23.516	23.3196	23.2948
	E9PV24;E9PV24-2	E9PV24;E9PV24-2	Fibrinogen alpha chain;Fibrinopeptide A;Fibrinogen alpha chain	Fga		27.2604	26.5253	25.8768	27.5158	27.428	25.5565	27.4972	26.6998	25.1139	26.0221	28.022	27.3346	27.0591	27.1744	25.3467	25.4793	26.1549	25.6938	25.5106	26.475	26.4583	26.6913	25.4213	26.0081	26.3988	26.9111	26.7036	27.3757	25.9972	26.0403	26.8653	26.678	25.5905	25.4413	25.1775	25.63	24.9202	25.1378	22.0954	25.6112	24.7017	25.5516	24.9952	25.7056
	E9PVA8	E9PVA8		Gcn1l1		25.4611	26.3127	26.2141	25.1222	25.3808	26.3005	23.5293	26.5594	26.022	25.7668	25.1173	24.565	24.5785	24.9382	26.17	26.3083	25.2189	25.3483	25.2728	23.8785	25.4187	25.3932	26.8911	26.6978	24.9138	24.9076	25.5017	24.6441	24.4888	24.6491	24.8094	25.2381	24.2167	21.6948	23.9429	21.899	24.6575	25.326	22.414	26.5418	25.3925	25.5622	25.4915	25.7841
	Q6NZJ6;E9PVC6;E9Q9E1;Q6NZJ6-2;E9PVC5;A0A0J9YUS5;A0A0J9YVC1;A0A0J9YUC1;E9Q770;Q80XI3;Z4YKC4;A0A0R4J112;A2AMI2;A0A0N4SVL0;Q80XI3-2;Q80XI3-4;Q80XI3-3;A0A0J9YU44;A0A0J9YUL1;A0A0J9YTV0;D3YWY7;D3YWM1;D3Z439;A2AMI7;A2AMI4;Q8BQR8;A2AMI6	Q6NZJ6;E9PVC6;E9Q9E1;Q6NZJ6-2;E9PVC5;A0A0J9YUS5;A0A0J9YVC1;A0A0J9YUC1;E9Q770	Eukaryotic translation initiation factor 4 gamma 1	Eif4g1		30.8984	30.6132	30.6993	31.0326	30.3759	30.6686	31.6194	30.8467	28.5898	28.9337	28.9062	28.5108	29.0635	29.1834	28.9762	29.4392	28.562	29.3342	28.3319	26.8928	29.1399	29.1037	29.2592	29.4421	29.6078	25.5056	30.2701	30.1095	29.0404	29.8981	30.1413	29.4631	26.6899	26.5633	26.7767	25.4122	26.473	27.8178	24.8792	25.0939	25.4887	27.6508	27.4165	27.6495
	Q91WJ7;E9PZE9;E9PVQ3;Q91WJ7-2;E9Q5S6;E9Q7S4;E9Q1C3;E9Q8P1;E9Q106	Q91WJ7;E9PZE9;E9PVQ3;Q91WJ7-2;E9Q5S6;E9Q7S4	SPATS2-like protein	Spats2l		22.7015	24.9903	24.929	23.6444	23.0881	24.6028	24.7662	24.9657	23.6278	23.4502	23.5123	23.1073	24.2537	23.5804	23.5381	23.3055	22.5884	23.6742	23.7385	23.5101	24.3097	23.7822	23.5587	23.1187	24.977	24.8118	24.764	24.3043	26.3405	24.9407	24.8899	25.2166	26.868	25.875	26.4935	26.4975	27.1576	26.3335	26.3311	26.4345	27.8703	25.9151	27.113	26.3213
	P30051;E9Q387;E9PVS2;Q6PAQ8;Q3UFP5;E9PZ73;Q3USK5;P70210;P48301;A0A1B0GSN2;A0A1B0GRZ4;A0A1B0GS07;F6QH05;A0A1B0GT36;E9QAK6;F8VPU0;F6TTJ9;A0A0R4J1U4;A0A0R4IZY5;Q62296-2;Q62296	P30051;E9Q387;E9PVS2;Q6PAQ8;Q3UFP5;E9PZ73;Q3USK5;P70210;P48301;A0A1B0GSN2;A0A1B0GRZ4;A0A1B0GS07;F6QH05;A0A1B0GT36;E9QAK6;F8VPU0	Transcriptional enhancer factor TEF-1;Transcriptional enhancer factor TEF-5;Transcriptional enhancer factor TEF-4	Tead1;Tead3;Tead2		24.4041	24.6163	24.5806	24.0887	23.2266	24.4942	23.605	24.5002	25.2461	24.5845	23.1218	25.169	23.1986	24.6415	24.729	24.5249	24.2592	25.6132	24.9335	24.7489	24.5265	24.3832	24.7755	24.3198	23.0737	23.4599	22.3755	22.7493	23.4583	23.2283	23.8343	23.4851	22.3904	21.8921	20.9617	24.1421	23.1232	22.2935	22.3996	23.6769	21.8239	21.558	23.9033	23.1209
	E9PVU0;E9Q175;E9Q3L1;E9Q174;V9GXM4;V9GX76;Q64331	E9PVU0;E9Q175;E9Q3L1;E9Q174;V9GXM4;V9GX76;Q64331	Unconventional myosin-VI	Myo6		27.7158	28.4262	27.8086	27.7647	27.8395	28.488	28.6944	28.1003	27.8657	27.9941	27.5444	27.4665	28.1747	28.0531	27.7767	27.8363	27.4645	27.8345	27.2844	27.0973	27.9469	28.329	27.3	27.8341	28.0938	28.0509	27.577	26.9278	28.6353	28.2059	28.1295	22.4152	28.8348	28.2816	28.3189	28.9239	28.6612	27.8931	27.9247	26.8517	28.1852	27.7591	27.6477	26.7879
	Q80U70;E9PW15	Q80U70;E9PW15	Polycomb protein Suz12	Suz12		23.9186	24.8334	25.2267	22.7723	23.3034	25.6374	23.5297	23.4838	25.2611	25.9175	23.3099	24.2116	23.7608	23.8484	25.6292	25.3791	23.4725	25.7433	25.7268	26.0404	25.5208	23.076	25.7366	25.3422	23.1837	22.8483	22.7934	24.3355	23.5505	23.3655	23.0026	22.5902	26.1467	26.0211	26.3814	26.0717	26.0164	26.0446	25.548	26.722	26.4227	26.8696	26.669	26.3448
	Q9CY57;E9PW20;Q9CY57-3;D3YZA1;D3Z7T7;Q9CY57-5;Q9CY57-4;Q9CY57-2	Q9CY57;E9PW20;Q9CY57-3;D3YZA1;D3Z7T7;Q9CY57-5;Q9CY57-4;Q9CY57-2	Chromatin target of PRMT1 protein	Chtop		27.6415	28.5702	28.4541	27.2289	27.6027	28.1419	26.7173	27.9121	28.8968	29.2766	29.4987	29.1836	30.1521	29.0791	28.9976	28.9899	28.7835	29.0327	28.5227	28.5068	28.8107	28.7805	28.3123	28.645	28.974	28.8118	28.6428	28.9825	30.3281	28.9894	28.6591	28.5429	29.7558	30.2204	30.1285	30.9931	29.841	30.1333	30.0484	30.7402	30.2877	29.7631	30.3243	30.2271
	P28656;Q3TF41;Q8BSH9;E9PW66	P28656;Q3TF41;Q8BSH9;E9PW66	Nucleosome assembly protein 1-like 1	Nap1l1		27.4898	28.2384	28.6163	27.3351	27.5078	28.2012	26.6744	28.1232	28.7005	28.4434	27.4464	27.3657	26.9897	27.8059	28.1361	28.8482	27.9687	28.4346	27.8038	26.8324	27.7963	28.1923	28.4326	28.4309	27.9479	27.1772	27.7439	28.0083	28.0683	28.1216	27.8003	27.6756	27.8701	28.5592	28.0274	27.5827	28.4343	28.6368	27.9406	27.7445	28.1071	28.9008	28.5878	28.1946
	Q8BK63;Q8BK63-2;H7BXB1;E9Q4G7;E9PWB2;E9Q2U6;E9Q3W1	Q8BK63;Q8BK63-2;H7BXB1;E9Q4G7;E9PWB2;E9Q2U6;E9Q3W1	Casein kinase I isoform alpha	Csnk1a1		23.1602	24.4482	24.8991	22.8032	25.0331	25.2866	25.6673	24.1196	24.0233	24.023	23.2887	23.449	24.0393	22.9339	24.3821	24.2666	23.83	23.8952	24.2976	23.2376	24.166	22.653	23.4509	24.2204	23.7784	24.4182	24.3322	23.1281	23.2004	21.8588	22.8579	24.5076	22.5776	22.9161	22.0819	23.7056	23.9094	23.3661	23.5631	23.3379	22.785	20.465	22.4862	22.1339
	E9PWW9;A0A0U1RPA7;A0A0U1RP31	E9PWW9		Rsf1		26.6842	27.5396	27.6503	24.6277	26.6808	27.4591	26.5013	26.7163	27.6657	27.1929	23.9052	25.2402	27.1459	26.6579	27.4515	27.0793	27.1601	27.4348	27.5611	28.2056	26.93	26.9085	27.5237	26.969	27.2484	24.5747	24.7272	26.7763	27.3668	26.9949	25.887	26.4878	27.5571	27.6475	27.5629	27.4143	27.409	27.4561	28.0567	27.8269	27.8779	28.2796	27.6012	27.514
	Q8C0C7;E9PWY9;D6RIJ2	Q8C0C7;E9PWY9	Phenylalanine--tRNA ligase alpha subunit	Farsa		27.4581	26.4946	27.4535	26.7344	27.6651	27.3867	23.4592	27.3545	27.2433	26.4682	26.3599	26.6483	26.6047	27.3091	26.9263	26.5727	26.7416	26.7743	26.4776	26.1088	26.2685	26.4302	27.1852	27.1312	26.7321	26.5537	26.543	25.8028	26.8605	26.848	27.3286	26.1871	27.0942	25.2495	26.1873	25.176	25.2926	25.5845	26.2371	26.7955	25.7628	26.513	26.5667	25.9842
	Q9CQ09;E9PWZ3	Q9CQ09;E9PWZ3		Rpl3l		25.1624	27.2072	25.6963	27.4607	27.5381	24.4722	25.9484	29.5891	26.4506	28.2403	27.4568	28.7233	30.0044	28.6899	27.5614	27.6436	28.3611	23.5045	26.8057	28.3278	28.3363	28.4593	28.5891	28.1188	29.5352	30.1153	28.0297	30.0627	31.1981	28.1704	30.9571	28.7138	30.3757	29.9265	30.5526	30.8354	28.9051	30.4685	30.4678	30.7269	29.5413	28.7694	30.3165	30.6549
	Q60847;E9PX70;Q60847-2;Q60847-5	Q60847;E9PX70;Q60847-2;Q60847-5	Collagen alpha-1(XII) chain	Col12a1		23.1944	24.9121	26.0874	22.8092	25.4954	26.0479	23.8258	25.7162	23.5579	25.6638	23.3177	23.789	22.9002	24.7829	24.1465	25.6442	22.8518	23.3838	25.3506	23.2213	24.9102	22.9541	24.1385	24.59	21.4736	23.647	24.2968	22.8488	24.8217	24.3397	23.9288	22.7517	21.8219	24.3221	24.6446	22.1598	24.7573	24.3996	22.4714	21.7101	23.2047	24.5357	24.0918	22.4497
	Q6A4J8;F8VPX1;E9PXY8;Q6A4J8-2;Q6A4J8-3;G3UWR8	Q6A4J8;F8VPX1;E9PXY8;Q6A4J8-2;Q6A4J8-3	Ubiquitin carboxyl-terminal hydrolase 7;Ubiquitin carboxyl-terminal hydrolase	Usp7		23.6937	22.5953	24.1501	23.6272	23.7239	24.1517	24.6895	24.2002	23.7514	24.0131	23.3186	24.0157	23.9608	23.6868	24.1273	24.3181	23.2406	24.1656	22.7	23.7237	23.5898	22.8038	24.7441	24.2679	22.4139	22.9783	23.8255	23.8367	23.698	22.4839	23.6247	21.7051	22.824	24.3498	24.058	21.9831	24.4828	24.858	23.1084	24.8201	24.5875	24.8671	24.6417	24.9592
	Q99L28;E9PY85;G3UZF1;G3UW80	Q99L28;E9PY85;G3UZF1	Probable ribosome biogenesis protein RLP24	Rsl24d1;Gm20509		26.6873	27.5644	27.4835	26.9165	27.1651	27.2867	27.0138	27.2528	28.2712	27.5923	27.372	26.5783	27.3969	26.8656	27.1248	27.4302	26.9747	27.9454	27.5105	27.7449	27.4174	27.1893	26.9908	27.1562	28.5849	28.0078	23.3073	28.298	28.0711	26.3623	27.6232	27.6024	27.215	27.6603	27.4488	28.1073	27.5291	27.507	27.6804	23.5377	22.5224	23.7159	23.0196	21.983
	Q62059;E9QMK3;E9QMK2;G3XA35;E9PYH0;Q62059-4;Q62059-3;Q62059-2;Q8BS97;E0CZC0;F7B603	Q62059;E9QMK3;E9QMK2;G3XA35;E9PYH0;Q62059-4;Q62059-3;Q62059-2;Q8BS97	Versican core protein	Vcan		23.4953	23.1319	23.3665	24.1277	23.7637	22.7901	23.4626	24.4718	22.6674	23.8919	23.5867	24.6918	22.9639	22.8781	24.268	22.6486	23.6526	24.2979	22.6913	23.6805	22.5679	23.8931	22.4322	23.3441	24.5008	24.2485	23.462	24.0294	22.8283	23.7365	22.7664	23.1741	23.6141	22.2997	23.2218	23.5276	23.1924	23.8967	22.4399	23.1274	24.4404	23.7019	23.4183	23.3665
	Q91V12;Q91V12-2;E9PYH2;Q91V12-4;Q91V12-3	Q91V12;Q91V12-2;E9PYH2;Q91V12-4;Q91V12-3	Cytosolic acyl coenzyme A thioester hydrolase	Acot7		23.4722	24.1882	23.4643	24.4074	23.5294	22.9059	25.1579	23.9812	24.2482	22.7251	22.8908	22.8555	23.0066	22.1814	23.7897	23.3291	23.74	24.4482	24.16	23.4456	23.6814	24.0888	26.0641	24.114	23.2969	23.6778	23.0694	24.8599	23.5927	23.7291	22.3616	23.0217	23.9236	21.7922	22.1822	22.4068	24.0294	22.522	22.8006	22.3224	22.8241	23.0237	22.5821	23.9979
	Q9CXW4;E9PYL9;A2BH06	Q9CXW4;E9PYL9;A2BH06	60S ribosomal protein L11	Rpl11;Gm10036		33.4733	32.6046	32.5721	34.0947	33.7716	32.4871	33.9491	32.97	32.3658	32.6195	33.9642	33.3581	32.8955	32.7655	32.4076	32.4295	32.5348	32.8835	32.2588	32.702	33.0044	32.963	32.295	32.7666	33.5793	33.2875	33.3603	33.6984	33.2484	32.9265	33.8235	33.5245	33.3336	33.0091	33.248	33.8579	33.138	33.2268	33.7667	33.4956	33.6849	32.5559	32.8543	34.0637
	E9PYZ7	E9PYZ7		Rbm26		26.9844	26.7743	26.5899	26.9942	27.545	26.6757	27.5053	27.1246	26.652	26.5513	27.6657	26.7783	26.8266	27.1782	25.9724	26.4799	26.6971	26.8351	25.2019	24.9139	26.9059	26.8315	26.3842	27.1707	27.9378	28.073	27.5837	27.6432	26.887	27.2641	28.1552	27.8292	26.4996	25.7158	26.4918	27.0716	25.7979	21.631	26.2942	26.9506	26.4103	26.6095	26.6334	26.9552
	Q91W59;E9PZ21;Q91W59-2;Q91W59-3;Q8BWL5;G3UZJ9;Q8BWL5-4;Q8BWL5-6;Q8BWL5-3;Q8BWL5-2;Q8BWL5-5	Q91W59;E9PZ21;Q91W59-2;Q91W59-3	RNA-binding motif, single-stranded-interacting protein 1	Rbms1		23.7631	22.7152	23.877	23.8405	22.4828	23.4006	24.0768	23.6442	24.3294	24.142	24.3623	24.389	25.3686	24.4343	24.4221	23.9154	23.4336	24.5788	23.034	23.3327	22.5692	24.282	22.8549	23.3965	22.7399	23.4019	23.2841	24.065	23.6092	23.2715	23.9257	23.2158	22.6065	21.924	22.1988	22.1885	23.0616	23.0165	23.3016	20.7823	22.9548	22.5278	24.102	24.0196
	E9PZ26;G5E8P1;E9Q412	E9PZ26;G5E8P1;E9Q412		Brd1		23.7631	22.7031	25.6162	24.0861	22.7422	25.7335	23.4865	24.9868	26.0491	25.5529	22.1131	23.8668	23.5567	24.1632	24.9542	25.4972	24.4786	25.6098	25.6553	25.7555	25.8105	25.0658	25.0669	22.2725	23.2669	24.0086	23.4685	25.6741	24.855	23.8415	24.379	23.3632	25.9407	25.8447	25.6873	25.5168	26.1002	25.2262	24.949	25.3886	25.1877	25.3194	25.6	25.3902
	P97822;E9Q5H2;E9PZF5;P97822-2	P97822;E9Q5H2;E9PZF5;P97822-2	Acidic leucine-rich nuclear phosphoprotein 32 family member E	Anp32e		22.9746	26.4074	26.9504	24.5466	25.6791	26.139	24.127	26.9016	23.2019	23.4893	24.4596	24.7927	24.6918	23.4118	26.2035	26.5308	24.8062	25.2973	25.5298	23.0444	22.0574	25.7065	26.5057	26.5303	22.0986	22.7792	23.0248	24.1202	23.4266	25.0046	22.4695	22.4733	22.7727	23.7632	23.7132	22.6358	24.4722	23.3829	24.372	22.0534	23.1142	23.0879	23.1518	21.467
	E9PZM4;A0A0G2JEZ3	E9PZM4	Chromodomain-helicase-DNA-binding protein 2	Chd2		23.3628	25.338	24.9332	24.4506	24.523	24.8325	22.9464	25.093	25.1208	24.9697	22.3182	23.1633	24.812	24.7868	25.0275	25.0457	24.2964	25.4079	25.0881	24.6167	26.0305	25.0811	24.9019	25.1923	22.3893	24.5675	24.7455	23.4032	25.3184	23.2677	22.0877	22.4977	24.529	24.9471	25.3722	25.4844	24.9003	25.3118	24.1257	25.1757	24.6696	24.545	24.9796	25.4533
	E9Q035;Q921I1;P47758;D3YYR8;F7CJN9;F7BAE9;Q9DBD0;A0A1W2P830;E9Q2Q7;CON__Q2HJF0;D3YY36	E9Q035;Q921I1	Serotransferrin	Gm20425;Tf		29.1685	28.3404	27.282	29.5684	29.1963	27.8013	29.3789	28.8631	28.033	27.9948	28.9132	28.9453	28.938	28.4344	27.4487	27.9777	28.0206	28.0008	27.541	28.0273	28.0772	28.4566	27.6471	28.1532	27.8373	28.3178	28.0112	29.1549	27.4273	27.4638	28.432	28.2447	26.4912	26.9118	26.579	27.4428	26.7102	26.8733	26.2455	26.5272	26.1822	27.242	26.7567	27.3416
	Q8BWW4;E9Q066;G3X9Q6	Q8BWW4;E9Q066;G3X9Q6	La-related protein 4	Larp4		25.1756	25.0911	24.8633	24.9155	24.3953	22.9441	24.7012	25.3541	25.5452	22.754	25.9246	25.8237	25.8143	25.7065	25.0824	24.8815	25.22	23.7698	21.595	23.3224	23.7905	23.2819	23.0033	21.4784	22.5232	23.8053	23.0533	23.2046	25.4286	23.0299	23.8531	23.6566	21.4737	21.7688	22.9112	21.8561	23.3567	23.8934	22.8185	21.6982	22.6143	22.8887	22.0878	22.8791
	Q61699;E9Q0U7;Q61699-2;D3Z3I9	Q61699;E9Q0U7;Q61699-2	Heat shock protein 105 kDa	Hsph1		27.0612	26.7679	26.2194	26.732	26.2831	26.6604	27.0394	26.5899	26.0525	26.4749	26.0185	26.1279	26.079	25.7188	25.8066	25.9946	25.5004	26.9098	25.091	25.4865	25.6143	26.0027	26.2122	25.9554	26.2051	25.0275	25.777	25.6851	24.9661	26.3598	26.3873	26.0749	22.2236	23.563	22.0748	24.8226	24.6546	25.2042	22.5436	24.5904	22.3063	24.6261	22.289	22.12
	E9Q166;A0A1W2P7J4	E9Q166		Atad2b		23.5841	24.8108	26.2082	22.8765	23.5	26.27	24.4891	25.1473	26.4045	25.5832	25.2626	23.7467	24.9243	23.5047	24.0559	25.5685	22.9958	24.9621	26.0397	26.1463	25.5839	25.1346	25.2624	24.9378	22.2871	23.4549	23.2936	23.1085	24.3895	24.907	24.2159	22.0096	24.9963	25.2072	25.8397	24.8671	25.3076	25.4432	23.6143	24.8163	24.9161	25.1763	24.7906	25.7233
	Q8C5Q4;E9Q179;D3YUN1;D3YV30	Q8C5Q4;E9Q179;D3YUN1	G-rich sequence factor 1	Grsf1		23.6416	25.2846	25.0677	24.4646	24.9971	25.2689	24.375	25.3996	26.0851	24.955	24.1924	23.0778	22.7692	24.9577	25.9324	25.3417	25.2839	25.2254	25.1982	25.3306	23.0682	25.447	25.4565	25.4859	21.7565	22.8659	22.4794	24.0967	23.4645	25.3074	24.6865	23.8875	23.4116	23.4775	24.3602	23.9324	21.5311	21.8338	25.0237	24.0323	23.6593	24.1663	24.767	23.9675
	O55131;E9Q9F5;E9Q1G8;Q8C650;Q9DA97;Q8C650-2;A0A0R4J233;S4R2P6;A0A1W2P6J7	O55131;E9Q9F5;E9Q1G8	Septin-7	2007-09-01		27.0062	25.6372	26.6512	26.0968	26.8555	26.5438	27.3078	23.8607	25.6826	23.611	23.2044	22.8949	24.8906	23.0098	25.9234	25.8351	22.1746	26.0185	22.2719	23.2909	23.6719	23.4549	26.445	25.4969	26.6005	23.2056	26.4737	22.6836	22.3578	25.8541	26.7035	23.1014	20.8799	23.5502	22.4486	23.546	21.774	22.0636	23.6725	22.1292	22.5976	21.2638	21.3764	23.1847
	Q99MN9;E9Q1J7;D3YZC1	Q99MN9;E9Q1J7	Propionyl-CoA carboxylase beta chain, mitochondrial	Pccb		25.3884	23.2852	24.1931	24.6239	24.4674	23.1399	24.4468	23.3699	23.7966	23.0031	23.6103	24.1205	24.5889	24.405	22.5335	23.0796	24.8483	21.9533	22.6366	24.3467	22.8607	23.1393	24.083	23.7848	24.8749	22.2149	25.0947	22.9726	23.295	24.7823	24.8989	24.4742	25.0394	23.6952	24.5996	24.3224	22.4461	24.4225	25.5811	24.7986	24.3903	24.1765	24.6541	22.9834
	Q5SU73;E9Q284	Q5SU73;E9Q284	Coilin	Coil		22.5726	25.5286	22.7746	24.221	25.019	21.3925	23.2672	24.2759	25.1945	25.5083	24.9281	24.2951	25.0059	25.2034	24.2796	22.7242	22.5267	25.6344	25.8454	25.198	25.4341	24.9529	22.2732	22.7094	23.1773	25.5209	22.2938	23.9485	22.8087	25.4786	22.0055	22.9259	25.8561	25.6392	25.8362	25.99	25.8391	25.6551	22.0035	25.8392	25.8041	25.8513	26.0959	26.0783
	Q8CG47;E9Q2X6;Q3U763;A0A0A6YXY3	Q8CG47;E9Q2X6	Structural maintenance of chromosomes protein 4;Structural maintenance of chromosomes protein	Smc4		26.2919	27.0245	26.1172	26.5832	26.0537	26.1609	27.1973	27.0101	26.8796	26.6889	26.8928	25.7581	26.1952	25.9895	26.5085	26.7854	25.6627	26.8379	25.5501	26.2418	26.0135	26.5562	26.5023	26.0011	26.5505	26.1725	26.0746	26.4202	26.2157	26.1557	26.6524	26.4663	26.1848	26.0524	25.7823	26.6411	26.0844	26.3272	21.6534	26.8726	26.4478	26.1727	26.0554	26.2381
	E9Q3G8;A0A286YCP2;A0A286YE24	E9Q3G8		Nup153		25.4404	25.8968	26.3802	25.3009	25.2717	26.773	24.6335	26.496	26.0265	25.6721	24.8353	24.6214	23.2751	24.4078	25.5197	26.6424	25.2262	26.6814	25.3619	25.162	25.9244	26.3092	25.6543	26.1476	22.3575	22.6993	22.3318	24.8522	24.5602	25.0466	24.7931	22.0985	24.953	23.6519	21.9767	25.4357	24.8656	25.9534	21.6152	26.5507	26.098	26.0234	26.1043	26.497
	P62492;P46638;E9Q3P9;G3UY29;F8WGS1;G3UZD3;G3UZL4;E9PZB2;E9Q6B3;F6R2Z5	P62492;P46638;E9Q3P9;G3UY29;F8WGS1;G3UZD3	Ras-related protein Rab-11A;Ras-related protein Rab-11B	Rab11a;Rab11b		25.8562	25.4809	25.4947	23.2557	24.7623	25.7006	24.4996	26.1083	25.9631	25.2814	23.1876	25.1148	23.9295	23.5576	25.6201	26.1254	23.9474	23.411	21.7277	23.3475	22.9752	23.2136	25.6017	25.8778	25.3208	25.6813	22.9372	25.4527	25.5447	24.9111	25.8701	24.2201	24.8608	25.1752	24.5353	24.6794	24.6993	24.8675	22.5007	24.2434	22.3303	25.0506	24.7501	24.434
	E9Q450;P58771-2;Q8BP43;E9Q448;F8WID5;P58771;B7ZNL3;E9Q452;Q8BSH3;E9Q454;S4R2U0	E9Q450;P58771-2;Q8BP43;E9Q448;F8WID5;P58771;B7ZNL3;E9Q452;Q8BSH3;E9Q454	Tropomyosin alpha-1 chain	Tpm1		25.2293	26.0901	23.3598	25.4115	26.4439	24.0163	25.982	24.4761	24.9688	25.7378	25.7415	25.2577	27.1576	26.0468	25.3059	22.7026	23.0671	23.0041	22.9673	23.7975	23.3165	23.9409	23.5048	22.7434	24.5672	23.3249	22.4001	23.9736	22.786	24.1842	22.3906	22.2898	22.4528	22.5698	21.7209	22.696	21.6691	22.4334	24.3617	22.8986	23.4117	23.0063	21.9494	23.1625
	Q9JLV5;E9Q4T8	Q9JLV5;E9Q4T8	Cullin-3	Cul3		22.9041	24.2807	24.0132	23.664	23.4032	23.7261	25.0387	24.1339	24.4803	23.8909	23.6233	24.2049	24.1976	23.03	24.4821	24.0692	24.1001	24.0537	23.9205	24.2365	22.0909	23.7919	23.9572	23.7927	21.5201	23.1935	22.8433	23.1425	23.7468	22.5999	23.7072	23.5679	23.2791	22.7291	23.0888	23.7735	22.4023	22.3948	22.8042	22.0546	22.7759	23.0609	21.2753	23.5181
	E9Q557;E9PZW0	E9Q557;E9PZW0	Desmoplakin	Dsp		31.9886	30.8203	29.6247	30.6714	30.8763	29.7324	31.0439	30.8691	29.5158	29.5005	30.0172	29.934	28.8494	29.8076	28.9093	28.7514	30.2618	29.0345	30.0486	29.7634	29.091	29.3016	29.3172	29.5566	29.9167	31.0478	30.5437	29.5363	29.6186	30.3779	30.1589	30.3444	28.6782	28.351	28.3461	29.1642	27.8123	27.8779	28.2225	28.3782	27.1486	28.9517	29.1531	27.8086
	P46735;E9QNH6;E9Q580;Q7TQD7;P46735-2;D3YV80	P46735;E9QNH6;E9Q580;Q7TQD7;P46735-2	Unconventional myosin-Ib	Myo1b		28.4981	28.8739	28.7883	28.4387	28.4289	28.8849	28.5974	28.5437	29.0382	28.9514	28.7709	28.4928	28.2538	29.1542	28.6498	28.9742	28.2927	29.2759	28.6274	28.191	28.5046	28.5658	28.5558	28.3985	28.4418	28.6316	28.6817	26.9347	29.3662	29.0346	28.7305	27.4897	29.4732	29.3152	29.2934	29.7192	29.3645	29.0884	28.4835	28.8721	29.3386	29.2478	29.3301	29.1165
	E9Q5E2	E9Q5E2		BC005561		23.5725	24.9445	23.0774	24.5424	24.2908	23.119	23.4253	24.6921	23.7809	24.5941	23.5166	24.798	24.7456	23.8404	24.677	24.8139	23.1241	25.1159	24.1795	24.1911	24.7965	23.6673	24.7032	23.3791	22.9174	23.1928	23.881	25.3443	23.0708	23.2914	23.9085	22.7591	22.6146	23.2228	23.6985	23.2641	22.8192	22.8707	23.7165	21.4562	24.44	22.3996	24.6504	23.2682
	E9Q5G3;A0A1L1SRP4	E9Q5G3;A0A1L1SRP4	Kinesin-like protein KIF23	Kif23		26.1276	26.8654	26.206	26.0042	23.722	25.9249	26.1419	26.0872	26.7071	26.8355	26.1989	26.113	26.5908	26.7749	26.5189	26.5346	26.5532	26.9326	26.155	26.7675	25.8695	25.7088	26.3794	25.6109	23.6985	22.6742	25.9856	23.5877	26.1891	26.2884	25.8696	23.4533	23.7106	25.8443	26.3419	26.8846	26.5411	26.2577	22.2757	25.6703	25.2079	25.5769	25.9256	26.0817
	E9Q5K9;E9Q5K9-2;E9Q5K9-3;D6RG95	E9Q5K9;E9Q5K9-2;E9Q5K9-3;D6RG95	YTH domain-containing protein 1	Ythdc1		27.4606	28.6124	28.3982	27.6943	27.9317	28.1104	27.5698	27.9407	28.3813	28.7656	29.712	29.2353	29.4928	29.2078	28.2281	28.6913	28.6691	28.4551	28.8246	28.8917	28.8342	28.3975	28.0867	28.5707	28.6002	28.2736	27.6382	28.9451	28.9686	28.6398	28.3078	28.4961	29.2037	28.7113	29.1651	29.247	28.9254	29.0483	29.633	29.365	30.0634	29.6851	29.0233	29.4015
	E9Q624;E9QA22;D3YY78;E9PXI9;Q3UMJ0;D3Z3E3;E9QA23;D3Z1E4;D3Z7X8	E9Q624;E9QA22		Zfp644		23.316	24.6976	24.8658	23.8106	24.0159	24.6937	25.3249	25.2156	25.2151	24.7988	22.9511	23.5745	23.7826	22.4288	25.3071	24.9728	23.1941	26.3231	25.2054	25.2686	22.8956	25.2639	25.0921	25.5088	25.4603	23.2109	23.4538	24.7456	25.8464	24.7919	22.6921	24.8407	25.512	25.34	25.0182	25.3678	25.3765	25.0256	25.419	25.7412	25.7809	25.3594	25.5096	20.5755
	E9Q634;P70248;Q8CG29;G3V011	E9Q634;P70248;Q8CG29;G3V011	Unconventional myosin-Ie;Unconventional myosin-If	Myo1e;Myo1f		24.2879	22.7978	23.4573	23.5502	23.9606	22.2408	23.473	24.4585	23.3198	23.2597	22.6667	23.6275	23.0422	23.3481	23.2204	23.1255	23.0021	23.8768	22.1079	23.7733	23.043	22.454	21.1812	23.2975	23.0856	23.5485	23.4228	24.2529	24.3522	21.6708	23.1494	23.1777	24.7044	21.7537	23.4046	24.2437	22.4937	23.0508	23.5412	22.8539	24.0503	22.4815	21.9763	22.7673
	Q8CG14;E9Q6C2;Q8CFG8;A0A1W2P7F1;E0CZE7	Q8CG14;E9Q6C2;Q8CFG8;A0A1W2P7F1	Complement C1s-A subcomponent;Complement C1s-A subcomponent heavy chain;Complement C1s-A subcomponent light chain;Complement C1s-B subcomponent;Complement C1s-B subcomponent heavy chain;Complement C1s-B subcomponent light chain	C1sa;C1s1;C1sb		26.2399	26.3331	25.4716	27.2172	27.6806	25.0647	27.0334	25.9518	22.1413	24.6041	25.8697	26.8792	26.698	26.1226	22.6406	23.4756	26.286	23.0181	23.4496	26.0989	24.5174	23.665	25.4455	25.5474	26.6344	26.2364	26.3066	27.1157	23.1443	26.0814	25.6993	26.8277	23.0985	23.4738	23.3211	23.9526	23.6052	23.4398	23.0822	25.0994	25.1479	25.4117	25.5686	26.0004
	Q3UIX4;E9Q6E5;F6RDI8;D3Z4B0;F6TN80;D6RE22;A0A0G2JEG1;F6X2U6	Q3UIX4;E9Q6E5;F6RDI8;D3Z4B0;F6TN80;D6RE22		Srsf11		29.4457	27.4087	28.1068	29.3031	28.5735	28.3486	29.6162	28.689	28.2879	27.6297	27.9089	29.2367	28.6803	29.1986	28.1037	28.207	28.5351	27.901	28.0322	27.1676	28.943	29.1349	28.2112	28.9336	29.0466	28.3442	28.5568	27.7992	28.3006	28.4363	29.2458	29.3347	28.2326	27.9624	27.399	27.5186	27.2074	27.9838	28.3584	28.5391	27.7921	27.8551	27.6332	28.4647
	Q61069;E9Q722;Q64705;E9PXC2;F6PWU6;F8WI12;Q64705-2	Q61069;E9Q722;Q64705;E9PXC2;F6PWU6;F8WI12;Q64705-2	Upstream stimulatory factor 1;Upstream stimulatory factor 2	Usf1;Usf2		23.0599	23.0265	22.5491	25.5441	24.0554	23.3352	23.9622	24.0045	23.1587	22.3502	23.5035	24.2872	23.7507	22.7376	23.6765	23.4102	23.928	23.42	24.1582	23.9272	24.8089	22.1624	23.6299	23.5631	22.9854	22.4219	22.8558	25.3056	24.5867	24.3087	21.9973	22.538	22.6026	23.1592	24.604	22.9387	22.6048	22.9574	23.6056	23.2049	22.6566	22.308	24.0619	22.9822
	Q7TNF4;Q5UE59;E9Q7C9;Q8CD76;O88447;Q91YS4;Q9DBS5;O88448;D3YXZ3	Q7TNF4;Q5UE59;E9Q7C9;Q8CD76;O88447	Kinesin light chain 1	Klc1		23.538	23.5599	23.6202	23.4703	24.4317	23.5095	24.4335	24.5893	24.2518	23.6706	23.706	24.0178	22.8112	22.3168	23.713	24.0613	23.5199	23.9141	22.5396	23.3131	23.3417	23.8305	23.9931	23.749	24.0616	24.3534	23.8081	23.8948	23.0871	24.3101	25.5429	23.3258	22.3515	22.8878	22.5338	21.8381	22.5072	23.758	22.4672	22.331	22.772	22.2351	23.0584	23.4331
	E9Q7E2;Q9D982	E9Q7E2		Arid2		23.4671	23.176	25.4809	23.7336	24.4826	25.0249	24.3198	24.7082	25.428	24.9451	24.3744	22.9959	24.499	23.2835	25.15	24.947	23.3397	25.374	26.4094	25.6877	24.0734	22.8134	24.9572	25.9727	26.4402	24.4854	21.9192	24.3153	25.7494	22.2008	21.7539	25.027	26.0663	26.5305	26.2973	25.6586	26.6486	26.0482	25.7782	26.5972	26.4466	27.067	27.0846	26.1634
	E9Q7G0;A0A1B0GSW3;A0A1B0GT61	E9Q7G0		Numa1		28.0286	28.9403	29.3899	27.4487	27.1247	29.7093	26.5739	29.0652	29.9535	29.0979	27.747	27.5956	26.7349	27.5744	28.7886	29.4296	27.9211	29.8036	29.6828	30.4756	29.8439	29.3617	28.8472	29.2545	28.8395	29.0269	29.1432	29.0621	30.3242	29.1904	28.8421	29.1397	29.9783	30.179	30.0428	30.5044	29.8003	29.693	30.0309	30.235	29.7417	30.0645	29.7146	30.1106
	Q9R0B7;E9Q7N8;E0CZ32;E0CYN4;E0CY94;F7CTY2;E9PYN2	Q9R0B7;E9Q7N8;E0CZ32;E0CYN4;E0CY94;F7CTY2;E9PYN2	Zinc finger protein 346	Znf346;Zfp346		24.159	23.8632	25.5826	23.2122	24.6129	25.5972	23.7519	25.0613	23.1165	26.6806	26.1559	26.1747	26.9192	23.9714	26.7516	26.1358	22.6691	25.9704	26.5875	22.7456	26.0734	23.8093	25.9757	23.4164	23.5201	24.7797	22.9623	22.6992	23.089	23.802	23.7819	23.1253	23.0808	26.0266	23.7417	21.9113	25.8856	21.0062	25.3535	26.3086	26.2953	26.2581	26.3772	26.5016
	Q9WVM1;E9Q9N9;E9Q851;F6WD40	Q9WVM1;E9Q9N9;E9Q851;F6WD40	Rac GTPase-activating protein 1	Racgap1		24.0606	24.5518	23.0522	23.6282	24.56	23.8432	23.4992	23.5032	24.9515	25.3943	24.2453	23.7927	24.0746	25.1974	24.6093	24.9837	25.1887	25.1085	25.225	25.4536	25.6434	25.4039	25.0447	25.4543	22.8687	22.9886	23.089	22.9582	23.2143	23.2407	23.3393	22.6599	23.5184	22.9968	25.0898	23.2799	25.3118	25.2358	22.1435	25.1899	23.0779	24.9245	25.2292	25.1521
	Q6ZPL9;E9Q9T6;A0A0G2JG82	Q6ZPL9;E9Q9T6	ATP-dependent RNA helicase DDX55	Ddx55		23.9243	24.3292	23.5886	24.5072	22.8007	23.2986	24.138	22.9466	24.0716	24.302	25.5519	25.4701	25.4716	25.2042	24.0538	24.3817	24.6856	24.1346	24.2431	23.8133	24.5489	24.4069	22.4542	23.0391	26.5518	27.0114	26.4196	27.4521	26.613	25.1227	25.8906	26.9583	25.871	21.9916	25.4843	26.4796	25.5845	25.7162	26.0713	26.2997	26.1083	25.6664	25.9897	26.4145
	Q6PDQ2;E9QAS5;E9QAS4;F6WR45;F6V4V3	Q6PDQ2;E9QAS5;E9QAS4	Chromodomain-helicase-DNA-binding protein 4	Chd4		27.7862	29.0399	29.1323	25.9712	27.1784	29.1012	26.3498	28.3259	29.0527	28.6111	25.6402	25.1593	25.9319	27.0826	28.9923	28.9533	27.7241	28.8092	28.6573	28.6383	28.8712	28.1929	29.12	28.3671	28.0105	25.5029	25.7181	27.0097	29.5875	28.6025	26.5244	28.0961	28.3164	29.2387	29.1805	26.3507	28.9416	29.3825	28.2361	28.6897	28.6458	30.2633	28.2577	28.3687
	E9QAS9;P35922-9;E9QNF5;P35922-8;P35922-7;E9QAT0;D3Z6U8;P35922-3;P35922;Q6AXB7;E9QAS8;P35922-11;P35922-10;P35922-12;P35922-2;P35922-5;P35922-4;P35922-6	E9QAS9;P35922-9;E9QNF5;P35922-8;P35922-7;E9QAT0;D3Z6U8;P35922-3;P35922;Q6AXB7;E9QAS8;P35922-11;P35922-10;P35922-12;P35922-2;P35922-5;P35922-4;P35922-6	Fragile X mental retardation protein 1 homolog	Fmr1		27.3838	26.975	27.6264	26.5158	26.9795	27.7361	27.0397	27.3083	28.6897	28.0774	28.5223	29.5077	29.2942	29.5276	28.6257	28.1654	29.0208	28.0346	27.9317	27.5137	28.6637	28.0081	28.6197	28.1417	28.9151	28.0972	28.2915	27.9052	29.0986	28.518	28.2417	28.2582	30.4757	29.0728	29.5613	29.4018	29.7564	29.1253	30.0426	29.7336	30.0562	28.8322	29.3293	29.011
	E9QJS0;G5E8U8;G5E8U5;Q80ZK0	E9QJS0;G5E8U8;G5E8U5;Q80ZK0	28S ribosomal protein S10, mitochondrial	Mrps10		24.7907	23.3526	23.8621	22.9785	23.853	23.2552	24.3152	23.535	22.6787	25.4775	23.3326	23.4122	22.7888	22.4863	22.955	26.0034	23.7767	23.7239	22.5845	23.1374	24.0246	23.0443	22.062	23.9505	25.418	22.7976	23.7443	23.8749	25.6079	23.0185	23.8988	21.6199	26.8729	27.7236	27.4748	27.1396	27.2519	27.8116	27.9464	27.7971	27.0749	26.6913	26.2345	26.4164
	Q3UMQ8;E9QJT2	Q3UMQ8;E9QJT2	H/ACA ribonucleoprotein complex non-core subunit NAF1	Naf1		24.0797	24.3475	25.6204	24.6593	23.5987	24.6813	24.4572	24.2221	22.5368	24.0623	23.6657	24.0942	22.9882	24.178	24.8873	24.0718	24.5733	24.0561	24.4301	23.8039	23.4062	22.7314	25.4543	24.8461	22.5752	24.6857	23.3794	25.1507	21.7876	24.1763	24.0674	24.4164	24.0901	22.0133	24.061	22.9189	24.903	22.8795	20.7739	22.0185	22.4876	22.8467	22.8548	23.5982
	Q68ED3;F8WI26;E9QJT6;F6UPY1;Q6PB75;A0A0G2JDV2	Q68ED3;F8WI26;E9QJT6;F6UPY1	Non-canonical poly(A) RNA polymerase PAPD5	Papd5		23.2678	22.8531	23.6454	22.5116	23.8922	23.3568	23.8315	24.9114	23.5526	22.6714	24.4339	24.3707	23.3407	23.2774	23.662	23.4026	23.2014	22.5225	22.6681	23.9185	23.6713	22.8191	23.5109	23.7661	22.9424	24.0388	23.4065	24.6246	23.4948	22.2956	23.5289	23.5467	23.3705	23.8358	23.8197	22.3764	22.6201	23.8696	21.3521	24.6941	25.3707	24.7594	24.9609	24.6465
	Q5XG71;E9QK83;A0A1W2P6J9;A0A1W2P7L8	Q5XG71;E9QK83	Small subunit processome component 20 homolog	Utp20		24.5257	26.7242	27.232	23.0876	25.1935	27.1293	24.5329	26.9383	26.2655	26.6875	24.5139	24.2499	25.039	24.7738	26.9488	26.99	25.0645	27.1186	27.083	27.3247	27.042	26.7892	26.797	26.7233	22.5547	26.7684	22.8509	24.0303	25.7698	25.7929	25.1657	23.9862	25.1277	24.9548	25.8955	26.1246	26.4393	25.4657	21.8184	25.2829	24.0454	21.8504	25.9204	25.2517
	O70305;O70305-2;F6U2C2;E9QM77;O70305-3;F6V8M6;A0A286YDU2;F7B6X4	O70305;O70305-2;F6U2C2;E9QM77;O70305-3;F6V8M6	Ataxin-2	Atxn2		25.2521	24.8805	24.1219	23.6978	25.3781	23.9267	26.9238	24.4164	24.4672	24.6142	24.6257	25.4253	25.343	24.9356	24.9646	24.3787	22.8207	24.4442	22.9406	23.7209	22.7745	24.1889	24.5907	24.0908	21.3666	23.5483	22.2345	24.4944	22.9787	23.1989	21.937	23.6167	22.7093	23.0011	22.9529	23.7695	22.4932	23.6753	23.3042	23.1949	23.234	23.5096	23.5425	23.4879
	E9QN31;Q922K7;A0A0N4SW16	E9QN31;Q922K7	Probable 28S rRNA (cytosine-C(5))-methyltransferase	Nop2		27.8754	28.8889	29.7045	26.8629	27.8797	30.1411	27.2584	28.3456	28.2492	28.9037	27.2054	26.1274	27.2069	26.8498	28.8498	29.1802	28.1767	28.5774	29.7506	29.4448	28.9352	29.2474	28.7625	29.142	28.5776	29.0844	28.8206	27.7509	29.3431	29.642	28.21	28.8876	30.459	30.0786	30.6546	29.8235	30.5281	30.5445	29.9282	30.2166	30.1906	29.9935	30.5914	30.256
	E9QP00;Q6PFR5;A0A0N4SVC2;A0A0N4SV13	E9QP00;Q6PFR5;A0A0N4SVC2	Transformer-2 protein homolog alpha	Tra2a		27.0022	27.4565	27.6883	25.8487	27.7005	27.8627	27.7124	27.5695	28.6765	28.2496	28.2966	28.4292	28.9012	28.2134	28.4511	28.476	27.9278	28.4754	28.5067	28.6573	28.0588	27.7732	28.9325	27.6057	29.1166	29.3675	28.181	28.4939	29.25	28.8179	28.6155	28.3804	29.8882	29.3727	29.5961	29.4618	29.116	29.1616	29.764	29.236	29.6818	28.7992	28.9591	29.0749
	Q05920;G5E8R3;E9QPD7;A0A286YCC5	Q05920;G5E8R3;E9QPD7	Pyruvate carboxylase, mitochondrial;Pyruvate carboxylase	Pc;Pcx		31.766	30.4629	30.3881	30.9399	31.4524	30.0136	31.6103	30.0668	29.7222	29.5042	30.223	30.8549	31.2815	31.6877	30.1586	29.5706	31.7531	29.2032	30.1853	30.557	30.1906	30.6181	30.3355	30.178	31.7372	31.2775	31.5856	30.2633	30.6568	31.0432	31.5072	30.7276	31.3433	29.2094	30.0846	29.8287	30.0405	29.9835	30.5922	30.9634	31.189	30.7128	30.8742	30.5451
	Q3ULM0;E9QPN6;A0A140LIX8;Q3ULM0-2	Q3ULM0;E9QPN6	Coiled-coil domain-containing protein 106	Ccdc106		21.6444	22.8246	23.303	24.1383	24.8802	23.9599	24.0655	23.3676	24.4512	22.9763	24.3878	23.9947	21.9502	23.117	22.4245	23.6469	23.0715	23.6426	23.6516	24.5995	23.0057	23.2882	23.2999	22.6172	23.2868	24.0062	23.185	22.8763	22.3134	22.3104	23.6966	23.5206	25.4147	22.9233	24.9543	24.7904	24.664	22.4028	25.6561	24.8851	25.5897	24.8933	24.7918	23.1133
	Q6DIC0;F2Z4A9;H3BJK2;H3BLH0;E9QAB8;H3BKD2	Q6DIC0;F2Z4A9;H3BJK2;H3BLH0;E9QAB8	Probable global transcription activator SNF2L2	Smarca2		23.4197	24.1951	22.702	23.3973	23.8006	23.9528	25.1182	22.0693	24.6627	22.5815	23.76	23.2118	23.6017	24.2586	24.1565	23.5756	23.6409	23.171	24.0759	24.145	24.3147	24.1895	23.6548	23.552	23.9305	22.2668	23.6509	24.1909	24.3721	24.4546	22.898	23.9748	21.7603	22.0116	22.5578	23.1036	23.2104	20.586	21.0658	23.5001	22.2692	23.7045	23.5789	23.5761
	F2Z4B3;O35207;Q9CPY4;G3UYI1	F2Z4B3;O35207;Q9CPY4;G3UYI1	Cyclin-dependent kinase 2-associated protein 1;Cyclin-dependent kinase 2-associated protein 2	Cdk2ap1;Cdk2ap2		22.9977	23.91	24.2646	23.9691	23.2703	24.1349	23.0136	23.0721	26.027	24.2062	24.5173	23.6825	23.5501	24.1027	25.2044	24.2631	23.4371	24.5586	24.1539	25.0249	24.2131	22.8679	24.7025	23.3936	24.896	22.6708	23.4105	23.0307	26.1485	24.9032	24.0762	24.4637	24.994	24.7944	25.2734	23.3025	25.6109	25.5704	24.7492	25.7659	24.5023	25.6479	21.4563	24.8283
	Q80WJ7;F6QHD1;F6ZSG0;F6QFT1;A0A2I3BRF4;F6ZQL0	Q80WJ7;F6QHD1;F6ZSG0;F6QFT1	Protein LYRIC	Mtdh		24.6686	25.3018	23.0956	25.3177	23.0733	24.92	23.8242	25.1195	25.8453	26.1987	27.2606	26.4961	27.1725	26.7898	25.6406	25.6516	25.4769	25.6306	24.9368	25.0316	24.0063	25.3755	23.0303	25.4202	24.6665	25.286	23.062	23.1456	21.9532	24.7071	22.5503	22.2905	23.6437	22.9095	24.2133	22.8812	22.8056	22.1441	22.7376	23.1558	21.6772	22.4454	23.3762	23.4326
	Q9ERI5;G3UVU9;F6VRF7;F6VMC4;Q9ERI5-2	Q9ERI5;G3UVU9;F6VRF7;F6VMC4;Q9ERI5-2	Bifunctional arginine demethylase and lysyl-hydroxylase JMJD6	Jmjd6		23.8891	25.1094	24.7337	24.1183	23.5391	25.222	23.5265	24.9629	24.8163	25.3803	24.594	24.0096	24.0755	23.7449	25.2838	24.9887	21.8624	24.9579	24.9603	24.5309	25.1512	24.5924	25.1787	24.6576	23.1891	24.7667	23.5793	22.8518	23.3036	24.634	23.6348	23.4466	24.5748	21.7065	22.7218	22.7826	24.9917	24.7361	22.3361	21.3163	24.8312	22.5259	22.5011	24.7031
	P68254;F6YY69;F6VW30;P68254-2	P68254;F6YY69;F6VW30;P68254-2	14-3-3 protein theta	Ywhaq		25.7107	26.3796	26.7852	23.4986	23.5487	26.6795	26.6641	27.027	25.4673	26.0603	26.1051	23.2178	24.2954	25.1551	26.8491	26.8715	25.6736	25.9911	25.5196	25.1532	25.3183	26.1134	27.1627	26.7068	25.0265	24.206	24.8024	23.7832	22.8303	25.7393	23.3541	25.3841	25.7798	24.969	25.8166	24.7125	26.4127	26.4932	25.0714	23.3397	24.8063	25.6974	25.7077	25.4462
	Q8VDQ9;F6WIU1;V9GXJ9	Q8VDQ9;F6WIU1;V9GXJ9	Protein KRI1 homolog	Kri1		23.5517	26.7192	27.0761	23.9966	24.0973	26.8437	24.3575	23.6261	27.7535	26.9123	24.3432	26.2315	23.5534	26.0731	26.712	26.8464	26.1576	27.5515	27.2042	28.0623	26.8578	26.5209	26.7349	26.6026	27.6351	27.8378	27.2086	27.4148	27.2928	27.1505	27.3221	27.8893	27.9586	27.316	27.9188	27.8197	27.9305	27.4277	27.3816	27.6817	27.6015	27.2837	27.9427	27.7425
	Q8K2F8;F6X2V9	Q8K2F8;F6X2V9	Protein LSM14 homolog A	Lsm14a		24.2046	23.917	24.1456	25.1979	25.556	22.692	26.1088	24.4387	25.564	24.8834	26.9016	26.1163	25.7423	26.2838	25.6482	25.2459	25.8202	24.9618	23.3079	23.4142	23.0045	25.1062	24.922	23.7299	23.576	23.4666	23.5021	24.2673	23.5997	24.6156	23.3769	22.596	21.276	21.3962	22.1572	23.0452	22.0577	22.9031	21.2787	24.9191	23.3565	22.4228	23.2147	23.5489
	Q9DB20;F6XVM5	Q9DB20;F6XVM5	ATP synthase subunit O, mitochondrial	Atp5o		26.4475	24.4492	25.7123	25.6139	23.2969	25.9386	23.9962	25.6463	26.1803	23.286	23.4014	22.3041	24.5419	23.5044	26.0956	24.9133	25.6683	24.6941	25.6815	24.1145	25.4228	25.2539	26.2389	26.1286	25.0488	23.504	25.0521	23.4895	23.6734	22.4811	21.7409	25.4679	24.9371	24.8605	22.8038	22.8642	24.3122	23.6026	24.767	25.5866	24.9266	25.7511	25.4353	21.4777
	P62270;F6YVP7;A0A1Y7VKY1;S4R1N6	P62270;F6YVP7;A0A1Y7VKY1;S4R1N6	40S ribosomal protein S18	Rps18;Gm10260		34.3094	33.5846	34.1076	34.6761	33.9515	33.8752	33.0443	33.817	32.2093	32.5894	32.6661	33.1321	33.2713	33.0674	32.9976	33.1119	33.2817	32.4889	32.9365	32.8633	33.2654	33.6342	32.6629	33.4454	34.2153	33.6989	34.3118	33.9322	35.0377	34.6929	34.7531	34.3918	35.0265	34.843	34.622	34.9436	34.4966	34.6924	35.0537	35.4765	35.0082	35.1115	35.2723	34.9071
	F6ZBR8;O88286;G5E8J8;O88286-2;O88286-3	F6ZBR8;O88286;G5E8J8;O88286-2;O88286-3	Protein Wiz	Wiz		25.0996	24.942	24.8273	24.8537	25.3452	25.084	23.7482	25.0563	25.8547	24.7385	23.7568	23.4998	23.5566	22.728	25.2131	24.7941	24.8147	25.3439	23.352	23.8533	23.2649	22.6467	22.813	23.8141	23.343	23.5434	22.992	22.9513	22.413	22.6124	22.4702	21.8796	22.6833	25.223	24.7343	22.85	24.9019	22.0316	24.9885	25.0899	25.3892	25.3595	24.9385	25.1406
	Q3URQ0;F6ZZ61	Q3URQ0;F6ZZ61	Testis-expressed sequence 10 protein	Tex10		23.3514	24.5803	24.6914	24.8038	23.9222	24.5934	23.7989	23.8795	24.0649	23.8531	24.0466	22.4486	23.9062	23.61	25.0283	22.2581	22.659	22.8259	24.0429	23.2854	25.2434	25.0465	24.0529	23.2201	23.7806	23.7518	22.169	23.2939	24.4031	23.0595	24.4307	24.6214	25.7669	25.1245	26.626	23.5588	27.7	26.881	26.819	25.383	27.1131	25.5984	25.3879	24.9673
	Q6ZWZ6;F7AEH4;P63323;A0A1W2P7A1	Q6ZWZ6;F7AEH4;P63323;A0A1W2P7A1	40S ribosomal protein S12	Rps12		28.588	28.7892	28.6492	28.874	28.6258	28.8737	28.4791	28.7234	31.0556	30.9204	31.0301	31.1114	31.5298	31.0243	31.5202	30.8249	31.4425	30.2442	29.7969	29.1481	29.9242	30.4087	30.83	30.1482	31.1636	29.323	29.4979	30.1904	31.594	30.1553	29.9584	30.1006	32.1278	32.0419	31.8785	31.8365	32.3242	31.8032	32.2684	32.0817	32.7415	31.4217	31.8547	32.2486
	F7BGR7;Q8VE92;Q8C7Q4;F6TBN8;J3QPA9;Q5CZX8;S4R1A6;Q8C7Q4-2	F7BGR7;Q8VE92;Q8C7Q4;F6TBN8;J3QPA9;Q5CZX8;S4R1A6;Q8C7Q4-2	RNA-binding protein 4B;RNA-binding protein 4	Gm21992;Rbm4b;Rbm4		25.1175	25.5076	26.3702	24.5543	25.5191	26.8704	24.0635	26.5975	26.5542	26.415	24.3966	24.4843	22.4495	23.7049	26.5424	26.8369	26.435	26.721	25.9662	25.8243	26.1111	26.1356	26.5267	26.5644	24.9244	23.5917	25.4762	24.8536	25.4057	25.4433	24.7674	22.7999	25.1111	25.1758	21.5461	24.5123	25.0937	25.9989	24.0614	25.4958	24.26	25.4695	24.8098	25.3483
	F8VQ93;Q8VDD9;A0A087WR26;Q921C3;A2AHJ4;F6X674;E9Q2N1;Q921C3-2	F8VQ93;Q8VDD9	PH-interacting protein	Phip		25.8492	27.4845	27.9957	22.8938	26.2259	28.0384	23.958	26.8647	27.8123	27.5186	24.1453	25.2374	23.4268	23.6454	27.5424	27.7983	26.0385	28.3822	27.9657	27.9428	27.4459	27.2499	27.8645	27.4323	22.021	25.2015	23.3025	25.1286	26.4504	25.8245	22.5403	24.1728	26.8982	26.9041	27.9609	26.5664	28.367	27.5637	26.7847	26.361	27.1066	27.3683	27.2814	27.4235
	F8VQC1;E9Q740	F8VQC1;E9Q740	Signal recognition particle subunit SRP72	Srp72		26.4416	27.6536	27.2874	24.4898	25.7668	27.7243	25.6253	27.4005	27.2528	27.1482	27.0916	24.4871	24.3408	26.4315	27.6525	27.9851	26.3561	27.6982	25.8138	25.1384	27.7867	27.2289	27.5347	28.0043	32.2143	31.3451	29.8862	31.1893	31.797	32.0309	31.558	32.3794	31.4726	30.7723	30.9749	31.2999	30.4134	31.2201	31.395	31.4024	31.1849	32.0163	30.5334	31.2163
	Q497V5;F8WGW3;Q497V5-2	Q497V5;F8WGW3;Q497V5-2	S1 RNA-binding domain-containing protein 1	Srbd1		25.0093	24.4367	23.1213	23.8873	24.2091	24.1598	23.5683	24.6389	22.5021	24.2885	24.1747	24.6693	23.5076	23.3953	24.218	24.2485	23.1468	24.1345	23.8856	23.6293	24.116	23.3329	24.0537	23.5779	24.0223	23.3661	24.4896	23.1229	23.9999	22.6019	22.2328	23.2446	22.3103	23.2344	23.8874	21.9138	24.1746	23.9406	24.0722	23.694	24.0285	22.6066	21.2129	22.3423
	Q8CIE6;F8WHL2;F6XJN3	Q8CIE6;F8WHL2	Coatomer subunit alpha;Xenin;Proxenin;Coatomer subunit alpha	Copa		23.3845	25.0607	25.7615	22.4877	22.7463	26.5279	24.9897	25.7035	25.3524	25.3109	23.7773	23.3953	23.3962	23.6656	25.1518	25.6854	21.1054	25.397	24.5591	23.3234	25.3588	24.6947	25.9582	25.8812	23.7646	22.798	24.7466	23.0425	24.793	25.2966	23.478	22.7094	25.0363	24.541	24.7201	23.4253	25.3964	25.6137	23.436	25.2507	25.2483	25.7415	25.2199	25.9608
	Q569Z5;F8WHR6;Q569Z5-2	Q569Z5;F8WHR6;Q569Z5-2	Probable ATP-dependent RNA helicase DDX46	Ddx46		28.9711	28.0432	27.5982	28.5197	28.8093	27.7092	29.7077	28.4428	28.096	27.8019	28.8029	28.4558	28.3499	28.1807	27.8476	28.0809	28.0044	28.2156	27.1144	27.4238	28.1151	28.1277	27.6581	27.8912	27.7883	28.5116	28.3973	28.503	27.4882	27.5428	28.2582	27.8303	26.7763	27.4104	26.4161	26.7854	26.5394	27.1279	26.1595	27.4037	26.4434	26.9753	26.493	27.5044
	F8WHT3;Q7TPM1;F7AYW2;F6Q3E1;Q7TPM1-2;F6V431;REV__D3YY58;REV__D3YZ69;REV__Q3UHD3-3;REV__Q3UHD3	F8WHT3;Q7TPM1;F7AYW2	Protein PRRC2B	Prrc2b		28.0958	27.526	27.5646	27.0499	26.8964	27.1936	28.419	26.4386	27.7933	27.4777	29.0267	28.0992	28.6995	28.6901	27.2971	27.5498	27.6244	27.3814	26.466	25.5941	27.9114	27.6219	26.5946	26.3691	26.9623	24.4038	27.4551	26.8801	27.935	26.3882	27.008	26.8027	26.4389	26.5007	26.6532	23.1683	26.4722	26.6094	25.9336	26.9768	22.2312	27.0529	25.7469	26.3434
	Q4VA53;F8WHU5;Q4VA53-3;Q4VA53-2	Q4VA53;F8WHU5;Q4VA53-3;Q4VA53-2	Sister chromatid cohesion protein PDS5 homolog B	Pds5b		25.8355	26.2734	26.9434	23.6774	24.5782	27.6454	24.7955	26.4562	27.0278	26.6603	25.2539	26.2299	23.4228	23.7741	27.5302	26.7106	25.5739	27.0156	26.3882	27.1578	26.7842	26.2101	27.4547	27.5942	22.9075	24.4812	23.8943	22.2558	24.5204	22.4365	25.0586	24.3713	22.4151	21.0104	21.4032	23.244	25.7417	20.7584	22.4196	23.651	21.4323	21.8081	24.5236	22.5681
	Q8K4B0;F8WHY8;E9PX23	Q8K4B0;F8WHY8;E9PX23	Metastasis-associated protein MTA1	Mta1		24.4857	25.6824	26.4593	24.6622	24.8211	26.9695	24.3981	25.4245	26.2099	25.4558	24.2533	23.6182	23.091	21.2422	25.6019	24.9089	24.6155	25.8658	26.3404	26.2164	26.1503	25.7778	26.1733	25.7938	25.4885	24.7372	25.4425	24.5491	26.7217	26.1892	22.999	25.436	26.019	26.3035	26.7011	25.8881	26.5138	27.2488	26.6034	27.793	26.4281	28.5389	27.156	26.8297
	F8WI22;A0A087WQA0;Q8K019-3;A0A087WRN1;A0A087WRF8	F8WI22;A0A087WQA0;Q8K019-3;A0A087WRN1	Bcl-2-associated transcription factor 1	Bclaf1		22.8157	23.5305	21.5403	24.9207	23.737	24.4083	24.4034	24.2124	23.6995	23.7279	25.4695	22.2642	22.7121	23.7335	25.4775	24.541	25.8063	24.2853	24.9631	23.6197	22.2063	24.862	24.8925	25.495	21.2115	22.8275	22.1714	24.1074	23.6787	22.8313	23.3645	23.5368	26.4591	25.8381	25.7736	26.2715	25.6677	25.0279	25.7697	25.5194	27.8156	26.6503	26.6433	26.8115
	Q61474;F8WJA5;Q61474-2;A0A0J9YU67;A0A0J9YTX9	Q61474;F8WJA5;Q61474-2;A0A0J9YU67	RNA-binding protein Musashi homolog 1	Msi1		25.4308	25.2976	24.4204	23.6279	24.3445	24.5167	25.6989	22.9833	26.1801	25.4252	26.1041	24.3524	25.9207	26.2869	26.3053	25.9407	22.153	25.4966	24.8987	24.9843	25.3123	25.0624	25.5185	23.0942	23.2876	25.2065	23.5854	23.4672	22.3755	22.5292	25.4511	23.213	23.3862	23.5906	22.9329	25.1985	24.4168	23.8658	23.2596	22.2429	24.4461	23.4235	22.2432	23.4206
	Q99L47;F8WJK8;E9Q1X9;E9Q1V0	Q99L47;F8WJK8	Hsc70-interacting protein	St13		25.5681	25.547	23.5476	24.9486	25.4673	26.0883	25.6523	25.8718	25.0855	25.4366	25.2435	24.6094	25.1088	24.0397	25.0142	25.8562	25.1925	22.0295	23.3699	24.5951	22.6162	22.9351	25.3923	26.1959	24.822	22.7029	24.0605	25.1752	24.7889	25.0844	24.8398	23.8188	24.2026	22.0517	22.4165	22.6993	21.4893	23.7605	24.1453	23.4812	21.615	23.6698	21.5801	21.4486
	G3UVU2;Q62203;D3YW09;D3Z5A6	G3UVU2;Q62203;D3YW09;D3Z5A6	Splicing factor 3A subunit 2	Sf3a2		28.2476	27.6153	27.5195	27.7824	27.4819	28.0394	28.1648	27.2005	29.3466	28.2286	28.2902	29.0046	27.936	28.4048	27.7003	28.744	28.8397	28.4879	28.4769	28.4613	28.5307	28.5342	28.2662	28.1754	27.3444	27.0506	27.5001	27.1426	27.5061	26.4345	27.5614	27.4626	27.643	27.3477	27.6332	28.0813	27.4746	27.1712	27.1015	27.4594	27.4273	27.1432	27.3014	27.4717
	Q99K43;G3XA79;G3UY19;G3UW86;G3UWQ7	Q99K43;G3XA79;G3UY19;G3UW86;G3UWQ7	Protein regulator of cytokinesis 1	Prc1		24.3895	22.3119	23.2427	24.3723	23.3589	23.5868	24.517	23.0627	24.135	23.1203	24.1571	23.0431	24.3972	23.2904	24.4549	24.882	25.0799	24.8175	25.0522	23.1388	24.2961	25.4441	24.5453	24.7925	23.8287	21.8666	22.6059	23.9312	24.5296	23.0558	24.2558	24.4738	23.619	22.5372	23.2037	23.027	23.4721	22.1264	23.2001	22.4626	24.4974	22.4144	21.7872	23.072
	O88379;G3UWZ0;G3UZ82;G3UWK3;G3UZD1;G3UXR5	O88379;G3UWZ0	Bromodomain adjacent to zinc finger domain protein 1A	Baz1a		26.0329	26.3672	27.4959	24.4076	23.4506	27.7867	24.2856	26.5624	27.4734	26.7505	22.9789	23.4153	23.2311	26.1218	27.2074	26.961	25.5022	27.2987	27.4205	27.5465	26.683	26.3263	27.7946	26.6652	26.3817	23.2815	24.0413	25.9881	26.6634	26.1461	25.425	25.5705	27.6339	27.8528	28.0704	27.1678	28.1156	27.3737	27.7624	27.8616	28.2842	27.7827	28.2784	27.9246
	Q60930;G3UX26;D3YZT5;A0A286YCR8;D3YUN8	Q60930;G3UX26;D3YZT5;A0A286YCR8	Voltage-dependent anion-selective channel protein 2	Vdac2		25.886	27.0146	26.9372	23.7067	26.1401	26.9416	26.0986	27.3965	25.7642	26.3516	25.3129	25.4854	25.4009	25.3378	26.605	26.711	26.7125	26.0779	26.1527	25.1488	24.0561	25.695	27.3471	26.9936	26.7312	25.5769	25.9847	26.1491	25.2474	25.9914	26.0164	26.4442	26.0636	25.0171	25.8385	24.7649	26.4054	26.5976	25.8197	25.736	26.2427	26.0017	25.8524	26.7429
	O35887;G3V004;G3UXA8;Q6XLQ8;G3UWR0;G3UXA3;G3UWV3	O35887;G3V004;G3UXA8;Q6XLQ8;G3UWR0	Calumenin	Calu		22.9215	23.5042	24.002	25.5237	23.1112	24.7101	23.1091	24.3487	25.3777	23.7141	23.8934	23.1921	23.6678	21.3689	24.1395	24.3809	20.8264	24.0369	22.5582	23.6818	23.5123	24.2537	24.1959	24.1508	24.7344	23.8938	23.4582	22.458	23.4547	22.7295	24.1071	22.5533	23.3493	22.3186	23.4995	23.0183	23.0689	22.0282	23.3813	22.6677	22.1654	23.511	22.5896	24.1162
	Q9D7G0;G3UXL2;Q9CS42	Q9D7G0;G3UXL2;Q9CS42	Ribose-phosphate pyrophosphokinase 1;Ribose-phosphate pyrophosphokinase 2	Prps1;Prps1l3;Prps2		23.8248	27.3346	26.9824	23.1162	27.4363	26.3652	27.6667	27.5631	26.4282	26.7558	26.4365	25.9304	26.6388	26.4146	26.9657	26.9164	22.9615	27.3731	25.8797	26.3714	23.2325	25.9096	26.852	25.8389	26.0094	26.036	26.8368	26.177	22.9712	26.3749	26.416	25.1938	24.5446	25.1219	25.2381	25.7547	25.7295	25.9436	25.6963	22.5402	25.6872	25.6353	25.6459	25.9522
	P56959;G3UXT7;Q8CFQ9;G3UZD2;Q91VQ2	P56959;G3UXT7;Q8CFQ9	RNA-binding protein FUS	Fus		27.5627	25.7843	27.3918	27.4331	27.1935	27.738	27.8555	26.615	28.0408	27.9165	27.0006	27.1954	27.0031	26.7117	27.9097	27.1968	27.3482	27.4585	27.2253	28.5893	26.9755	26.8231	27.0939	26.6294	25.4289	27.7784	28.049	24.1031	22.474	26.642	26.4895	27.5931	24.233	25.9174	22.8404	25.6297	22.5677	22.2468	23.0645	24.5821	22.0458	22.7526	21.9182	26.1966
	Q8CCS6;G3UY42;Q8CCS6-2;D3YUB9;D3Z5F7;D3Z055;G3UWS5;G3UX74	Q8CCS6;G3UY42;Q8CCS6-2;D3YUB9;D3Z5F7;D3Z055;G3UWS5	Polyadenylate-binding protein 2	Pabpn1;Gm20521		27.4646	28.0935	28.131	27.1367	27.7515	28.2271	28.0271	27.0065	28.6518	28.714	29.6808	29.4146	29.5264	29.54	28.2364	28.6754	28.6164	29.049	28.5261	28.4046	28.5937	28.585	28.0749	28.4394	23.8261	24.153	23.3278	23.7175	21.7216	25.5073	23.5335	23.7981	25.5213	26.5148	26.5823	27.4969	26.7738	26.5773	26.0898	27.1833	27.8317	28.369	27.7712	27.6776
	P99029;G3UZJ4;H3BJQ7;P99029-2	P99029;G3UZJ4;H3BJQ7;P99029-2	Peroxiredoxin-5, mitochondrial	Prdx5		22.6683	25.7819	26.0962	24.3426	23.7937	26.027	24.662	25.9744	25.8157	25.8441	22.8328	24.7243	23.942	23.7254	25.2697	25.7694	24.8855	25.4484	24.6121	24.4763	25.308	26.0481	25.4688	25.6463	25.0595	23.4822	22.6732	24.5843	23.4844	24.9147	24.6741	23.9147	22.4073	22.2709	24.7212	22.7	21.9402	24.9345	21.985	24.9531	23.2179	25.1208	24.9048	25.1586
	G3X9T8;G3X8Q5;Q61147;E9PZD8;G3UXG1;G3UWP5	G3X9T8;G3X8Q5;Q61147;E9PZD8	Ceruloplasmin	Cp		28.4361	27.8996	26.9648	29.5914	29.3685	26.9434	29.4427	28.3179	26.2526	27.5306	28.7918	28.9727	29.2038	28.7722	26.5312	27.1345	28.6011	27.1989	27.221	28.2723	27.907	28.2109	27.1822	27.8786	28.4673	29.0767	28.8488	29.208	27.7426	27.6857	28.8192	28.6482	25.7576	26.9159	26.3437	27.2519	25.8812	26.5277	26.6795	27.5214	26.3008	26.2746	26.7465	27.5195
	Q0P678;G3X8T2;H3BIW0;H3BJJ9	Q0P678;G3X8T2;H3BIW0	Zinc finger CCCH domain-containing protein 18	Zc3h18		27.764	28.1846	27.2381	28.1373	28.3864	27.0649	28.5916	27.7486	27.7569	28.406	29.008	28.2572	28.74	29.0982	28.0961	28.0309	27.8529	28.6417	28.6699	26.8525	28.4824	28.0416	28.0547	27.7066	28.2266	27.403	27.3758	28.2389	28.1544	27.7155	27.982	27.4269	27.3448	28.1895	28.0409	28.8549	27.5845	27.7347	27.6158	27.8165	27.2973	27.7973	27.1766	27.8606
	Q91WP6;G3X8T9;Q5I2A0;F2Z405;D3Z451;Q6P4P1	Q91WP6;G3X8T9	Serine protease inhibitor A3N	Serpina3n		25.9801	25.873	23.2565	26.7152	26.5054	24.8985	24.3551	25.8017	23.6154	25.1455	26.1641	26.7828	26.9067	26.4784	24.2916	23.5592	25.3051	24.8392	24.769	26.0868	25.1211	25.9536	24.3504	25.3068	25.788	25.9174	26.1672	26.5362	23.6982	25.3076	25.5243	26.1051	22.4858	21.3341	22.4066	22.1947	22.9372	23.3928	23.5554	22.1221	22.7979	23.5576	22.6172	25.0836
	G3X904;Q3UQ14	G3X904;Q3UQ14		Zfp275		23.7129	23.7882	23.9839	23.2569	23.8339	23.6371	25.0353	21.6257	23.9553	23.1892	23.6019	23.8766	23.4681	23.8812	21.8025	22.5489	22.8881	23.8661	23.15	23.844	24.5875	22.7312	22.3822	23.1579	24.6431	24.1463	23.0334	24.0542	24.6258	24.1767	22.7714	23.6343	21.695	23.393	24.5691	24.8904	24.4795	24.0219	24.3386	24.4302	24.2212	23.0163	24.0833	24.3502
	G3X926;Q9JJ80;S4R2H5;S4R1Y5	G3X926;Q9JJ80;S4R2H5;S4R1Y5	Ribosome production factor 2 homolog	Rpf2		26.4342	28.4902	28.8221	26.1258	26.7471	28.7627	23.8782	27.2662	26.9935	28.6128	25.1166	26.1299	25.8728	24.5718	28.2802	28.613	26.6882	28.6981	28.8313	28.5916	28.2777	27.0917	27.7142	28.0393	26.6436	27.8111	27.6844	23.069	26.882	27.396	23.9909	23.3385	27.512	22.7251	27.8129	27.1348	28.2739	27.5446	27.7749	28.041	28.4221	26.9832	28.0839	27.566
	Q3TWF6;G3X934	Q3TWF6;G3X934	WD repeat-containing protein 70	Wdr70		24.0537	24.7872	25.2994	24.463	24.2436	25.1774	24.2508	24.2237	25.093	25.1429	21.7042	24.2642	24.7296	23.3281	24.4061	25.2051	22.0933	25.5613	24.9439	24.2513	25.4871	25.3608	24.6206	25.3656	23.4186	22.6466	24.5873	22.1022	24.8995	21.9617	24.3944	23.3694	21.6747	22.8443	21.5909	23.6441	23.9492	24.6717	22.3509	22.8242	22.5821	24.8005	21.9387	23.0209
	Q8BZ21;G3X940	Q8BZ21;G3X940	Histone acetyltransferase KAT6A;Histone acetyltransferase	Kat6a		23.9706	23.8062	24.5492	24.9274	24.9414	25.0734	24.4226	23.256	22.9609	22.674	23.313	23.6889	25.182	23.3114	24.8326	24.776	21.9743	25.0806	24.8428	24.6197	24.3786	22.8213	23.7587	22.7242	24.2656	25.1836	24.4015	24.5903	25.8267	24.1389	24.1784	23.4133	24.5851	26.01	25.1487	26.3162	25.3705	25.5566	25.2642	25.3603	25.3445	25.4343	25.9109	25.4398
	Q920B9;G3X956	Q920B9;G3X956	FACT complex subunit SPT16	Supt16h;Supt16		31.9747	32.4921	32.6499	31.0574	31.9681	32.4437	30.9983	32.3931	32.3423	32.5664	31.3608	30.9731	31.2955	31.9949	32.8833	32.3249	32.2907	32.4284	32.6097	30.8764	32.4963	32.0428	32.6014	32.3818	30.7881	30.5383	30.6359	31.0845	31.6438	31.4481	30.5815	30.8051	31.8967	31.0242	31.8012	31.838	32.1391	31.7495	31.8853	31.4321	32.1408	32.138	31.5124	31.6161
	G3X963;Q8CDM1;Q8CDM1-2	G3X963;Q8CDM1	ATPase family AAA domain-containing protein 2	Atad2		25.9345	26.9605	27.1293	24.7986	25.8408	27.4507	23.9102	27.0252	27.3848	26.8818	24.7154	23.4649	25.3126	25.1829	26.8704	27.0668	25.6101	27.3525	27.255	27.5094	26.9109	26.3257	26.8955	26.8089	25.189	26.5253	25.2815	25.9928	26.4268	26.21	25.2382	25.8225	26.2473	26.6604	26.672	26.4911	27.6049	27.0208	25.6244	26.768	26.1103	27.0051	26.888	26.8826
	G3X9B1;A0A1Y7VNI1;A0A1Y7VNG8	G3X9B1;A0A1Y7VNI1		Heatr1		24.7949	26.7318	26.5541	25.0203	23.0068	26.5353	24.1682	25.7715	26.271	26.4827	24.523	23.2116	22.8652	25.0693	26.1521	22.7506	25.0341	24.383	26.9683	25.9858	26.6915	26.2945	26.7028	26.1357	22.8886	24.3149	24.0078	22.5949	24.6915	24.4699	23.6646	23.2512	22.5013	22.4202	24.4207	22.7284	25.0647	22.2882	23.0266	21.4296	21.3549	23.5171	23.4646	22.5524
	Q99NB9;G5E866;A0A087WNS2	Q99NB9;G5E866	Splicing factor 3B subunit 1	Sf3b1		30.1511	30.6013	30.3091	30.1305	30.6202	30.3394	30.8686	29.9989	31.1833	30.7781	31.4078	30.9524	31.0272	30.9567	30.7008	30.7403	30.4427	30.8861	30.7954	31.0617	31.0566	30.5807	30.5617	30.2062	29.5997	29.6981	29.8071	29.9906	29.996	29.5511	29.9373	29.6517	29.8532	30.3304	29.9777	30.3337	30.0247	29.8569	29.9231	29.5543	29.6343	29.6581	29.5929	29.8896
	G5E8B9	G5E8B9		Zbtb11		23.5419	24.5681	23.5272	24.2037	24.0457	24.1245	24.6265	24.2319	22.4776	22.9855	24.7885	22.4689	23.6188	23.3195	24.2617	24.2664	23.7408	23.9787	23.9002	23.0581	22.2046	23.8028	24.5566	24.8017	26.0091	21.4661	24.0171	25.567	26.1842	25.1178	22.8749	24.8855	26.7539	26.6506	27.0591	26.8697	26.8709	26.6392	26.987	26.6996	27.1053	25.6105	26.8136	26.8455
	Q9D4H9;Q9D4H9-2;G5E8S0;Q9D4H9-3;A0A0N4SWI1;F6TN92	Q9D4H9;Q9D4H9-2;G5E8S0;Q9D4H9-3	PHD finger protein 14	Phf14		26.0038	26.0164	26.188	23.9647	23.4277	26.4412	22.9191	26.2504	26.4946	25.8407	24.0843	23.8337	25.5114	25.6102	26.3915	25.315	25.02	26.544	26.2166	26.3415	26.4156	26.0594	25.9935	26.1148	25.5263	25.4789	23.9342	25.6936	25.8752	26.0522	25.3672	25.2422	25.9034	26.12	26.0075	25.7303	26.3024	26.3611	25.7313	26.1119	25.7171	26.3452	26.8322	25.9988
	G5E8T3;Q9D104;D6RHP8;Q9D7A6	G5E8T3;Q9D104;D6RHP8		Srp19		24.1998	24.0323	23.4332	24.5308	24.0126	24.0605	24.0647	23.0877	21.9267	22.9567	24.1616	23.0186	23.6441	23.9563	24.2388	22.9896	23.1259	23.144	22.7072	24.3783	22.8616	23.8951	23.7652	23.0102	25.7712	22.779	23.2949	22.3535	22.5141	23.3696	22.4029	24.0768	26.3203	22.4312	26.7389	26.1643	26.1495	26.4771	23.2437	22.1995	27.1787	25.895	26.8042	26.6288
	G5E924;Q8R081;G3UY38;G3UY56;G3UYY3	G5E924;Q8R081;G3UY38	Heterogeneous nuclear ribonucleoprotein L	Hnrnpl		29.6156	30.999	31.38	29.0799	30.2243	31.3648	28.81	30.0231	31.6528	31.5696	31.1559	31.4915	31.7935	31.6967	31.5127	31.8579	31.6425	31.6827	32.0702	32.3298	31.313	31.6111	32.0756	31.2123	28.2275	27.6492	26.6755	27.1463	27.0091	27.7283	27.0668	27.9713	29.6187	29.8031	29.9331	29.6102	29.4873	30.0048	29.6282	30.3388	29.7131	29.5455	29.7781	29.8384
	Q9DBG3;H3BKM0;H3BIY9;Q9DBG3-2;O35643;H3BJ06;Q5SVG5;Q5SVG4;Q5SWR0	Q9DBG3;H3BKM0;H3BIY9;Q9DBG3-2	AP-2 complex subunit beta;AP complex subunit beta	Ap2b1		23.25	25.0812	24.7126	24.5919	23.8058	24.6413	24.4778	24.4301	23.1341	24.5785	23.9698	23.1008	24.7387	24.798	25.7239	25.126	24.8837	25.1503	24.7135	23.3986	22.6405	24.6351	25.581	23.0757	22.5929	24.3246	22.6619	24.6493	23.6224	23.2884	24.3569	23.3814	21.9402	24.219	21.3023	23.2871	24.5855	24.3131	23.6184	22.776	21.1842	22.5042	22.4863	22.393
	Q6NVF9;H3BJ30;H3BJW3;H3BKW0;H3BLM9	Q6NVF9;H3BJ30;H3BJW3;H3BKW0	Cleavage and polyadenylation specificity factor subunit 6	Cpsf6		25.2535	24.7967	25.2214	22.8856	24.1362	24.7091	23.886	24.9582	24.5539	24.1405	23.9269	23.4703	21.6134	23.1816	25.7704	25.0803	25.1167	22.2622	24.3865	23.5492	23.7921	24.4445	25.2914	25.1135	25.21	23.4693	24.5229	22.2047	22.9009	24.8285	24.8024	24.8801	22.498	23.1818	23.4038	23.1248	24.2587	24.6482	23.3392	24.6236	25.1325	24.6102	23.2512	25.2176
	H3BJQ9;P53564;E9QKE9;H3BK24;P53564-3;H3BLS0;P53564-2;H3BJ26;H3BJN3;H3BKF6;P70403;H3BKT0;P53564-4;H3BL09;H3BJL7;P53564-5;H3BLJ7	H3BJQ9;P53564;E9QKE9;H3BK24;P53564-3;H3BLS0;P53564-2;H3BJ26;H3BJN3;H3BKF6;P70403;H3BKT0;P53564-4	Homeobox protein cut-like;Homeobox protein cut-like 1;Protein CASP	Cux1		26.2057	26.4863	25.7023	25.6588	25.951	26.3597	26.941	25.4707	27.2346	26.3709	26	25.5559	26.2061	27.1514	26.0304	26.4275	25.4729	26.1604	25.8649	26.3674	26.5894	25.9924	25.7901	26.1917	23.0786	24.511	23.0772	23.4517	23.0438	23.2558	22.8745	23.6045	22.2968	22.3992	21.5884	24.5286	23.5749	22.2876	23.0769	23.1235	24.1144	22.1643	22.0447	21.8711
	P42932;H3BL49;H3BJB6;H3BLL1;H3BKG2;H3BKR8	P42932;H3BL49	T-complex protein 1 subunit theta	Cct8		28.9293	29.0134	28.9117	28.2735	28.768	28.9253	28.7564	29.5557	29.1879	28.8528	28.0813	28.2396	28.3157	28.2942	28.8567	29.201	28.5216	29.0838	28.1326	27.7951	28.5784	28.843	29.2717	29.1087	28.3486	28.0855	27.9768	28.5449	27.7043	28.4985	28.3251	28.4112	27.6738	27.7967	27.5808	27.4487	27.6055	28.082	27.306	27.8686	27.4456	27.9328	28.0051	28.3714
	P58281;P58281-2;H7BX01;E0CXD1;F6U775	P58281;P58281-2;H7BX01;E0CXD1	Dynamin-like 120 kDa protein, mitochondrial;Dynamin-like 120 kDa protein, form S1	Opa1		23.8677	25.5103	24.9786	23.9158	23.7563	25.5335	25.6978	26.3492	25.9155	24.4061	25.2955	23.3747	22.2421	23.8024	25.1418	25.8184	25.1516	25.3939	24.268	22.9882	24.7896	24.7346	24.8968	25.4591	23.9536	21.2303	22.4132	22.6911	23.0138	22.6375	23.335	22.4124	23.7437	22.5117	22.5061	24.1544	23.0775	22.3855	23.5984	22.5957	21.9432	24.8365	23.8991	25.1371
	Q6PDM2;H7BX95;Q6PDM2-3;Q6PDM2-2;F7AI47;F6QXN3	Q6PDM2;H7BX95;Q6PDM2-3;Q6PDM2-2	Serine/arginine-rich splicing factor 1	Srsf1		30.3301	30.318	31.9156	29.3399	30.1934	31.947	29.1853	30.4496	31.0475	30.8827	29.9344	31.148	30.5225	31.0459	31.1042	31.416	31.9069	31.1154	31.3033	30.1964	31.2667	31.2908	31.0459	31.8396	31.6875	31.1856	30.6247	29.6838	31.7933	32.0981	30.7975	31.1985	33.2584	32.0864	32.4517	32.3909	32.0388	31.8952	32.6187	32.7663	33.1763	32.3691	32.4382	32.0935
	H9KV00;Q9QX47;Q9QX47-3;H9KV15;H9KV01;Q9QX47-4;H9KV02;F7CU80	H9KV00;Q9QX47;Q9QX47-3;H9KV15;H9KV01;Q9QX47-4	Protein SON	Son		28.3321	29.0111	29.1879	28.4458	28.4086	29.3053	26.9005	28.7632	29.2744	29.1861	28.8629	28.8316	29.0266	29.1865	29.0101	29.1461	29.0762	29.3378	29.2073	29.7495	29.5449	29.3819	28.8588	29.1475	29.465	29.4482	29.689	29.4835	30.1461	29.7427	29.3387	29.7931	30.0814	30.0061	29.956	29.8362	29.742	29.7242	29.9048	30.1553	29.7773	29.6289	29.5535	29.6389
	Q6ZWV3;I7HLV2;P86048;A0A1B0GXC3	Q6ZWV3;I7HLV2;P86048;A0A1B0GXC3	60S ribosomal protein L10;60S ribosomal protein L10-like	Rpl10;Rpl10l		29.5201	29.6143	29.9901	29.6089	29.0843	30.122	30.3975	29.8365	29.5772	30.6594	30.7861	30.6227	30.6682	30.3015	31.2326	30.804	30.7785	30.4082	30.5215	29.7759	30.772	30.2982	30.3507	30.3398	31.9635	31.6495	30.7155	31.099	31.3054	31.7647	31.648	31.1187	33.9174	33.2172	33.6772	32.8035	33.6906	33.3439	33.4905	33.1075	34.0625	32.4513	33.5053	32.8535
	Q9WV70;J3QK52;Q8BHX6	Q9WV70;J3QK52;Q8BHX6	Nucleolar complex protein 2 homolog	Noc2l		27.1495	28.6965	28.608	26.702	28.6596	28.7498	26.9364	28.2868	29.3591	29.3542	26.702	26.8919	27.5095	27.1317	28.388	28.9611	27.2096	29.5361	29.2339	29.7475	29.0139	28.4804	28.6562	28.446	27.5787	28.992	27.4139	28.413	28.1183	27.388	27.6336	28.2594	28.0422	27.8159	27.7354	28.4959	28.3778	28.3821	27.3438	27.8176	27.8022	27.893	28.073	28.1102
	J3QNY1;Q8BG05-2;B2RXM2	J3QNY1;Q8BG05-2;B2RXM2	Heterogeneous nuclear ribonucleoprotein A3	Gm9242;Hnrnpa3;Gm6793		27.7593	28.6838	22.7042	27.1642	28.3397	28.7301	28.0675	27.8598	30.5101	28.3677	22.9366	28.7168	27.7982	28.1247	28.9746	28.9405	28.1106	28.5858	29.1215	29.8616	29.1251	22.9384	28.1377	22.9213	22.7864	26.8424	26.5615	25.8196	22.658	22.3609	23.7365	26.3622	22.7645	22.6937	26.7502	27.1188	22.7386	23.6887	22.3568	20.8479	21.8722	23.624	26.2618	26.2602
	Q6URW6;K3W4R2;Q6URW6-2;Q6URW6-3;A0A140LI60	Q6URW6;K3W4R2;Q6URW6-2;Q6URW6-3;A0A140LI60	Myosin-14	Myh14		27.6726	28.4967	27.3395	27.2037	27.9411	27.0668	27.6895	26.79	26.1717	27.9623	28.1962	27.8579	29.0498	28.0645	26.3718	26.2446	26.9845	23.3447	27.5863	27.1385	26.7252	27.3984	27.5796	27.634	22.4927	24.651	27.0088	22.5404	22.6646	25.2609	25.1022	22.7824	21.4895	27.142	22.5003	22.3685	22.0913	26.1887	22.5439	22.7011	21.8063	27.2349	27.4471	23.4031
	Q9D8M7;K4DI61;Q9D8M7-2;E9Q5L7	Q9D8M7;K4DI61;Q9D8M7-2	PHD finger protein 10	Phf10		23.1246	23.7866	25.5673	23.6812	23.2356	25.4386	23.6235	25.4815	26.2115	25.4959	23.4899	24.9035	23.6732	24.7313	25.2898	25.7116	25.0925	26.3699	24.9213	25.0894	25.658	25.413	24.9934	25.1284	26.4043	26.5499	25.959	26.3495	26.5683	26.356	26.029	25.77	26.5688	27.1433	27.1923	27.3105	26.5186	26.5975	26.361	26.9556	26.3703	26.7666	26.7725	26.4251
	Q9JMD0;M0QWF0;Q9JMD0-4;Q9JMD0-3;Q9JMD0-2	Q9JMD0;M0QWF0;Q9JMD0-4;Q9JMD0-3;Q9JMD0-2	BUB3-interacting and GLEBS motif-containing protein ZNF207	Znf207;Zfp207		23.2842	26.1681	24.3449	23.453	23.6107	23.3639	25.1386	23.217	24.7691	23.0689	22.2985	23.58	24.9576	23.4004	24.8032	24.9448	21.9842	23.0219	24.2938	24.7471	23.173	22.8766	23.0459	23.2212	21.934	23.4793	23.1496	23.8097	22.1991	23.9662	21.7698	21.9144	22.152	22.5005	23.8754	22.7952	22.8977	22.0819	23.6231	22.2153	22.8609	22.8538	21.3919	22.767
	Q80YD1;M0QWM4	Q80YD1;M0QWM4	ATP-dependent RNA helicase SUPV3L1, mitochondrial	Supv3l1		23.0525	23.1126	23.2003	23.2779	24.1066	23.3769	25.0638	24.8559	23.1237	23.1679	24.5457	23.1181	22.9311	24.06	24.7555	25.3032	23.7812	24.3868	23.8374	23.6716	21.9196	22.494	23.163	22.7527	23.1642	22.1864	24.3802	23.0151	22.1919	22.6291	23.1785	22.6118	24.0317	23.8913	22.4738	22.4596	23.0213	22.3103	23.1944	24.3256	21.4259	22.2533	22.678	23.7057
	O08547;E9Q6R3;A0A0G2JF08;D6RES2	O08547;E9Q6R3	Vesicle-trafficking protein SEC22b	Sec22b		24.507	26.1148	26.4892	23.7684	24.9529	26.2233	24.625	26.143	24.7824	25.4866	25.7811	23.3544	23.666	22.8955	26.1581	25.9516	25.3467	25.8393	25.0285	23.635	23.4368	25.3086	25.9162	26.1137	24.651	22.8049	24.9628	25.0462	23.2639	24.7357	22.2315	24.4714	24.221	22.1036	25.1998	23.6882	24.5879	24.6008	22.2504	23.3918	23.0637	24.6497	24.6866	24.9108
	O08582	O08582	GTP-binding protein 1	Gtpbp1		24.3167	24.713	24.5539	23.5272	24.4958	24.9667	22.9324	24.8969	25.2766	25.3744	22.8582	24.6601	24.1065	24.4639	25.0813	25.2136	22.985	25.2214	24.1951	23.5527	24.031	22.4014	24.9155	24.3498	23.7188	24.5692	22.7551	23.5342	23.6616	23.8766	22.7074	22.9574	23.624	24.194	23.8057	22.2836	24.0755	24.5589	22.0559	24.0799	21.9359	22.3046	24.1427	22.5775
	O08583;O08583-2;Q9JJW6-2;Q9JJW6;G3X9I4	O08583;O08583-2;Q9JJW6-2	THO complex subunit 4;Aly/REF export factor 2	Alyref;Alyref2		27.5876	28.1819	28.8988	27.8415	27.8185	29.0057	27.9898	27.9098	29.5284	29.2541	29.2217	29.6501	29.3709	29.4888	29.0902	29.0827	29.4632	29.0952	29.0342	29.4289	28.9057	28.6642	28.7787	28.9163	27.4246	29.8075	28.987	28.0843	29.1493	28.1637	28.1628	29.0404	30.3061	29.7073	29.6371	29.7829	29.1539	29.2405	29.3148	30.3363	29.1229	28.9689	29.717	29.343
	O08677-2;O08677;D3YTY9;A0A0R4J038;O08677-3;Q6S9I0;Q6S9I3;Q6S9I2	O08677-2;O08677;D3YTY9;A0A0R4J038;O08677-3	Kininogen-1;Kininogen-1 heavy chain;Bradykinin;Kininogen-1 light chain	Kng1		25.8433	25.3884	25.3781	26.5725	27.2829	25.8237	27.2398	25.3884	23.9795	24.8994	26.5271	26.3614	26.2975	25.2655	23.1662	24.276	24.854	24.4885	24.3672	25.4668	22.878	24.8929	22.5408	24.9915	25.0042	24.9352	24.9704	26.3031	21.8566	26.0302	25.1361	25.5444	22.8764	22.1748	22.4318	24.2443	22.4311	23.4795	23.8426	26.1988	22.7408	25.3815	23.0482	24.7115
	O08749	O08749	Dihydrolipoyl dehydrogenase, mitochondrial	Dld		23.6344	23.4455	22.775	24.3767	23.4453	23.2333	23.6135	22.8459	24.0812	24.912	23.3435	23.3436	24.439	24.0251	22.7647	23.2801	23.9387	23.8483	22.8812	24.3832	22.3148	22.1778	22.0351	24.0696	23.8248	23.3928	24.2188	23.437	21.9841	24.1401	23.8582	23.4918	22.1548	23.5903	22.529	22.8179	21.6609	22.4205	23.0885	23.001	22.7936	22.3192	23.2002	21.8934
	O08917;G3UYU4;G3UWW8;G3UZZ5	O08917;G3UYU4	Flotillin-1	Flot1		26.764	26.4137	26.485	27.2553	26.76	26.6523	27.5494	26.5026	27.0976	26.5399	26.0166	24.5065	26.0371	26.2549	26.43	26.3342	26.4937	26.5714	25.9585	26.7582	26.6447	26.2209	26.6112	26.7065	26.6791	26.919	27.1372	26.3889	26.6161	27.0474	27.4829	26.0943	26.568	25.5045	26.0782	26.4847	26.1594	26.2316	25.4274	26.3755	26.1746	26.3275	26.6539	25.8822
	O09106;D3YYI8	O09106;D3YYI8	Histone deacetylase 1;Histone deacetylase	Hdac1;Gm10093		26.8504	27.0254	27.3812	26.3397	27.4161	27.5707	25.7916	27.4	27.7294	26.5949	25.7084	26.0173	25.8141	26.4211	27.4255	27.4943	26.9047	27.5437	27.4216	27.7413	27.0234	26.9742	27.5299	27.2425	27.5373	25.8541	26.8359	27.1589	27.8801	26.9115	26.6923	27.2367	26.5655	27.7427	27.9046	26.6096	28.129	27.8831	27.614	27.8723	27.4388	28.5603	27.3271	28.0248
	O35129;F6QPR1;F6Q8V7	O35129;F6QPR1	Prohibitin-2	Phb2		29.5238	28.1484	27.8868	28.975	29.2934	28.209	29.8254	28.7614	27.9055	28.1192	28.751	28.4224	28.3399	28.3515	27.7713	27.7728	28.5062	28.042	27.1393	27.9802	28.1722	28.207	27.972	27.7354	28.2112	28.6726	28.7989	28.1675	28.0515	28.3752	28.9904	28.1551	28.1326	26.7411	27.459	27.8923	26.8482	26.7881	26.9992	27.989	27.2366	27.7503	27.6046	27.2723
	O35130;A0A0N4SUL6	O35130;A0A0N4SUL6	Ribosomal RNA small subunit methyltransferase NEP1	Emg1		22.7973	24.5385	25.1543	24.6412	23.8559	26.2897	24.1311	23.1731	26.2654	26.2013	24.117	24.2237	22.4472	23.8963	25.0838	26.0331	22.6076	26.213	26.1338	27.065	25.9464	25.0896	26.1759	25.1587	23.2115	22.8354	23.747	22.6981	25.3518	23.6875	23.717	24.008	25.5204	22.7317	25.7021	24.663	26.3057	25.6478	22.6189	22.0057	22.2133	25.2513	25.4684	23.7198
	O35134;A0A0U1RPM9;A0A0U1RPX8	O35134	DNA-directed RNA polymerase I subunit RPA1	Polr1a		23.6173	23.9767	24.3208	23.8132	22.8023	24.7893	23.2678	24.3158	24.6686	24.8347	24.6218	23.8524	23.6197	23.0397	24.3698	24.2536	21.8629	24.7575	24.4579	25.4201	23.5605	23.9122	24.2005	24.1047	22.7029	25.0687	23.309	23.2547	24.3444	23.3129	23.254	24.0576	23.8699	22.1481	22.0451	21.7391	24.9047	24.2722	22.5874	20.6658	22.7785	23.9313	23.9402	22.6891
	O35218	O35218	Cleavage and polyadenylation specificity factor subunit 2	Cpsf2		22.0013	23.2479	25.3666	24.0374	23.8105	24.3129	24.0477	22.4567	25.4615	25.7679	26.9638	27.0995	27.2901	27.3292	25.8147	25.1576	26.0316	25.6034	25.5117	25.5962	24.9871	25.6423	26.152	25.2327	23.8696	24.5475	23.5661	24.5816	22.7093	23.6051	25.0134	22.7567	22.6699	24.7449	24.5608	24.6017	24.8138	24.752	21.6165	21.5253	23.0218	22.9238	21.5681	24.9996
	O35286;Q497W9;A0A0G2JG10;A0A0G2JGQ5	O35286;Q497W9;A0A0G2JG10	Pre-mRNA-splicing factor ATP-dependent RNA helicase DHX15	Dhx15		29.1978	29.6959	30.8951	28.3465	28.9462	31.1446	28.0281	29.911	30.1433	30.1327	29.8352	29.5852	28.9411	29.6561	30.2431	30.2914	30.1117	30.306	30.5541	30.2617	30.1312	30.3688	30.2577	30.6656	29.2452	29.6934	29.6741	29.2538	29.7068	30.2138	29.0115	29.7004	31.1643	30.47	31.0335	30.1054	31.3157	30.8182	30.6659	30.9875	31.3585	31.0137	31.0581	30.674
	O35326;Q9D8S5;S4R2G3	O35326;Q9D8S5	Serine/arginine-rich splicing factor 5	Srsf5		28.6115	29.4537	30.2495	28.0876	28.5615	29.9121	28.3515	29.0132	29.6655	29.7609	28.846	29.0175	29.6344	29.3553	29.718	30.059	29.2238	29.9358	29.8646	28.384	29.7695	29.2903	29.0746	29.4144	30.4214	30.5356	29.2617	29.6089	31.2196	30.03	30.4528	29.6593	31.8028	31.2273	30.7306	31.7942	30.3985	30.6639	31.8592	31.2827	31.5681	30.6543	31.1284	31.335
	O35344	O35344	Importin subunit alpha-4	Kpna3		25.537	26.3335	25.9156	25.8783	23.1825	26.1212	26.8131	26.1608	27.2807	26.129	25.9201	25.0195	25.4132	25.2302	26.8917	26.6633	25.49	26.8455	25.669	25.8896	26.2772	26.4287	26.0435	26.6508	25.3731	25.7744	22.9954	26.0594	25.668	26.1923	25.5143	24.7708	25.7325	26.0236	25.932	25.882	25.9069	25.9076	22.2117	25.2983	25.6958	25.73	25.9324	25.4815
	O35593	O35593	26S proteasome non-ATPase regulatory subunit 14	Psmd14		23.631	25.8503	25.5582	24.7169	25.7399	25.7146	26.1495	25.9914	23.6149	25.0901	22.7525	24.2881	23.1086	23.9899	23.4955	25.6183	23.6499	25.0389	23.2926	22.7914	24.2974	24.7984	24.4368	25.8353	25.0764	22.9519	22.8243	22.5147	22.7439	24.7324	23.6047	22.5758	22.1579	22.0589	22.5541	23.6274	23.3917	22.4284	23.7337	24.5591	22.383	22.626	25.1395	22.8144
	O35658;Q8R5L1	O35658;Q8R5L1	Complement component 1 Q subcomponent-binding protein, mitochondrial	C1qbp		23.8307	24.9295	23.8134	24.8827	23.4937	24.3349	25.016	22.6389	27.7739	27.8371	27.6238	28.8324	28.3194	27.9284	28.444	27.594	22.1332	23.0326	23.6612	24.9662	23.0956	23.2175	23.121	22.425	22.8485	23.5639	24.342	23.1743	24.0754	20.48	23.074	23.7101	29.8229	29.3339	28.927	23.8767	28.6428	29.7298	23.3829	29.6272	20.1543	22.3122	24.065	21.161
	O35685	O35685	Nuclear migration protein nudC	Nudc		26.339	26.6108	25.5047	26.928	27.0997	25.8517	27.9077	26.3949	26.6244	25.8486	26.8763	25.9045	23.6068	26.5081	25.7939	26.2492	25.5952	26.6796	24.8862	25.3038	26.2666	26.5389	26.4714	26.62	25.2484	22.796	25.7969	25.6822	25.4623	25.484	23.8965	23.8218	25.0761	24.9286	22.0329	22.8101	25.3773	25.8731	22.4496	22.1657	21.958	25.9004	22.5579	25.4324
	O35691;Q3TUQ5;A0A1W2P6S1;REV__Q9ET47-8;REV__Q9DD12;REV__Q9ET47-7;REV__Q9ET47-6;REV__B1AWP9;REV__Q9ET47-5;REV__B1AWP7;REV__Q9ET47-4;REV__B1AWQ0;REV__Q9ET47-2;REV__B1AWP8;REV__Q9ET47-3;REV__B1AWQ1;REV__B1AWQ3;REV__Q9ET47;REV__B1AWQ4	O35691;Q3TUQ5	Pinin	Pnn		31.6322	31.368	31.4719	30.8689	30.7135	31.6573	31.0797	31.5383	32.1762	31.889	31.2893	30.7245	31.4171	31.3354	31.9539	31.6761	31.7184	32.0944	31.8362	31.3366	31.9604	31.8448	31.737	31.4573	31.5672	30.9975	31.2771	31.306	32.2001	31.5666	31.4714	30.7856	31.8241	31.8126	32.0154	32.3384	31.7131	31.6662	31.5929	31.4629	31.123	31.5529	31.3584	31.2811
	O35730;O35730-2;O35730-3	O35730;O35730-2;O35730-3	E3 ubiquitin-protein ligase RING1	Ring1		23.3894	23.5228	23.8822	24.4335	24.6788	25.5441	24.3617	22.9945	23.192	23.9635	23.7021	24.5556	23.807	21.5398	23.2678	25.0768	24.5714	22.9902	22.9083	23.2058	22.8879	22.7002	23.4967	24.9402	22.6919	23.1477	22.8197	22.7351	22.447	23.5759	22.8058	21.0457	25.0795	22.3477	25.2686	22.9969	25.1975	24.9425	24.3335	25.5319	25.3845	25.1249	25.2303	25.26
	O35737;Q8C2Q7	O35737;Q8C2Q7	Heterogeneous nuclear ribonucleoprotein H;Heterogeneous nuclear ribonucleoprotein H, N-terminally processed	Hnrnph1		29.1455	30.1198	31.1573	28.6244	29.5815	31.0047	28.5616	30.1988	31.1694	30.6088	28.757	29.5185	29.3792	29.9051	30.9925	30.9151	30.6967	30.2839	30.5474	30.8351	30.1262	30.1713	30.5563	30.4411	29.0665	28.1228	28.3624	28.3732	29.0192	29.4628	28.4491	28.8814	30.476	30.1293	30.0536	29.3917	29.8975	29.9873	30.0642	30.2007	30.2749	30.2694	30.0479	29.8967
	O54774;A0A1W2P6Q6	O54774	AP-3 complex subunit delta-1	Ap3d1		24.6592	24.499	24.5177	23.7781	24.5567	25.3275	23.7867	25.1027	22.4321	23.5256	23.2973	23.7649	23.9554	25.0243	24.7662	24.7746	24.58	24.3763	24.4379	23.49	25.0344	21.9102	25.5451	25.4995	23.7731	24.1432	23.6415	23.8714	22.5512	24.1141	23.5368	22.7945	25.3542	22.0399	23.016	23.0452	24.4654	23.0402	22.0615	22.5402	23.3405	24.9395	24.8057	24.4634
	O54825	O54825	Bystin	Bysl		25.2507	24.8117	25.7007	24.332	24.119	26.6302	24.0447	24.3037	26.0874	26.1064	25.1052	26.0044	24.9212	23.2001	25.8277	26.5065	22.0712	26.2634	26.3421	26.093	27.1415	26.7938	26.2291	26.4582	25.9903	26.2064	25.744	25.2032	26.3918	25.2258	25.6151	26.1308	26.9579	26.2577	26.7374	26.2147	27.1435	26.5381	26.2098	26.6427	26.81	26.147	26.3843	26.461
	O54826;A2AS70;A2AS72	O54826;A2AS70	Protein AF-10	Mllt10		23.2359	22.9122	22.5152	23.7668	23.2355	23.962	24.6878	24.0596	22.9564	22.482	23.8846	21.8976	22.633	24.3347	22.3746	24.9559	23.7808	23.3166	22.432	24.4895	24.2118	23.4739	23.7454	23.0244	22.3169	24.7528	23.2955	23.7473	22.8867	21.53	24.1177	23.3771	23.0241	21.5267	24.7559	23.9525	25.0741	21.8958	22.6722	25.2906	24.3869	24.8667	24.5529	24.5713
	O54833;A0A1D5RLE4;A0A1D5RM55;A0A1D5RM74	O54833;A0A1D5RLE4	Casein kinase II subunit alpha	Csnk2a2		25.7035	26.1803	25.1045	23.7723	23.7289	25.5152	25.2896	25.3334	25.9893	25.6998	23.3179	24.6589	23.6399	23.549	25.7454	25.7518	25.539	25.7047	26.3072	23.5922	25.4477	23.5995	26.5073	25.1539	25.3223	22.3411	23.8106	23.4778	26.174	25.7285	22.4357	25.3226	25.79	26.199	25.3556	26.0403	25.9988	26.6488	26.2904	25.5366	25.7976	27.5212	25.8405	25.348
	O54941	O54941	SWI/SNF-related matrix-associated actin-dependent regulator of chromatin subfamily E member 1	Smarce1		27.4235	27.6562	27.7262	26.5228	27.7666	27.316	27.1177	27.712	29.1661	27.653	27.4091	25.5759	25.7311	26.9515	27.9838	28.2878	27.5463	28.2555	27.7351	29.1094	28.1696	27.9712	27.7739	27.2884	26.423	26.9399	25.9398	27.316	27.5302	26.2032	26.8699	23.8276	27.2078	28.0456	27.7071	27.6451	27.6348	27.6391	27.0169	27.2493	26.5851	27.7423	27.3086	27.9437
	O54962	O54962	Barrier-to-autointegration factor;Barrier-to-autointegration factor, N-terminally processed	Banf1		29.1649	28.8074	29.8232	27.842	28.8006	30.1553	28.0639	29.1753	30.8035	29.3357	28.0404	27.2676	27.59	28.0805	29.9439	29.4635	29.2317	29.5527	29.6403	29.5068	28.8716	28.9028	29.8709	29.421	28.3949	28.6573	27.5893	28.6793	30.3724	29.7715	28.3846	28.8178	30.3202	30.3769	30.1619	29.6013	30.3404	30.1586	30.573	30.0755	29.969	30.9629	29.6217	29.5523
	O55022	O55022	Membrane-associated progesterone receptor component 1	Pgrmc1		24.9172	24.0372	24.511	24.2718	23.9205	24.6475	24.4958	23.1309	23.76	23.2159	23.4583	23.4906	24.2647	23.7235	24.0509	24.1722	24.6702	21.7376	23.5215	23.6482	23.2962	23.5293	23.6323	22.5311	23.5658	22.0137	23.7887	24.0345	23.9099	22.802	23.9289	22.8042	22.7579	22.0011	22.4056	23.047	23.7054	22.4181	22.9517	23.957	23.6562	24.196	24.2352	23.8838
	O55029	O55029	Coatomer subunit beta	Copb2		26.6617	26.7249	26.5252	25.7826	25.602	26.2551	26.7782	26.6157	26.1876	25.9597	25.5444	22.9319	23.4774	25.8405	26.3114	26.1746	25.7203	26.3411	24.9066	23.972	25.9946	26.1173	26.7335	26.0079	25.771	25.5411	21.7496	26.0262	24.9761	25.7864	25.9323	24.1213	25.32	24.8249	25.4103	24.8088	24.9866	25.4605	24.4775	23.0968	25.5643	25.3537	25.4276	25.5541
	O55128	O55128	Histone deacetylase complex subunit SAP18	Sap18		29.252	29.3982	29.4747	28.4395	28.915	29.609	29.0415	29.1911	30.5514	29.8298	29.2699	28.6911	29.127	29.4498	29.6674	29.7451	29.6838	30.3038	29.5143	29.9534	30.1689	29.8616	29.8499	29.3611	28.7731	28.8144	29.003	29.0558	29.8576	29.1093	29.2686	28.2586	30.3545	29.7148	29.5732	30.299	29.7482	29.8155	29.7486	29.3884	29.0553	29.0362	29.2867	28.4624
	O55135;A6PWZ2	O55135	Eukaryotic translation initiation factor 6	Eif6		22.0158	23.9147	26.1974	24.7613	23.6641	22.5352	23.7596	23.5013	23.3237	24.0289	23.7672	23.1918	24.4575	23.1685	25.2269	24.3042	22.6469	23.6048	23.401	23.7377	23.3695	22.636	22.6823	24.3663	22.1104	24.3159	23.3798	24.7344	26.5534	27.3985	23.047	22.7609	27.7361	23.062	28.3403	23.2387	28.825	28.1254	27.7331	27.7191	28.0437	27.6555	28.1792	27.1649
	O55142	O55142	60S ribosomal protein L35a	Rpl35a		30.2055	30.6866	31.1301	29.7307	29.3852	31.207	29.0137	30.6021	30.8824	31.181	30.3266	29.3865	30.0335	29.7711	30.9002	31.0617	30.1894	30.8871	30.6874	30.4432	31.3253	30.5798	30.2657	30.8021	32.3852	31.3632	31.7705	32.1354	33.8827	33.0553	32.0673	32.153	34.1539	34.2377	33.8677	34.2575	33.6754	33.6197	33.8894	34.0339	33.9005	33.7517	34.0239	33.4537
	O55143;O55143-2	O55143;O55143-2	Sarcoplasmic/endoplasmic reticulum calcium ATPase 2	Atp2a2		26.6303	27.3289	27.5419	26.8261	26.1161	27.8442	26.858	28.0045	27.0059	27.049	26.7552	25.5433	25.5398	25.0627	27.2007	27.2009	26.5255	26.7945	26.0506	24.805	26.497	26.7016	26.9987	27.7122	26.1425	25.3237	25.9068	26.0781	25.3553	25.9796	26.579	25.1799	25.5141	25.1715	26.1392	25.2308	25.5931	26.2602	20.3337	26.1393	25.4501	25.8653	26.063	26.1864
	O55187;O55187-2	O55187;O55187-2	E3 SUMO-protein ligase CBX4	Cbx4		22.4727	24.1346	23.5619	23.8263	24.6677	24.0947	24.0293	23.4456	24.1375	24.0994	23.2865	24.7495	24.2608	23.9301	24.8098	23.0206	22.696	22.9153	24.2918	23.4949	23.2434	23.1609	23.3309	22.8699	23.6354	23.4523	22.3853	24.7968	21.378	23.7864	22.68	23.2849	24.8893	21.5503	24.2375	24.823	24.035	22.7229	23.182	24.6517	22.2935	23.7478	24.2213	24.4125
	O55201;O55201-2;A0A140LJ34	O55201;O55201-2	Transcription elongation factor SPT5	Supt5h		22.2984	27.3179	27.2162	24.496	26.0595	27.5338	27.0514	26.8721	28.0851	27.384	26.4151	25.978	25.799	26.1542	27.3181	27.4211	25.8778	27.3673	26.876	27.6757	27.6075	27.1007	26.8963	27.5414	26.816	26.4635	25.7344	26.156	27.2381	26.7414	26.1862	25.9439	27.447	27.4832	27.4979	27.3079	27.3988	27.1619	27.7648	27.1011	27.0924	27.6838	26.8274	26.9982
	O55222;D3YZA5;A0A1B0GR42;A0A1B0GRF6	O55222;D3YZA5	Integrin-linked protein kinase	Ilk		24.6744	25.0455	25.1505	24.305	24.9631	24.9514	24.8411	25.1834	24.0839	24.3805	22.7553	22.7086	24.0187	24.0182	24.8395	24.7965	23.8187	24.5976	23.2983	21.8969	24.3747	23.7891	24.4219	23.2209	23.3672	24.1423	22.6078	24.9873	24.0708	23.3788	23.5962	23.5615	23.2198	24.338	24.3191	22.4938	24.7707	24.6517	22.5811	22.339	21.6534	24.6576	24.4674	24.5312
	O70126;P97477;P97477-2	O70126	Aurora kinase B	Aurkb		24.2952	24.8606	25.1579	22.9554	24.545	25.8551	23.7415	23.8703	24.166	24.0284	25.0112	23.7517	23.235	22.9227	24.4909	24.3764	22.9509	24.4879	24.8997	24.0474	24.2084	23.7993	24.7607	22.9715	24.1852	23.3809	22.3915	23.3878	21.6209	22.3383	23.5321	23.778	24.1337	23.8287	24.802	22.957	25.0572	24.5622	23.1828	22.9353	21.9276	21.6978	22.5	22.6912
	Q80XI4;O70172;F6RJE8	Q80XI4;O70172;F6RJE8	Phosphatidylinositol 5-phosphate 4-kinase type-2 beta;Phosphatidylinositol 5-phosphate 4-kinase type-2 alpha	Pip4k2b;Pip4k2a		24.3094	23.2768	23.2141	23.9283	25.1397	23.6426	24.3543	22.9219	23.7536	22.6972	24.0812	23.6141	23.531	24.4572	23.5244	23.4702	23.0343	23.4329	22.5396	23.1945	23.3211	23.6475	23.1075	23.0624	22.6712	23.0509	23.4284	23.0353	23.7543	21.546	23.3823	25.3787	23.4302	22.2531	23.2811	22.2368	22.6669	22.1726	22.9169	23.4716	22.3881	23.3838	22.8065	22.7545
	O70194	O70194	Eukaryotic translation initiation factor 3 subunit D	Eif3d		27.2591	28.1289	28.5193	27.2531	27.4628	28.5788	27.1606	27.9905	27.8973	28.4254	27.2651	27.4768	27.5508	27.8449	27.9839	28.6304	27.1744	28.4443	28.4243	25.2069	28.3619	28.0626	28.5076	28.1324	26.7745	25.4144	27.4457	26.8889	28.0882	27.2501	27.0666	26.8783	26.9024	22.7662	27.7013	22.5318	28.1929	28.6985	25.2724	26.6512	24.9045	28.314	27.8627	27.9105
	O70310	O70310	Glycylpeptide N-tetradecanoyltransferase 1	Nmt1		22.6668	24.3649	23.3818	23.4729	23.9978	23.9611	24.6637	24.5826	24.1465	23.986	24.5345	24.1235	22.9146	23.6339	24.3795	24.2653	22.222	24.6225	22.1684	23.7076	23.2129	23.1795	23.6854	23.4776	21.5061	24.3802	22.9221	23.7597	23.4319	22.9569	21.9382	22.9864	21.9485	22.0686	23.4033	23.2963	22.8309	22.1085	22.4745	22.9524	23.0714	23.4457	21.9756	22.4653
	O70318;Q80UE5;A0A1W2P7I2;Q80UE4;A0A1W2P6I5	O70318;Q80UE5;A0A1W2P7I2;Q80UE4	Band 4.1-like protein 2	Epb41l2;Epb4.1l2		26.2499	26.8858	25.9984	26.4528	27.0169	26.6232	27.7459	26.8915	26.9239	26.827	26.6555	25.9972	26.4347	26.1022	26.8415	26.4633	25.9891	26.9182	25.998	22.9432	26.0524	26.5764	26.8927	26.7572	22.5545	23.2996	24.3474	24.0622	22.9569	22.8087	26.0859	23.3533	22.2344	25.9064	21.29	21.8063	23.9133	25.3659	22.8176	22.0529	23.1091	25.8428	25.4282	26.3876
	O70551;F8WGJ7;B2KF32	O70551	SRSF protein kinase 1	Srpk1		25.5455	26.7752	26.3123	23.4618	26.4561	26.1988	24.8465	26.0446	26.5703	27.2379	28.2163	27.2034	28.025	27.3414	27.4898	27.1198	26.5299	27.7855	27.1938	26.7222	27.2266	26.8461	26.7079	26.7171	27.4277	27.1094	26.5234	27.5404	27.4468	27.549	27.3156	27.255	28.473	28.2296	28.1382	29.1725	28.8272	28.0467	28.2	29.1043	28.6562	27.0606	28.0234	28.2823
	O88342;A0A0J9YU05	O88342	WD repeat-containing protein 1	Wdr1		25.3557	25.1864	25.503	22.9334	22.1262	25.1583	23.6913	25.337	25.9205	25.1345	24.2889	22.8775	24.0638	24.5757	22.9918	25.6549	21.986	25.9293	25.0285	23.3037	25.3923	25.0071	25.3942	25.2904	24.9958	23.9433	24.1882	23.4819	24.0634	23.1369	25.1672	22.9195	23.0643	24.7439	22.5556	22.5742	22.7279	25.0153	24.4557	22.5768	23.021	24.777	24.6526	22.1684
	O88477	O88477	Insulin-like growth factor 2 mRNA-binding protein 1	Igf2bp1		30.2188	30.746	30.7992	29.8685	29.7107	31.005	30.6152	30.6089	31.7109	31.7959	32.2343	31.7333	32.666	32.3827	32.1263	31.5473	32.5165	31.6784	30.7815	30.0181	31.768	31.8463	31.3932	31.337	29.6665	28.8309	29.9916	29.5918	29.6534	30.031	29.3187	29.4142	31.021	31.0364	30.9436	30.4313	30.7945	30.7907	29.6894	31.1049	30.9546	30.6925	31.0404	30.9358
	O88532;F6V459;D3Z5G4;F6QJP7	O88532	Zinc finger RNA-binding protein	Zfr		25.8831	27.0424	27.692	26.2319	27.2528	27.2203	23.6714	26.4801	28.2431	28.6059	28.9701	28.6904	29.4094	28.9908	28.4823	28.2372	28.488	28.4443	28.4595	28.5667	28.6491	28.4563	28.0104	28.042	26.8612	26.8392	27.7457	26.4933	26.4621	26.224	26.846	27.0805	26.6402	27.543	27.1129	28.1976	27.0501	27.4256	27.1742	27.4428	26.5699	27.1494	26.6728	27.4193
	O88569;O88569-2;O88569-3;A0A0N4SUM2	O88569;O88569-2;O88569-3	Heterogeneous nuclear ribonucleoproteins A2/B1	Hnrnpa2b1		33.7062	34.5087	34.9428	33.0113	34.2584	34.8313	33.6905	33.6052	35.6379	35.1303	34.9822	35.5646	35.1342	35.062	35.2994	35.2567	35.1231	35.48	35.4209	35.9516	35.2439	34.9863	34.7395	34.5235	30.2901	31.4805	30.817	30.5588	30.7305	31.0058	30.4384	30.3738	33.3344	33.1524	33.0619	33.2349	32.6523	32.8145	32.9846	33.2622	32.4251	31.5516	32.2697	32.1076
	O88665	O88665	Bromodomain-containing protein 7	Brd7		23.2817	24.951	25.1577	25.0209	23.7583	25.5604	24.1678	22.7445	26.2189	20.9343	22.8887	24.2689	23.3403	24.1786	23.1382	22.6632	24.4747	25.6758	25.4489	22.3903	22.901	22.63	23.3347	22.195	22.0523	24.6476	22.4548	23.6419	26.3571	25.8376	23.4978	23.9969	25.8318	23.4748	26.6428	26.2682	26.5571	26.1879	25.3646	26.1505	25.4418	26.5243	26.2758	25.9248
	O88952;O88951;Q3TUM0	O88952	Protein lin-7 homolog C	Lin7c		23.0872	25.2189	25.684	23.554	24.1006	25.655	24.557	22.5199	25.8149	25.4477	23.98	23.9333	24.0173	22.9082	24.9485	25.0651	24.9106	25.5385	24.2472	24.0351	25.3021	25.1819	25.1214	26.2813	23.3597	24.2665	25.2523	25.0092	24.9194	25.2285	25.1734	24.7583	24.5121	24.8878	24.465	23.0197	25.4284	24.8159	22.7584	22.9515	20.8065	24.5501	24.7084	24.4597
	O89086;Q8BG13;S4R2M6	O89086;Q8BG13	RNA-binding protein 3	Rbm3		23.2938	26.3573	27.0076	23.9998	26.5548	28.0132	25.9414	26.2253	28.6572	27.359	23.5765	27.0705	26.3061	26.3196	29.0003	27.4968	26.7242	28.1578	27.7677	29.6006	27.2937	22.3007	28.1243	26.9565	21.9946	27.278	23.779	24.1927	22.8585	23.9589	23.3	25.4323	23.1658	25.6441	22.6574	25.3385	22.0715	22.2954	25.521	21.5052	22.6191	21.935	21.2328	22.647
	P01027;P01027-2;H3BKW9;H3BL60	P01027	Complement C3;Complement C3 beta chain;C3-beta-c;Complement C3 alpha chain;C3a anaphylatoxin;Acylation stimulating protein;Complement C3b alpha chain;Complement C3c alpha chain fragment 1;Complement C3dg fragment;Complement C3g fragment;Complement C3d fragment;Complement C3f fragment;Complement C3c alpha chain fragment 2	C3		31.9012	31.1871	30.5018	32.4562	32.2641	30.1796	32.5632	31.3314	29.6885	30.5782	32.0574	32.1415	31.9038	31.7707	30.0559	30.24	31.2011	30.4053	30.3105	31.055	31.0091	31.3758	30.2295	30.8249	31.3141	31.5036	31.6623	31.8049	30.6047	30.9699	31.4354	31.4886	29.58	30.1074	29.6873	30.4269	29.5262	29.9365	30.072	30.6769	29.6219	30.0907	30.0849	30.6504
	P01029	P01029	Complement C4-B;Complement C4 beta chain;Complement C4 alpha chain;C4a anaphylatoxin;Complement C4 gamma chain	C4b		30.1928	29.2203	28.6643	30.8304	30.7038	28.2826	30.6276	29.7026	27.9404	28.9865	30.2539	30.5703	30.021	30.0077	28.2624	28.6058	29.5102	28.6178	28.4868	29.3453	29.2079	29.3661	28.2936	28.8415	29.5459	29.6613	29.6622	29.7904	28.7728	29.0116	29.5872	29.7485	27.8625	28.4116	27.7587	28.3702	27.6842	27.734	27.6569	28.7876	27.6111	28.1785	28.4159	28.7995
	P01631;A0A140T8M0;A0A0B4J1I0;A0A075B5K8;F6XWB2;A0A140T8N1;A0A140T8M9;A0A075B5N0;A0A0G2JDE5	P01631;A0A140T8M0;A0A0B4J1I0	Ig kappa chain V-II region 26-10	Igkv1-110		30.6106	28.3023	28.7093	30.8409	29.6211	29.1741	28.1127	28.5921	26.8173	27.9287	29.0911	29.4645	28.714	29.3944	27.7199	28.3513	29.4987	27.664	27.8405	28.2647	29.1463	29.4463	27.5295	29.199	29.0005	29.2523	29.8823	28.9284	28.5743	29.9611	29.069	29.8709	27.0405	27.7646	27.5891	27.3749	26.9674	27.6252	27.6075	28.4712	27.4432	27.803	27.2755	28.1965
	P01645;P01644;P01647;P01646;A0A140T8M1;P01648;P04946;A0A075B5L0;P01649	P01645;P01644;P01647;P01646;A0A140T8M1;P01648	Ig kappa chain V-V region HP 93G7;Ig kappa chain V-V region HP R16.7;Ig kappa chain V-V region HP 124E1;Ig kappa chain V-V region HP 123E6;Ig kappa chain V-V region HP 91A3			28.471	26.2238	27.0809	27.4324	26.4771	27.3945	24.4742	26.6568	24.7437	25.764	25.4006	26.8603	25.8285	23.2422	26.1361	22.8321	26.712	23.4624	26.1792	25.792	24.2574	23.3408	26.919	26.8434	23.5303	26.9979	27.1157	26.511	26.014	27.6132	22.2771	27.5638	26.4412	26.3674	26.4698	25.5375	26.8263	27.0705	27.3441	22.1489	26.8606	27.4221	26.6653	27.5606
	P01654;P01656;P01655;A0A075B5P0	P01654;P01656;P01655;A0A075B5P0	Ig kappa chain V-III region PC 2880/PC 1229;Ig kappa chain V-III region MOPC 70;Ig kappa chain V-III region PC 7132	Igkv3-2		27.9879	27.2442	27.1786	28.4117	28.3274	26.923	27.3753	27.9193	25.6032	26.9976	27.4349	28.1027	27.347	27.2842	26.5036	26.7429	27.3682	26.3173	27.1571	27.0588	26.7664	27.6118	26.9651	27.125	27.8677	28.0023	27.677	27.9591	26.619	27.7953	28.0091	28.2039	26.291	26.9315	26.3769	26.8387	26.4581	26.7787	27.4273	22.1347	26.8865	26.9103	26.8046	27.6699
	P01660;A0A140T8M6;P01659;P01626;P01658	P01660;A0A140T8M6	Ig kappa chain V-III region PC 3741/TEPC 111			28.6192	28.0117	27.985	27.9697	28.3196	27.7136	24.0151	28.1154	26.4333	27.1446	23.9726	27.8354	22.8121	26.8093	27.0312	26.6629	27.9174	22.7746	27.309	28.0964	23.2952	27.8135	27.1679	22.403	28.3315	28.1776	28.7295	28.3712	21.3572	28.7003	27.978	28.9736	27.3054	26.9408	27.2063	26.9762	27.1723	27.2449	27.399	27.4904	27.2532	27.2564	27.2314	27.4369
	P01663;P01662;A0A075B5N8;A0A0G2JGN0;P01661	P01663;P01662;A0A075B5N8;A0A0G2JGN0;P01661	Ig kappa chain V-III region PC 4050;Ig kappa chain V-III region ABPC 22/PC 9245;Ig kappa chain V-III region MOPC 63	Igkv3-10		27.4896	26.6264	27.3313	26.9	27.5625	26.3513	23.5903	26.7634	24.5733	26.0811	25.5794	26.813	26.2917	26.5042	25.918	25.5006	27.3928	25	26.4141	26.4304	25.9472	26.5119	26.7167	27.3617	27.3239	26.7442	27.7079	27.0068	25.873	28.049	26.7547	28.0261	26.7824	22.3017	26.9269	22.3703	27.0144	26.7832	22.6504	26.4437	26.702	26.6432	25.6479	26.6067
	P01666;P01665;A0A140T8Q4;P01669;P01667;P01668;P01664;A0A140T8Q0	P01666;P01665;A0A140T8Q4;P01669;P01667;P01668;P01664	Ig kappa chain V-III region PC 7183;Ig kappa chain V-III region PC 7043;Ig kappa chain V-III region PC 7769;Ig kappa chain V-III region PC 6308;Ig kappa chain V-III region PC 7210;Ig kappa chain V-III region CBPC 101			27.9009	26.2539	26.524	27.2618	27.4646	26.5378	26.3414	27.307	25.1638	26.5846	25.5948	27.8498	26.2231	26.8913	25.9168	26.0831	26.942	24.9561	25.935	25.785	25.1252	26.264	25.8873	26.8409	26.2135	26.6277	27.0112	26.2545	22.4395	26.2091	26.1381	27.2426	26.1269	25.624	23.4625	23.0646	20.8993	23.5687	24.053	27.5726	26.0928	25.6093	25.8109	27.3483
	P01671;P01673	P01671;P01673	Ig kappa chain V-III region PC 7175;Ig kappa chain V-III region PC 2485/PC 4039			30.7511	29.7249	30.343	30.952	30.7231	29.8935	28.7002	29.8253	27.6269	28.6516	29.046	30.2619	29.8846	29.4597	28.5704	28.3637	29.9045	27.8584	29.2519	28.9539	28.8647	29.5617	29.4096	30.0148	30.0972	29.2459	30.2899	29.5862	28.7447	30.7196	29.6417	30.9364	29.1149	28.5038	29.0811	28.525	29.3356	29.4721	29.7871	29.5158	29.4981	29.3796	29.1625	29.7658
	P01679;P01678;P01677;P01676;P01675;A0A075B5L5;A0A0G2JGE7	P01679;P01678;P01677;P01676;P01675;A0A075B5L5;A0A0G2JGE7	Ig kappa chain V-VI region J539;Ig kappa chain V-VI region SAPC 10;Ig kappa chain V-VI region TEPC 601/TEPC 191;Ig kappa chain V-VI region XRPC 24;Ig kappa chain V-VI region XRPC 44	Igkv4-86		28.6955	27.9307	27.2901	29.0676	28.7646	27.0986	28.5986	27.9663	26.2694	27.647	28.3556	28.5209	28.9084	28.4706	26.7838	27.0492	27.7493	26.7484	27.0016	27.7749	27.0586	27.5165	26.9621	26.886	28.0161	28.4863	28.0641	28.6211	26.9664	27.843	28.2475	28.4308	26.6239	26.8293	26.39	26.7804	25.773	26.6792	26.0047	27.2916	26.8152	27.2041	26.8673	28.0339
	P01786	P01786	Ig heavy chain V region MOPC 47A			25.9658	24.6131	25.7678	26.2957	25.1515	25.0709	25.0402	25.0715	23.6544	23.2608	23.3043	22.6959	23.2744	24.3932	24.3272	24.2203	25.6108	23.762	24.832	23.5509	21.8952	25.062	24.0746	25.1765	25.4847	24.5573	22.9441	22.8659	22.5111	26.2612	23.8068	26.499	21.2994	22.5605	23.2851	23.4005	23.4014	22.6587	21.5535	25.0992	25.386	25.4056	22.3733	25.7191
	P01801;P01804;P01803;P01799;P01797;P01796;A0A0A6YWU3	P01801;P01804;P01803;P01799;P01797;P01796;A0A0A6YWU3	Ig heavy chain V-III region J606;Ig heavy chain V-III region HPC76;Ig heavy chain V region AMPC1;Ig heavy chain V-III region ABE-47N;Ig heavy chain V-III region U61;Ig heavy chain V-III region A4	Ighv6-7		29.418	28.3745	27.7482	30.1995	29.7389	27.6613	30.3015	28.8308	27.2654	28.2111	29.5114	29.4241	29.4099	28.9226	27.4122	27.9208	28.0939	27.4056	28.3513	28.0937	27.9832	28.1452	27.1836	27.8219	27.8927	28.8658	28.5999	29.9187	28.169	27.6393	28.2931	28.3898	26.0194	27.6859	27.1238	27.6292	25.8991	26.7286	27.3507	27.0112	26.1069	27.1691	27.1579	26.984
	P01806;P01808;P01807;A0A075B5R5;P01811;P01809;P01810;A0A075B5R0;A0A0B4J1P4	P01806;P01808;P01807;A0A075B5R5;P01811;P01809;P01810	Ig heavy chain V region 441;Ig heavy chain V region T601;Ig heavy chain V region X44;Ig heavy chain V region UPC10;Ig heavy chain V region X24;Ig heavy chain V region J539	Ighv4-1		29.5444	29.3907	27.5829	30.4449	30.0779	27.9299	30.8681	29.6945	28.0046	28.9323	30.4546	29.8261	30.1582	29.6126	28.0723	28.042	28.3923	28.6156	28.5445	29.1164	28.5949	29.0069	28.1425	28.2055	29.217	29.5425	29.2876	30.1346	28.6645	28.3757	29.4319	29.0965	26.8904	28.106	27.4873	28.5657	27.252	27.9235	28.2423	27.7721	26.8214	24.2293	23.3792	28.5285
	P01820;A0A075B697;P01819	P01820;A0A075B697;P01819	Ig heavy chain V region PJ14;Ig heavy chain V region MOPC 141	Ighv2-9-1		23.4115	24.1223	22.5436	23.6312	22.947	23.3093	23.8583	23.6106	24.446	24.8286	23.4074	24.4455	21.8303	23.7438	22.1658	23.3355	22.8373	22.0432	22.9723	23.1973	23.7629	23.7497	22.4219	22.5011	23.7207	22.8792	23.5257	24.3474	23.2981	22.0798	23.444	20.7532	23.8227	23.8603	24.0742	22.9069	23.2949	23.101	22.6599	21.322	25.1587	24.5848	24.4658	25.8928
	P01837	P01837	Ig kappa chain C region			38.1719	37.3958	36.9195	37.9869	38.7926	36.3544	37.9026	37.9306	35.5489	36.8749	37.4964	38.4998	37.7885	38.1075	36.5758	36.5228	37.654	36.1077	37.6964	37.6667	36.1581	37.2865	37.6014	37.0406	38.0652	38.2784	37.4397	38.1666	36.658	35.3884	37.5959	38.1962	35.9467	36.2305	36.3334	36.4538	36.4097	36.9141	36.9127	36.3102	36.2612	36.5394	36.8171	37.5142
	Q99JC1;P01844	Q99JC1;P01844	Ig lambda-2 chain C region	Iglc2		27.3578	27.619	26.5036	28.0463	28.2933	26.1808	23.8946	27.273	25.6007	26.7027	27.4899	28.0667	27.9364	27.8724	26.0995	27.0745	27.0154	24.371	26.1569	26.8209	26.437	27.4406	26.1098	26.8236	27.521	27.5441	27.2739	27.7527	24.3753	26.5154	27.5044	27.6762	22.5143	25.6316	25.3344	22.8177	25.9834	26.0778	27.0271	25.8646	26.0789	26.3116	25.973	25.846
	P01863;P01865;P84751;A0A0A6YY53;F6TQW2;P01864	P01863;P01865	Ig gamma-2A chain C region, A allele;Ig gamma-2A chain C region, membrane-bound form	Ighg;Igh-1a		35.2481	33.7232	33.8299	35.0225	34.6597	33.1846	33.9222	34.1081	32.3633	33.3892	34.3175	34.7697	34.1645	34.3137	33.0189	33.0532	34.2988	32.534	33.4933	33.4473	33.5844	34.2791	33.245	33.7646	34.2849	34.2111	34.8169	34.4625	33.1933	34.2003	34.4064	34.8937	32.8818	32.8504	33.2227	33.2664	33.023	33.302	33.6861	33.5996	32.9473	33.049	33.4484	33.6419
	P01867-2;P01867	P01867-2;P01867	Ig gamma-2B chain C region	Igh-3		29.5589	22.5266	29.3817	28.9242	28.3397	28.6349	22.9919	28.7647	23.4466	26.7863	23.7794	28.3253	24.456	27.569	27.2882	27.2648	29.2762	24.5791	28.4776	23.0025	27.1218	28.6065	28.387	29.1025	29.1407	28.4773	29.3928	22.7931	24.4093	29.3588	23.3958	23.3763	28.4727	27.3174	28.4149	22.8227	28.4318	28.9137	28.7287	28.3841	29.0499	29.3238	28.8879	29.3239
	P01868;P01869	P01868;P01869	Ig gamma-1 chain C region secreted form;Ig gamma-1 chain C region, membrane-bound form	Ighg1		38.7991	37.9479	37.8516	38.508	39.6011	37.2546	38.3138	38.2399	35.9619	37.3707	37.7064	39.1618	38.3225	38.7407	37.1995	37.2	38.4081	36.8718	37.939	38.3517	37.162	38.4636	37.7466	38.1176	38.9621	38.58	38.6769	38.9669	36.8306	38.0999	38.3711	38.9369	36.65	36.962	37.1126	36.843	37.0681	37.2149	37.7031	37.31	37.1571	36.9655	37.2902	38.0286
	P01872;P01872-2;A0A075B5P6;A0A075B6A0	P01872;P01872-2;A0A075B5P6;A0A075B6A0	Ig mu chain C region	Ighm		31.3652	30.846	30.8026	31.657	32.2421	30.475	31.0676	31.1487	29.2828	30.3283	30.4495	31.9411	31.5297	31.5837	29.9568	30.1868	31.2429	29.8881	30.4386	30.8999	29.9081	30.8676	30.4145	30.4655	31.5645	31.3846	31.5487	31.4359	30.2277	31.1053	31.0215	31.688	29.4376	29.9687	29.6025	30.0428	29.6498	29.981	30.3812	30.1205	29.7604	30.0689	30.3557	30.7861
	P01942;Q91VB8	P01942;Q91VB8	Hemoglobin subunit alpha	Hba;haemaglobin alpha 2		22.9236	24.2786	25.4352	24.7632	24.3471	27.031	24.758	23.5931	23.4227	23.3306	22.6065	25.7348	21.6781	26.3968	25.8096	22.9896	26.733	23.5798	22.779	23.1976	25.839	25.6504	24.8996	25.858	22.8909	25.9463	28.04	23.1541	26.0381	26.3899	22.4464	22.5998	21.7447	22.3608	21.3976	26.2054	25.0222	24.1774	23.2612	25.4333	26.2582	27.277	27.8221	24.5677
	P05213;Q3UX10	P05213	Tubulin alpha-1B chain	Tuba1b		28.6961	30.2207	30.7645	28.7788	29.6596	30.366	29.1364	30.2871	29.5807	29.9946	28.4122	28.3285	28.5819	28.9966	30.2806	29.9107	30.202	29.2664	30.0109	28.8607	28.5185	29.5137	31.3283	30.605	29.8234	28.7517	29.021	29.0911	28.2381	29.6823	28.9495	29.8945	30.0194	29.0371	30.0137	27.9379	30.9375	30.8316	29.7698	29.1925	30.0264	29.9328	29.669	30.3629
	P05627	P05627	Transcription factor AP-1	Jun		25.6098	26.6688	26.2952	23.2872	25.2371	26.5312	25.3273	25.9053	26.6418	26.5777	23.3162	24.2939	25.1885	23.4838	25.9535	26.0515	25.0542	26.2005	25.6272	25.2664	26.3233	22.9033	25.5982	26.0415	22.6839	23.1234	24.1405	23.4516	24.7801	24.0611	21.8063	23.246	23.6928	22.8243	22.9464	22.9363	21.9203	22.6227	22.6856	22.565	21.97	22.9559	22.4582	23.0547
	P07309	P07309	Transthyretin	Ttr		26.0119	26.2037	22.0314	27.4309	27.5878	24.0775	27.7434	26.5264	24.0076	25.565	26.8695	26.7902	26.5085	26.1453	24.7571	21.7099	22.3079	22.1585	21.7567	22.4844	24.473	23.46	24.7457	24.2482	25.8173	25.9586	22.7338	27.237	25.3204	23.0537	25.9243	21.7536	22.6916	23.1412	23.0255	22.2699	23.4755	22.474	23.2479	22.9856	20.5248	23.7844	22.4791	24.8505
	P07724	P07724	Serum albumin	Alb		31.1397	30.692	30.2863	31.4758	31.7715	29.6885	31.7034	30.8112	29.364	30.4538	31.1304	31.7949	31.3761	31.4041	29.818	29.9017	30.8819	30.0343	29.9507	30.8794	30.3706	30.6703	30.0409	30.3338	31.1142	31.2868	31.162	31.574	30.3436	30.7059	31.1911	31.4752	29.1417	29.8669	29.5602	30.0606	29.4827	29.6899	29.8578	29.8934	29.0324	29.6016	29.3457	30.0252
	P07759;A0A0R4J0I1;P29621;E9Q499	P07759;A0A0R4J0I1	Serine protease inhibitor A3K	Serpina3k		28.9028	28.2301	27.8984	29.5347	29.7068	27.6253	29.257	28.7975	26.833	27.6672	28.7471	29.2379	29.1548	28.7813	26.9749	27.1599	28.0847	27.6451	27.2612	28.3791	27.8863	28.3688	27.3193	27.9962	28.4799	28.805	28.7008	29.2255	28.4714	28.3527	28.7445	28.731	26.5744	27.3562	26.8345	27.7003	26.5475	27.1298	27.2209	27.816	26.855	27.1443	26.9577	27.6996
	P07901;B7ZC50;B7ZC49;A2A6A2	P07901	Heat shock protein HSP 90-alpha	Hsp90aa1		29.4239	29.2243	29.3799	28.4732	29.5671	29.5503	29.164	29.5008	29.938	29.0787	27.9797	28.6333	28.3104	29.0823	29.8984	29.6049	29.3088	29.6815	28.9833	28.6942	28.7044	29.1233	30.0804	29.4472	29.2791	28.2045	28.9769	29.2935	28.3201	29.119	29.1448	28.8882	28.4306	28.227	28.4454	28.2633	28.2832	28.592	27.304	28.2341	27.9038	28.6922	28.6272	28.6118
	P08113;F7C312	P08113;F7C312	Endoplasmin	Hsp90b1		27.7299	27.8826	27.7797	28.0425	28.2801	27.6899	28.3468	28.0054	28.2893	27.8558	28.0158	27.6467	27.4559	28.0806	27.8743	27.8658	27.4243	28.1801	27.4314	27.4184	27.8611	27.6281	27.8082	27.6586	27.0711	27.3252	27.347	27.8019	26.866	27.5189	27.1988	27.3433	26.1943	27.1316	27.1202	26.7681	26.5545	27.1494	25.5064	27.0383	26.0419	27.5638	27.2645	27.3197
	P08249;A0A0G2JGY4;A0A0G2JF23	P08249;A0A0G2JGY4;A0A0G2JF23	Malate dehydrogenase, mitochondrial	Mdh2		23.9815	24.1651	23.6118	22.6678	24.1465	25.1081	23.9697	23.0887	25.9191	22.7012	24.0141	23.4871	22.6618	23.5582	24.8924	24.4664	25.0968	24.1694	24.3335	22.9637	22.9875	24.6162	25.6489	24.9097	22.1555	24.3973	22.4261	23.6822	24.564	24.5292	23.6925	22.4011	24.2476	23.4598	22.2923	23.9533	23.2005	23.9167	22.9736	21.3862	21.7469	22.2274	22.457	22.5791
	P08551	P08551	Neurofilament light polypeptide	Nefl		25.5373	27.3003	27.4279	26.6931	25.502	27.1925	25.3148	26.7394	26.4331	26.1468	22.9235	23.9839	25.5421	23.3089	26.061	27.2418	25.7211	27.3084	25.8036	27.5894	26.8146	27.0459	25.7656	27.0774	22.3352	24.8689	26.2136	24.1488	25.3018	26.9922	25.2269	24.4787	24.693	22.9716	25.2571	24.5727	25.0489	24.9781	23.124	22.4606	22.4246	26.3815	26.4006	25.5732
	P08752	P08752	Guanine nucleotide-binding protein G(i) subunit alpha-2	Gnai2		26.9118	27.4191	26.5942	26.4096	26.6287	26.1359	24.2609	26.757	26.9959	27.3382	24.1318	26.0003	26.1473	26.1444	26.6779	26.2454	24.081	27.7214	26.4823	25.7396	26.537	26.7852	27.6164	27.3301	26.6444	22.6832	23.3583	26.6607	26.1529	26.138	26.1897	25.4628	26.7175	25.3882	26.0222	21.6111	27.0739	26.1914	26.0677	25.6851	26.52	22.2476	22.6745	26.4236
	P09021;P10629;P09024;P09025;P09632;P09633;P09079;F6W0B3;P10629-2;P32043;P02830;P09092;P20615;P28357	P09021	Homeobox protein Hox-A5	Hoxa5		26.0591	25.7479	25.0933	27.0547	26.7464	24.3032	26.7939	25.8596	24.9026	25.9711	26.7005	26.2578	26.9199	27.057	24.7896	25.27	25.3678	25.29	24.6399	26.5205	26.0765	25.5237	24.7013	25.2236	25.7203	26.2345	26.0695	26.1666	24.7699	25.4814	26.0276	25.4996	25.4589	23.413	23.2079	25.9624	20.6903	25.4717	25.1351	24.9888	21.8305	24.8625	22.1782	24.6972
	P09103;E9Q8G8	P09103	Protein disulfide-isomerase	P4hb		24.2798	23.9771	24.041	24.097	24.9418	24.5765	25.3442	24.4488	24.7556	22.6446	23.194	24.1544	24.7643	24.2048	24.7286	24.8386	24.6261	24.2859	23.8906	24.8487	24.2259	24.9779	24.9518	24.5265	22.3155	24.4104	23.1777	23.3289	22.611	22.7517	24.7667	24.4435	24.083	21.4044	21.2243	23.1684	21.0667	21.5928	22.1951	24.714	24.3479	24.5375	24.4165	22.8996
	P09405;A0A087WRM5	P09405	Nucleolin	Ncl		31.6168	33.0814	33.2103	31.7221	32.6918	33.483	32.0779	32.5486	33.624	33.6349	33.2483	32.3261	32.8354	32.952	32.6285	33.8929	32.3034	34.1825	33.5143	33.2802	33.9781	33.5916	32.9837	33.3718	33.996	32.9817	33.4091	33.8404	35.416	34.1272	32.9524	33.9585	34.6477	34.867	34.4449	34.2907	34.5935	34.6439	34.6038	34.7213	34.3949	35.3139	34.163	34.7551
	P09411;S4R2M7	P09411;S4R2M7	Phosphoglycerate kinase 1;Phosphoglycerate kinase	Pgk1		28.2278	28.4653	28.6053	27.287	28.1216	28.7298	28.5045	28.5826	28.5796	28.2343	27.9308	27.6091	27.5042	27.5359	28.5895	28.7018	28.4936	28.7898	27.7411	27.3617	28.0031	28.355	28.8058	28.8032	27.7341	27.7502	28.4521	28.2589	27.8269	28.3699	28.3582	27.6287	27.5346	28.3273	27.4482	27.0977	27.3722	27.9181	26.7907	26.8299	26.4458	28.0984	27.3192	27.3908
	Q3THW5;P0C0S6;Q8R029;Q3UA95;G3UWL7	Q3THW5;P0C0S6;Q8R029	Histone H2A.V;Histone H2A.Z;Histone H2A	H2afv;H2afz		32.0451	33.096	33.8316	33.4803	32.9409	34.0319	32.3274	32.5394	33.1584	33.8292	31.0102	29.9706	30.0747	30.5877	33.425	33.0506	32.2307	33.7105	33.4715	33.6264	32.1189	32.6719	32.9805	33.3513	31.8094	30.2447	30.3715	30.8408	31.6242	31.765	30.0258	32.4034	33.2166	33.3428	32.832	30.9818	34.104	33.7715	33.6282	33.6709	33.7588	34.0451	34.0133	32.6441
	P0DP28;P0DP27;P0DP26;Q3UKW2;Q9D6P8;A0A1Y7VK66;P20801	P0DP28;P0DP27;P0DP26;Q3UKW2;Q9D6P8	Calmodulin-like protein 3	Calm1;Calml3		28.4839	28.3994	27.5704	28.1861	28.5202	28.1232	29.5956	27.6534	28.1618	28.2997	28.7004	27.6646	28.1984	28.3549	27.2441	27.4618	27.1878	28.1585	27.3619	27.6041	27.594	27.7727	27.191	27.6868	27.7957	27.9235	27.9881	27.1744	28.2649	28.1294	28.3274	26.7199	27.8872	27.5011	27.4582	28.2406	27.0655	26.8771	27.1699	27.6207	27.5877	28.0245	28.2258	27.1325
	P10126;D3YZ68;D3Z3I8	P10126	Elongation factor 1-alpha 1	Eef1a1		31.4671	32.0134	32.5526	31.6196	31.3928	32.4304	31.8067	32.3531	31.8412	31.9048	31.3422	30.8559	30.8959	31.0428	32.2258	32.2882	31.9938	31.9786	31.6899	30.8121	31.3797	32.0084	32.787	32.3222	31.4286	31.0957	31.02	31.3194	31.0786	31.8226	31.1087	31.3855	31.3446	31.0379	31.383	30.5272	31.5802	32.0233	30.7396	31.373	31.1176	31.7539	31.883	32.0073
	P10853;Q64475;Q8CGP1;Q8CBB6;Q8CGP2;Q8CGP2-2;P70696	P10853;Q64475;Q8CGP1;Q8CBB6;Q8CGP2;Q8CGP2-2;P70696	Histone H2B type 1-F/J/L;Histone H2B type 1-B;Histone H2B type 1-K;Histone H2B;Histone H2B type 1-P;Histone H2B type 1-A	Hist1h2bf;Hist1h2bb;Hist1h2bk;Hist1h2br;Hist1h2bp;Hist1h2ba		22.8817	24.5109	23.3878	24.1759	25.2033	22.7638	24.8215	23.5317	22.9342	24.5657	24.119	23.5167	23.3632	22.8019	22.99	22.8613	23.9132	23.4519	22.7624	23.3621	22.8129	23.6501	22.5829	23.0763	23.8388	23.6775	22.6413	23.5518	24.4421	25.8477	23.3195	27.665	23.1478	22.305	22.1311	23.1135	29.9643	28.9315	23.2505	22.4883	28.367	28.1232	27.2084	27.9442
	P10854;Q6ZWY9;Q64478	P10854;Q6ZWY9;Q64478	Histone H2B type 1-M;Histone H2B type 1-C/E/G;Histone H2B type 1-H	Hist1h2bm;Hist1h2bc;Hist1h2bh		35.7925	36.2979	36.3398	34.8931	35.218	36.4928	33.6134	35.8578	36.8576	36.0923	32.2493	32.9947	33.683	34.191	36.7811	36.6533	35.9366	36.3906	37.1756	36.9971	36.8034	36.3689	36.9515	36.0196	36.399	35.0199	35.0516	35.4956	36.3357	36.4658	34.4355	36.1805	36.4677	37.5104	36.8677	35.7645	36.9705	36.9749	37.1397	36.2962	36.8271	37.2448	36.8974	36.7878
	P10922	P10922	Histone H1.0;Histone H1.0, N-terminally processed	H1f0		28.2828	29.3518	29.1265	29.4661	29.0691	29.3255	29.5758	29.0399	29.9701	30.2721	31.4516	29.7916	30.7025	29.9738	29.5033	30.1643	28.9217	30.5156	29.5471	29.5551	30.2857	29.9424	28.4857	29.4866	31.8641	32.6352	32.2973	32.3435	32.2538	31.319	32.0416	31.0025	30.3843	30.9543	30.5957	31.8236	30.1957	30.3991	30.7284	30.542	29.5173	30.386	31.0427	30.696
	P11031	P11031	Activated RNA polymerase II transcriptional coactivator p15	Sub1		31.6175	30.6623	31.0916	30.2356	29.8842	31.002	30.407	31.1402	31.4385	30.8182	29.6979	30.5533	29.0629	30.4037	30.8662	31.2468	31.148	31.2096	30.901	29.5221	31.5334	30.5834	31.3218	31.5427	29.3123	29.4061	30.3576	29.5281	30.4013	29.6047	29.3927	28.4863	29.7285	27.5555	30.0803	26.8212	29.7543	29.4565	26.152	28.3425	27.1725	29.5019	29.3431	29.8784
	P11103;P11103-2	P11103;P11103-2	Poly [ADP-ribose] polymerase 1	Parp1		30.1015	30.0368	29.3134	29.2568	29.6233	29.7911	31.1041	29.7579	31.1504	29.7628	29.9622	28.2756	29.4636	28.7436	30.4993	29.7098	29.6566	30.4423	29.6605	28.8435	30.3288	30.4168	30.3694	29.8011	28.3303	28.6637	29.2542	28.3249	29.5649	30.382	28.3028	29.4871	29.3781	29.849	28.98	29.4978	28.6597	29.4845	29.5418	29.9835	29.4615	31.0723	29.3055	29.8967
	P11440;D3Z2T9;Q80YP0	P11440;D3Z2T9	Cyclin-dependent kinase 1	Cdk1		26.3404	26.5171	26.1729	25.6484	25.6152	26.3706	27.1526	26.4712	25.755	22.0143	23.8137	23.5247	24.5171	22.1747	26.3215	25.8089	23.9304	26.0018	22.9916	24.5174	23.9569	23.2511	25.8669	25.6663	23.8906	22.4226	24.5284	25.8967	23.1544	23.5869	23.243	24.0149	21.5645	22.6228	22.6407	23.032	22.7608	24.8776	22.934	22.3906	21.6293	25.5635	21.9194	25.5338
	P11499;E9Q3D6;E9Q0C3;E9PX27;D3Z1R1	P11499	Heat shock protein HSP 90-beta	Hsp90ab1		31.5825	31.8627	31.9197	31.2646	31.582	31.9231	31.1554	32.1686	32.0548	31.4254	30.9124	30.972	30.5268	31.2401	31.8803	32.0669	31.5483	31.7951	31.0185	30.3885	31.261	31.7506	32.1153	31.8121	31.2236	30.4067	31.1871	31.1957	30.4786	31.2038	31.3895	30.8376	30.6502	30.645	30.549	30.3272	30.5295	31.2576	29.6718	30.7763	29.9078	31.1792	30.986	30.974
	P11983;P11983-2;F2Z483	P11983;P11983-2	T-complex protein 1 subunit alpha	Tcp1		28.9667	28.9188	28.9603	28.7505	29.0011	29.1925	28.7442	29.3026	29.2436	28.418	28.2891	27.6913	27.77	28.2254	28.6794	28.5363	28.4647	28.6239	28.014	27.6676	28.2176	28.5614	28.8968	29.1794	27.9258	27.1983	27.9455	28.0506	27.4319	28.0742	28.2107	27.8684	27.5538	27.1513	27.4363	26.4204	27.3966	28.1247	26.8616	27.3487	26.9647	27.7557	27.5562	27.5795
	P12025	P12025	Midkine	Mdk		22.7552	24.0866	22.9508	24.4804	24.0876	22.0478	24.7114	23.6857	23.3044	24.5045	24.5928	23.5552	23.895	24.2165	23.3452	23.3775	25.3253	23.472	23.7911	24.2085	23.0912	21.6775	23.947	25.3126	26.5489	26.3938	26.3315	26.1142	22.0541	26.6947	25.8341	25.4928	25.4799	23.0371	26.0352	25.6973	22.3337	25.3545	25.8962	25.947	26.2426	25.0503	26.533	25.8562
	P12970;A0A140T8L3;V9GX35	P12970;A0A140T8L3	60S ribosomal protein L7a	Rpl7a		30.9096	31.8269	32.2479	30.6692	30.6172	32.3875	30.394	31.5365	31.6112	31.9923	30.5882	30.6512	31.3584	30.6781	32.0367	32.1752	31.3084	31.9835	32.0307	31.1487	31.8379	31.704	31.7171	32.2882	33.3982	32.6324	33.2868	33.277	34.9841	34.226	32.9741	33.8849	35.7525	35.5087	35.7915	35.2185	35.3495	35.3305	35.44	35.9345	35.7847	35.4397	35.6072	34.6596
	P14106	P14106	Complement C1q subcomponent subunit B	C1qb		31.1536	29.8795	30.3908	31.7851	30.9271	29.6921	30.5363	30.5576	28.909	29.6815	31.0204	30.7836	30.5696	30.4129	29.4257	29.1241	30.3495	29.3775	29.9477	30.0675	30.1558	30.5526	29.9304	30.2288	30.8045	30.411	31.0634	30.8035	30.3333	30.8355	30.8243	31.164	29.478	29.9382	29.9736	29.8201	29.8024	30.2971	30.2305	30.5104	30.236	30.0951	29.837	30.5417
	P14115	P14115	60S ribosomal protein L27a	Rpl27a		28.3334	28.4571	29.077	28.1514	28.0014	29.0607	28.4361	29.1186	28.6027	30.1321	30.312	29.558	30.3981	29.3421	30.5036	30.1045	29.4543	29.3623	29.6996	29.2238	29.6355	29.6467	29.7513	28.9399	31.6948	30.9431	30.2746	30.7346	31.251	31.5737	31.5866	30.0153	31.9424	32.2372	32.3423	32.6569	31.4835	31.7144	32.2104	32.4987	32.6883	31.7168	32.9092	31.9402
	P14131	P14131	40S ribosomal protein S16	Rps16		34.4	34.0137	33.8005	35.0362	34.4542	33.6456	34.858	34.3713	33.1961	34.0242	34.3589	34.1718	34.4676	34.021	33.905	33.5936	33.9312	33.5931	33.5398	33.5975	34.1474	34.1074	33.7488	33.5872	34.2356	33.6646	33.8793	34.4543	34.0461	33.3675	34.366	34.3061	34.0568	33.931	33.7676	34.2707	33.9639	33.7169	34.0936	34.4284	34.5433	33.4981	34.0871	34.4132
	P14148;F6XI62	P14148;F6XI62	60S ribosomal protein L7	Rpl7		29.3558	30.2422	30.2742	29.0504	28.7448	30.829	28.4039	30.3956	28.6853	30.4591	28.9309	29.7037	29.6176	30.1375	30.1694	30.4313	29.5875	30.521	30.5193	29.8226	30.6058	29.7226	30.3956	30.9126	31.7146	30.9633	30.7665	31.0621	30.5915	31.4935	30.5633	31.847	30.9309	30.3074	32.2393	30.8017	33.3263	32.0221	32.0906	30.9933	32.438	30.8057	30.5289	32.1046
	P14206;A0A1L1SUK3;A0A1L1SRW0	P14206;A0A1L1SUK3	40S ribosomal protein SA	Rpsa		25.4384	26.3715	26.4626	25.7573	25.952	26.494	23.0325	26.8312	26.7868	26.0017	25.3589	25.2562	24.1233	25.3494	26.6877	26.3948	25.7551	26.3132	25.6694	25.2815	25.6835	26.1209	27.0652	26.8428	25.8243	25.3948	25.7244	22.97	26.1125	26.5218	26.1008	25.3837	26.4514	25.9521	26.2411	25.5212	26.1826	26.3025	25.6677	26.0419	25.9794	26.6449	26.6527	26.3644
	P14576;E9PXC0;A0A1W2P809;A0A1Y7VJJ0;P14576-2	P14576;E9PXC0	Signal recognition particle 54 kDa protein	Srp54;Srp54c		23.0477	26.2119	25.914	23.8492	25.9479	26.0233	24.5294	26.485	26.1456	25.824	23.9777	23.2732	22.9983	23.889	26.2674	26.2072	25.4925	26.2045	24.3033	25.3217	25.3282	25.8229	25.7241	25.8659	23.4633	25.9539	22.0911	25.7233	22.2091	23.9245	24.0257	21.9849	21.3096	22.554	23.683	21.9953	22.5808	25.7068	22.406	22.0214	22.5789	22.1424	22.3986	25.1532
	P14685;F7B7L8	P14685	26S proteasome non-ATPase regulatory subunit 3	Psmd3		26.2883	26.9061	26.1719	26.3052	25.8846	26.2959	26.7056	25.8466	26.0769	25.9265	25.6707	25.1887	26.0555	25.5196	26.2948	26.1707	24.9758	25.2592	25.1063	23.3322	25.7487	24.2307	26.5746	26.0312	25.8101	25.4415	25.7078	26.8089	22.8196	23.6005	24.0982	25.7051	23.7392	25.4635	25.8195	25.7169	24.6221	24.896	24.3702	24.0685	23.5486	21.8063	25.0308	23.2388
	P14733	P14733	Lamin-B1	Lmnb1		29.5336	30.0935	30.1891	29.3435	29.7305	30.543	29.3616	30.2112	30.7685	30.1788	28.9109	28.8785	28.7668	29.922	30.0089	30.5613	29.3673	30.5933	30.1443	30.908	30.1564	30.2167	30.3618	30.0634	29.1398	30.4464	29.6131	29.2848	29.8068	29.4627	29.6809	28.5306	29.0892	28.7235	29.1368	29.9647	29.3996	29.4365	28.3767	28.5834	27.2462	29.2257	29.4985	29.1528
	P14869;S4R1N1;D3YVM5	P14869;S4R1N1;D3YVM5	60S acidic ribosomal protein P0	Rplp0		28.4631	29.8933	29.7973	28.4877	29.0163	29.8242	28.2943	29.5407	30.4454	29.9195	28.9897	28.2617	28.5031	28.9677	30.0124	30.3888	29.3376	30.5651	29.8179	29.4791	29.7313	29.8129	30.1948	28.8817	30.633	29.6429	29.8847	30.4806	32.1068	31.0799	29.971	30.9823	33.6362	33.4428	33.1864	33.0989	33.4534	33.1061	33.5405	33.1189	33.8938	33.0851	32.9582	32.5207
	P16125;D3Z7F0;A0A0N4SVV8	P16125;D3Z7F0	L-lactate dehydrogenase B chain;L-lactate dehydrogenase	Ldhb		26.4207	26.6321	26.7128	25.4241	27.1947	26.6613	26.4787	26.5334	26.9552	25.916	25.007	24.1085	22.6503	26.4028	26.6258	25.5713	26.3207	26.6264	25.4937	25.5077	25.3559	25.4753	26.8169	25.982	25.6533	24.5997	23.2407	22.8426	25.4802	23.375	26.528	25.0293	24.2621	25.5251	25.4863	25.2828	25.0677	25.0132	21.9114	21.636	22.9184	25.617	25.8297	25.176
	P16254;A2AUM6	P16254;A2AUM6	Signal recognition particle 14 kDa protein;Signal recognition particle 14 kDa protein, N-terminally processed	Srp14		28.1277	27.548	27.7731	28.106	26.9455	27.8042	28.168	26.9191	27.5142	27.7909	27.775	26.5642	27.192	27.3999	27.9938	27.5113	27.3098	27.439	27.4848	26.3899	27.8275	27.3813	27.4587	27.7504	27.3257	26.2974	27.7343	27.7682	26.8986	27.9144	26.8393	27.8277	27.0785	27.354	27.1268	26.3616	27.7138	27.495	27.7645	28.4619	27.5864	27.0356	26.9277	28.3928
	P16546;P16546-2;E9Q447;A3KGU5;A3KGU7;A3KGU9;A3KGU4	P16546;P16546-2;E9Q447;A3KGU5;A3KGU7;A3KGU9	Spectrin alpha chain, non-erythrocytic 1	Sptan1		26.6169	26.4171	26.676	25.9389	26.0543	26.5812	26.7393	26.4855	26.5161	26.4784	26.1951	25.8392	22.052	23.7543	27.3551	26.3489	25.5592	27.1682	26.3037	23.324	25.8059	25.8799	26.3747	26.4271	25.2986	25.471	25.4822	25.5032	25.3016	25.4047	25.9006	25.4496	23.7126	25.8335	25.4499	24.036	21.5317	22.4497	23.2868	24.3959	22.246	25.2611	25.3488	25.2192
	P16627	P16627	Heat shock 70 kDa protein 1-like	Hspa1l		26.3292	26.8196	27.1906	26.1558	27.0044	26.6207	26.6698	26.9333	27.1647	27.0631	26.7445	25.9797	25.995	25.9525	26.8355	26.9134	26.146	27.6846	26.1712	26.073	22.1952	26.3479	26.6665	26.8229	26.1978	25.8037	22.9322	25.9753	25.4338	25.9325	26.2034	24.9833	25.9334	25.6832	25.5974	23.4116	25.4251	25.5145	22.1876	25.1765	22.1919	26.6451	26.3649	26.2309
	P17012;P23607;P20662;P10925	P17012;P23607	Zinc finger X-chromosomal protein;Zinc finger autosomal protein	Zfx;Zfa		23.4182	23.4315	25.7623	23.7213	23.5302	25.553	23.8903	23.0375	23.8218	23.7681	23.6619	23.4638	23.7923	23.6256	22.5993	21.6399	23.1893	25.1657	26.1041	23.5707	23.7962	24.1299	22.392	24.4952	26.7642	26.6454	26.7035	27.4845	26.5338	27.6356	26.6862	27.5314	26.0506	26.1662	26.6693	26.1191	26.5691	26.6442	26.1434	26.2188	26.7036	25.4855	26.4592	26.8441
	P17095	P17095	High mobility group protein HMG-I/HMG-Y	Hmga1		28.7588	29.5686	30.2629	28.6991	28.937	29.1528	28.7698	27.9264	26.1623	28.2897	28.6085	27.6751	29.1756	28.9202	29.484	29.5745	29.9047	27.0894	30.2701	30.2335	27.884	29.1864	28.9643	29.1803	22.9677	26.5224	26.103	25.5006	20.8495	25.2556	23.7953	25.8161	21.9177	25.1299	21.7819	23.4014	24.0559	21.9695	23.359	21.447	24.03	22.18	21.6079	22.303
	P17182;Q6PHC1;B0QZL1;B1ARR7;P17183;B1ARR6;A0A0N4SUX5;P21550;D3Z6E4;D3Z2S4;J3QPZ9;A0A0N4SUW8;A0A0N4SUI6;D3YVD3;Q5SX59	P17182;Q6PHC1;B0QZL1	Alpha-enolase;Enolase	Eno1		29.3713	28.8311	28.6654	28.8136	29.4307	28.875	28.9813	28.3629	29.2255	28.2168	28.4797	28.069	27.7496	28.7523	28.7491	28.0093	28.7183	28.453	27.7742	28.146	28.1263	28.0059	28.9794	28.0655	28.088	27.8166	28.2883	27.785	27.4947	28.3691	28.3569	27.6553	27.7391	27.1796	27.5176	27.0819	26.6899	27.0184	26.7112	27.3843	27.1904	27.9496	27.6893	27.539
	P17225;Q8CB58;Q8BGJ5;Q922I7;E9QMW9;E9Q279;F7DCW4;F7AXP1	P17225;Q8CB58;Q8BGJ5;Q922I7;E9QMW9	Polypyrimidine tract-binding protein 1	Ptbp1		26.6579	27.3019	27.6728	27.2918	27.1914	27.94	24.6377	26.2107	28.636	27.1539	22.9166	28.1836	22.9435	27.6309	27.5777	27.5104	26.5109	27.6343	28.2493	28.5196	27.7753	28.0345	27.8001	27.6525	22.5349	24.0056	23.324	22.2981	25.0065	22.4337	23.6761	22.8312	26.0936	24.9949	23.2841	23.0081	24.3196	20.5287	24.2899	24.6866	23.6395	25.446	24.5967	23.5814
	P17742;A0A1L1SST0;F8VPN3;V9GXC1;V9GX31	P17742;A0A1L1SST0	Peptidyl-prolyl cis-trans isomerase A;Peptidyl-prolyl cis-trans isomerase A, N-terminally processed	Ppia		28.0359	28.495	28.2805	27.3735	27.6145	28.2329	28.2074	28.4701	29.271	28.1119	27.7439	27.0533	27.067	26.7782	28.1641	28.4257	27.283	28.3657	27.4378	27.2487	27.8909	27.4428	28.6129	28.4733	27.0382	25.4343	26.6629	27.3649	25.6005	26.8196	27.0191	26.4309	26.2964	26.6328	26.9226	26.0145	26.4679	27.1719	25.2313	26.1007	25.7381	26.9512	27.1217	27.6099
	P17751;H7BXC3	P17751;H7BXC3	Triosephosphate isomerase	Tpi1		26.5556	27.3839	27.0207	26.9854	26.5638	27.6286	27.1532	27.7203	28.9742	26.9788	27.1779	25.8526	26.0953	27.0889	28.002	27.7983	27.7861	28.0556	27.1875	27.3064	27.235	27.1522	28.2218	26.9	23.6736	26.1429	25.9019	26.2085	25.3048	27.13	26.9848	25.5665	25.3502	25.655	25.8733	25.6196	26.1304	25.6746	23.0185	24.0998	24.1387	25.5397	26.0734	25.3596
	Q61696;P17879	Q61696;P17879	Heat shock 70 kDa protein 1A;Heat shock 70 kDa protein 1B	Hspa1a;Hspa1b		30.8001	30.9296	30.7056	30.3623	30.4088	30.5935	31.1461	30.8483	30.9005	30.8512	30.4924	29.7965	29.9484	29.7483	30.7729	30.6408	30.0077	31.0462	29.9669	30.2343	30.5285	30.4674	30.4999	30.348	30.2263	29.8549	30.1092	30.2912	29.7028	30.0894	30.4686	29.7227	29.6631	29.9066	29.7442	29.8295	29.7048	29.9292	29.1954	29.6276	29.6922	30.1449	29.9967	29.7656
	P17918;A0A140T8V5	P17918;A0A140T8V5	Proliferating cell nuclear antigen	Pcna		23.2933	25.9011	25.9674	24.9587	25.3623	26.0527	24.5301	26.2804	26.1387	25.7816	24.4373	25.0116	24.9307	23.8037	26.2189	25.5757	25.1081	26.0751	25.9974	25.6978	22.1075	25.2385	25.3839	22.5125	23.4887	25.8219	21.7871	25.3103	25.0891	22.3224	23.8587	25.2811	24.7721	24.8629	24.9899	22.9338	25.2055	25.3464	25.0629	26.1861	24.8268	25.2253	24.4953	25.2767
	P18524;P18530;A0A075B5Q6;A0A0A6YWG4;A0A0A6YVS4	P18524	Ig heavy chain V region RF			23.5218	23.7089	23.5702	23.8228	23.4171	25.7533	24.7081	26.8598	23.53	23.7305	24.7352	24.0092	23.4153	23.1693	26.3789	23.8153	26.7199	26.4166	26.5088	26.7414	23.1308	27.2241	23.0548	23.5858	26.9756	23.664	26.9072	22.739	22.7009	26.5922	25.4489	23.2312	20.2844	23.4829	22.4073	21.535	21.8747	23.3022	24.3207	22.2289	23.2603	22.4753	23.3079	22.1186
	P18527;P18529	P18527	Ig heavy chain V region 914			28.9265	27.5685	27.2055	28.9966	28.4341	26.4528	29.0107	27.8142	26.3852	27.4763	28.2805	28.4619	28.779	28.2134	26.4291	26.8559	27.8277	26.7515	27.4485	23.5578	27.953	28.0839	23.2129	23.6312	28.0804	28.7927	28.5945	28.3132	27.3018	27.5199	27.8586	28.2017	23.8516	27.1928	22.8433	22.2016	22.3543	22.2584	26.7617	27.2945	26.5169	21.5621	26.6019	27.5353
	P18528	P18528	Ig heavy chain V region 6.96			29.2778	28.8767	28.1733	29.7832	29.7745	27.9603	29.7841	28.7394	26.7094	28.1759	29.4069	29.6651	29.3874	29.2738	27.199	27.7048	28.3707	27.7454	27.6951	28.8993	28.3859	28.5998	27.3957	27.8298	28.8859	29.1939	29.0544	29.4597	27.685	28.048	28.9447	28.9386	26.6299	27.2924	26.9428	27.74	27.1683	27.381	27.3093	27.83	27.022	27.1026	26.9568	28.1483
	P18760;F8WGL3	P18760;F8WGL3	Cofilin-1	Cfl1		28.1695	28.8116	28.4731	27.9156	28.0578	28.6331	28.395	28.8872	28.9752	28.6754	28.3771	27.8514	27.3714	27.1197	28.5182	28.5639	27.6012	29.0666	27.8266	26.8836	28.3466	28.6443	28.8322	28.8944	27.3341	26.9071	27.6283	27.5535	27.3438	27.7813	27.7638	26.9441	26.7877	26.9499	26.6964	26.8844	26.8284	27.7468	23.2766	26.8648	25.5131	27.5101	27.4189	27.2298
	P20029	P20029	78 kDa glucose-regulated protein	Hspa5		30.0132	29.8355	29.5225	30.3275	30.1143	29.6686	30.632	29.6571	29.9874	29.7752	30.2853	29.7579	29.9104	29.9146	29.5186	29.5405	29.6495	29.8716	29.0283	29.5927	29.8557	29.7243	29.2928	29.5416	29.5317	29.3885	29.4936	29.7526	29.3434	29.4736	29.5514	29.4924	29.2062	29.3199	29.1158	29.3871	28.9055	29.0956	28.6644	29.5937	28.8975	29.5687	29.3217	29.3822
	P20152;A0A0A6YWC8;A2AKJ2;P31001;P15331;G5E846;G3X981;P15331-3;P15331-2	P20152;A0A0A6YWC8	Vimentin	Vim		32.6661	33.1419	34.4142	32.5568	32.5301	34.214	32.337	33.5967	33.627	33.2409	31.4458	31.3704	31.0792	32.49	33.2562	33.9311	33.1046	33.9907	33.497	33.9707	33.4215	33.2865	33.7174	33.3086	31.8751	32.6578	33.1344	31.877	32.3217	33.5495	32.9022	31.047	32.5191	31.3922	32.9946	32.3713	32.6266	32.9935	29.615	31.1694	30.2722	33.1466	33.6282	32.7536
	P20918	P20918	Plasminogen;Plasmin heavy chain A;Activation peptide;Angiostatin;Plasmin heavy chain A, short form;Plasmin light chain B	Plg		29.055	28.325	27.1957	29.3394	29.3503	26.9852	29.2956	28.553	23.1311	27.9607	29.2125	29.1931	29.1299	28.7985	26.5704	27.1809	28.0668	27.6921	27.5967	28.3513	28.4542	28.7438	27.3173	28.1744	28.4566	28.8358	28.6657	28.3617	27.6315	27.7437	28.6939	28.578	26.0415	27.0528	26.2739	27.0431	26.0371	26.7985	26.8763	27.9597	25.9499	26.7631	26.729	27.3177
	P21107-2;D3Z2H9;D3Z6I8;E9Q7Q3	P21107-2;D3Z2H9;D3Z6I8;E9Q7Q3	Tropomyosin alpha-3 chain	Tpm3;Tpm3-rs7		28.8547	28.7728	27.789	28.5463	29.0558	28.4487	28.8066	27.886	28.3344	29.0952	28.7819	29.1073	29.1474	30.0196	28.0632	27.9495	28.3988	27.5322	27.385	26.8299	28.0676	28.2141	27.4842	28.0804	25.811	27.76	28.0676	26.0833	25.8311	27.4559	26.905	26.2865	25.2492	27.5518	26.1946	22.9467	27.3141	26.9021	22.2744	27.3436	26.9372	26.3806	26.7312	26.0526
	P21614;A0A0G2JGM6	P21614;A0A0G2JGM6	Vitamin D-binding protein	Gc		24.7395	24.7125	23.0257	25.2366	24.334	22.2573	25.2385	24.1638	23.0497	23.4613	23.9174	22.5003	23.0809	23.2754	24.2752	22.468	25.3013	23.1628	24.0546	24.9165	24.6047	23.7001	23.8899	25.1231	24.0009	25.2071	25.2113	26.1105	22.9338	23.6876	24.735	25.0975	23.1608	23.4588	22.4733	21.9918	23.0458	22.5562	22.9158	22.2582	22.5995	22.8238	23.7117	21.7929
	P23116	P23116	Eukaryotic translation initiation factor 3 subunit A	Eif3a		29.8602	30.6734	30.4992	29.9909	30.2799	30.9176	30.6047	30.4152	30.7545	31.0164	30.853	30.6327	30.34	30.8341	30.0797	30.9314	30.1569	31.3403	30.7606	28.9388	31.8797	31.0143	30.5127	30.8018	28.2834	27.4442	30.282	29.6757	30.8684	30.1955	28.2122	29.1484	28.5131	28.9498	29.5716	28.4618	30.5444	30.3176	25.6946	28.9855	26.3563	30.3839	29.9811	29.7162
	P24369	P24369	Peptidyl-prolyl cis-trans isomerase B	Ppib		24.9291	24.9864	24.5708	25.171	25.25	24.5655	25.2895	25.2353	25.7667	24.5656	24.0416	24.2234	24.3192	23.996	26.2172	24.7216	24.721	25.3556	24.5966	25.186	24.7369	24.5523	25.1455	24.7922	23.1149	24.9385	23.688	23.5756	23.7044	22.6919	23.7183	23.4062	22.9595	22.2674	23.3134	22.4172	23.2921	23.408	22.7783	23.3775	23.0727	23.9317	24.0854	23.5192
	P24547;A0A0A6YY72;A0A0A6YXS4	P24547;A0A0A6YY72	Inosine-5-monophosphate dehydrogenase 2	Impdh2		29.0024	29.3662	29.1408	28.5367	28.5787	29.2823	29.856	29.8029	30.0855	29.2677	29.4352	28.1683	28.2283	28.4822	30.2535	29.8403	29.0928	29.5461	28.8269	28.3091	28.7659	29.1222	30.08	29.42	28.8281	27.3464	27.711	28.5203	27.766	28.3262	28.411	27.7203	28.6868	28.0087	28.1429	28.0516	28.1474	28.8152	27.6556	27.6515	27.8731	28.4002	28.0233	28.124
	P24788;A2A9P6;P24788-2;Q64434	P24788;A2A9P6;P24788-2	Cyclin-dependent kinase 11B	Cdk11b		28.868	28.6071	28.2852	28.6456	28.9151	28.4293	29.1135	28.6656	28.7387	28.7681	28.9182	28.1636	28.9252	28.7166	28.1206	28.5826	28.3917	28.7382	29.0421	27.2687	29.0417	28.7054	28.3552	28.394	28.4423	27.8294	28.1034	28.4477	28.5468	28.1192	28.8651	28.3589	28.6804	27.8669	28.1622	28.0187	28.4334	28.2071	28.1136	28.0974	28.3206	28.3338	28.0485	28.3729
	P25206	P25206	DNA replication licensing factor MCM3	Mcm3		25.4468	26.2035	27.1432	24.4413	25.4336	26.7659	25.7286	27.3189	26.8301	27.0264	24.2084	25.3405	24.8636	24.913	27.1313	26.956	25.3411	26.7349	25.5235	24.7326	26.2961	26.037	26.6477	26.7797	24.9675	24.041	25.4231	23.9316	25.1922	25.0824	24.011	25.3423	25.0985	24.9862	25.3137	24.5377	24.7926	25.0347	24.2345	25.0092	24.772	25.3593	25.5454	25.5827
	P25444;D3YVC1;D3YWJ3;D3Z536	P25444;D3YVC1;D3YWJ3	40S ribosomal protein S2	Rps2		30.1998	30.8371	31.3869	30.2789	30.6999	31.2624	30.366	31.1669	30.983	31.287	30.993	30.9453	31.195	30.6051	31.5197	31.4059	31.6131	31.0653	31.6326	29.6377	30.8794	31.0485	31.7444	31.2836	32.3541	31.375	32.101	32.3449	32.0822	32.4773	31.4131	33.0212	33.9418	33.2674	33.8371	32.0859	33.8915	33.5891	34.4481	33.098	34.932	33.5846	33.9428	33.5889
	P26039;Q71LX4;E9PUM4;Q8CDM9;A0A1L1SRI1;A0A1L1SQ51;F6S1V7;A2AIM2;A0A1L1SQP9;F6SX70	P26039	Talin-1	Tln1		26.3215	27.0543	27.2547	26.0166	24.1655	27.2408	26.9695	26.8654	28.1122	27.2066	26.1755	25.5045	25.917	25.4551	28.0206	27.0693	26.5362	28.1064	25.9541	25.2119	27.1486	26.9967	27.5186	27.0846	25.7393	25.8996	25.8193	26.0363	26.4033	26.0622	25.8115	24.8832	24.9508	26.3283	24.9831	24.9402	25.3532	26.4003	23.536	24.8854	23.1349	27.0337	26.3227	25.3457
	P26231	P26231	Catenin alpha-1	Ctnna1		25.5	24.9081	25.2616	25.9736	25.2579	25.3113	26.0714	24.9461	25.9927	25.2266	23.7501	23.1904	23.1552	23.5569	25.7167	25.1058	23.3633	25.0421	24.1581	23.5159	23.8193	23.4576	25.7392	24.9032	21.9956	22.8728	24.3016	23.61	23.0238	23.3905	25.0242	23.8525	24.8911	24.2482	22.7813	23.1468	21.6016	22.3462	23.3657	21.9784	23.2527	21.5793	22.9765	24.8757
	P26369;Q80XR5;Q3KQM4;A0A140LJK3;A0A140LJ08	P26369;Q80XR5;Q3KQM4	Splicing factor U2AF 65 kDa subunit	U2af2		31.5115	30.4719	30.424	30.9131	31.1358	30.5401	31.2432	30.8861	30.9521	30.2065	30.1079	30.7483	30.7556	30.5438	31.0907	30.4886	31.14	30.0707	30.3049	30.8019	30.1128	30.6067	30.8336	30.5057	31.3011	30.7804	30.9401	30.2488	30.0231	30.4328	31.8391	31.0748	30.6442	29.8739	29.8924	30.1682	29.7436	29.857	30.7123	29.9575	30.4367	29.6291	29.8939	30.0309
	P26516	P26516	26S proteasome non-ATPase regulatory subunit 7	Psmd7		26.8094	26.7479	26.915	23.5402	23.8971	27.1927	24.6116	27.4803	27.3233	26.8107	23.3444	24.1409	22.739	22.8775	26.7788	26.9151	25.5895	26.5965	25.8831	23.1537	26.2198	26.4658	26.8722	26.629	25.8745	23.6596	22.7091	27.1106	26.0404	26.7671	26.7772	23.6675	25.6479	25.9982	21.9527	23.4894	22.6485	23.4362	21.3987	25.7775	23.5933	26.5454	25.8049	25.8522
	P27659;A0A087WQK0;A0A087WNS0	P27659	60S ribosomal protein L3	Rpl3		31.1436	31.4734	32.0234	30.7513	30.6695	32.0735	30.4802	32.0415	32.1806	32.245	31.7089	31.5876	31.7588	31.4909	32.2505	32.3951	31.7082	32.4776	31.8108	31.3702	32.4462	32.0288	31.916	32.1652	33.807	33.1451	33.1106	33.4214	34.6944	34.2921	33.2919	33.6165	35.4266	35.4584	35.399	35.4729	35.1479	35.1121	35.4011	35.5675	35.4918	34.9008	35.541	35.1578
	P27773	P27773	Protein disulfide-isomerase A3	Pdia3		25.2744	24.9148	24.3389	25.8553	24.1322	24.1359	25.1178	25.0647	26.4179	22.8641	24.9641	24.065	23.554	24.9033	25.2245	25.221	24.7281	25.7398	22.0679	23.92	25.6404	25.4795	25.8783	25.0676	23.8456	23.0491	24.8634	22.1868	24.595	23.2105	23.9773	23.0246	22.7082	23.0545	22.8272	23.3433	23.0251	22.9019	23.339	23.4885	21.832	23.9964	23.8595	22.6145
	P27790	P27790	Major centromere autoantigen B	Cenpb		23.3739	24.3467	24.9618	23.0511	23.7375	25.0996	25.271	24.8579	26.8552	25.8432	25.7127	24.6329	23.5559	22.6854	25.854	26.2326	23.4344	26.8328	25.324	26.6547	26.2632	25.932	25.8984	24.9248	22.8408	22.6644	22.9494	24.7209	23.9988	22.2374	23.1251	22.872	21.6712	22.5652	22.6254	23.0064	21.8547	21.4783	22.0259	23.4893	22.7017	25.3847	24.4695	25.1323
	P28653	P28653	Biglycan	Bgn		27.0433	27.518	28.341	25.7565	26.4249	28.3828	25.3881	27.8744	27.0354	28.1346	27.1584	25.7979	25.7018	27.2559	26.54	28.1385	25.3086	27.9517	26.6732	25.5362	28.0458	27.965	26.1489	27.614	22.5682	23.5158	26.2678	25.5933	26.7626	27.5726	23.9718	25.4632	24.9734	25.759	27.2805	24.9507	26.9608	26.891	23.956	26.4533	21.9684	27.3927	26.3444	26.3657
	P28654	P28654	Decorin	Dcn		22.9016	26.1698	23.1808	23.9625	24.4466	23.9426	25.2586	25.5969	25.4673	26.3705	22.3518	23.055	23.5557	23.4741	23.8582	26.1181	22.8493	26.3514	22.3549	23.6363	24.9755	25.3745	25.1516	24.6776	24.949	24.1311	22.4751	25.2569	26.0722	23.6373	22.9914	24.9873	21.9303	22.4694	25.0122	25.6817	21.603	25.6908	22.4767	21.6891	22.6651	25.5508	22.9088	25.2401
	P28665;A0A0N4SVU1	P28665	Murinoglobulin-1	Mug1		30.9655	30.1646	29.6996	31.5038	31.3697	29.5671	31.24	30.4235	29.0051	29.7591	31.0693	30.9583	30.8296	30.6466	29.2008	29.3359	30.1301	29.4793	29.491	30.0299	29.8836	30.1218	29.4934	29.8387	30.4477	30.5427	30.5966	30.9151	29.8184	30.101	30.6846	30.6217	28.6846	29.4676	28.7786	29.6401	28.6563	29.1396	29.2943	29.8463	28.6719	29.4409	29.1584	29.8034
	P28667	P28667	MARCKS-related protein	Marcksl1		25.3862	24.3371	23.6834	24.999	25.5736	23.8975	26.7327	23.7714	22.4378	22.4627	25.2053	24.0061	24.9232	24.6731	24.255	22.2439	23.0729	23.7378	23.2308	23.4969	22.5295	23.7004	23.9672	23.2648	24.4743	25.4525	24.4829	23.9348	23.3728	23.8615	25.0707	23.9495	22.8711	23.6516	20.4834	23.6222	23.7463	22.5047	22.3147	23.4524	22.0439	21.902	21.2529	23.8175
	P29341;A0A2I3BR37;A2A5N3;F6ZAX1;Q8C7D3	P29341	Polyadenylate-binding protein 1	Pabpc1		31.474	31.7785	31.6594	31.5761	31.5531	31.5724	32.679	31.7061	33.4195	33.4857	34.3711	33.7809	34.652	34.1492	33.7046	33.1089	33.8015	32.6214	32.6279	31.3376	32.7871	32.9342	32.9517	31.9983	29.7639	27.5602	30.2027	30.1398	29.4201	30.1338	30.2215	29.1302	29.3721	30.2156	29.6758	29.9221	29.4296	29.9651	29.469	30.4041	29.7949	30.1231	30.1248	30.2243
	P29699	P29699	Alpha-2-HS-glycoprotein	Ahsg		26.2183	25.9345	26.1025	25.7669	27.0058	24.6489	24.0307	25.0662	23.7589	25.1195	24.5258	26.684	27.0372	26.7212	23.6523	24.5493	26.1278	23.6568	25.3087	25.6591	24.8232	25.7636	25.8921	25.6187	26.4871	25.9732	26.1807	26.4047	23.1245	26.9338	25.7999	27.2512	26.6342	23.089	26.4597	23.7441	26.9942	26.5187	27.335	26.523	27.57	25.9982	26.6866	27.2289
	P29758	P29758	Ornithine aminotransferase, mitochondrial	Oat		23.2162	24.8704	26.0799	23.755	24.7387	25.5179	24.7338	22.9479	23.2774	22.2226	23.1113	25.0716	23.6114	23.2342	25.5229	26.1929	24.8381	23.1259	24.9676	24.3103	23.3534	25.0538	25.8894	25.7926	23.3651	24.5739	22.1362	22.8214	23.3875	24.5721	23.102	22.342	24.6619	24.127	24.3003	22.4484	25.0854	25.5319	23.2027	24.4324	22.1617	24.2794	24.32	24.4557
	P30275;Q6P8J7;B0R0E9;B0R0F0;A2ARP5	P30275;Q6P8J7;B0R0E9;B0R0F0;A2ARP5	Creatine kinase U-type, mitochondrial;Creatine kinase S-type, mitochondrial	Ckmt1;Ckmt2		25.057	24.7035	24.7449	23.2405	25.1755	25.1678	24.0239	22.7917	24.6226	24.5011	25.5653	24.2607	23.4487	23.6019	22.5401	23.8221	24.6895	23.1252	22.9529	23.5101	22.7023	23.2833	24.2043	25.1802	22.1466	24.0585	22.5841	24.2471	23.8235	25.2125	23.9738	24.1279	22.455	23.0167	23.1714	22.4414	23.1422	22.5886	23.4192	25.402	25.0501	24.8081	25.1021	24.3985
	P30416;F7CAT1;F6S2D5	P30416;F7CAT1;F6S2D5	Peptidyl-prolyl cis-trans isomerase FKBP4;Peptidyl-prolyl cis-trans isomerase FKBP4, N-terminally processed;Peptidyl-prolyl cis-trans isomerase	Fkbp4		25.5167	25.9564	25.4091	25.2389	23.6481	25.6618	24.5934	26.4957	25.3141	26.0097	25.209	25.1811	23.3956	23.0716	26.2602	26.3808	26.1181	26.0339	22.0168	25.3337	24.9952	25.9686	26.7438	25.7095	25.7677	23.7398	23.5421	23.8867	25.6944	25.6184	22.6698	24.5413	22.9802	23.0349	25.2213	25.0258	25.6977	25.3968	22.6422	22.717	21.2217	24.0171	22.4412	23.0506
	P30658	P30658	Chromobox protein homolog 2	Cbx2		22.4921	24.3504	22.5075	24.0285	24.7498	22.245	24.0566	23.1833	22.899	22.4386	24.9664	22.6896	24.2357	23.7734	24.871	25.7129	25.6967	23.527	25.1526	23.7866	25.9116	24.0752	25.4627	25.4767	23.96	22.5338	22.8308	23.7683	23.5626	25.4584	22.9786	23.6616	23.3618	22.3604	24.3763	23.4403	22.2405	24.0673	22.4027	24.0554	23.2962	22.6382	22.6852	23.7487
	P31230;Q3UZG4;A0A0G2JDH0;A0A0G2JEU9;A0A0G2JDV0;A0A0G2JDW6	P31230;Q3UZG4	Aminoacyl tRNA synthase complex-interacting multifunctional protein 1;Endothelial monocyte-activating polypeptide 2	Aimp1		24.5744	23.6599	23.4748	23.9568	24.1802	23.0291	23.2002	24.5252	25.0064	22.2131	23.9872	24.3048	23.8794	23.2663	22.2565	22.7983	24.5301	22.3084	23.7986	24.4235	23.0087	23.9636	23.0998	22.3912	24.3812	24.8258	22.552	22.2247	23.7129	26.4401	24.982	22.7222	21.3008	22.9351	26.1864	22.0622	21.8629	22.4379	23.9668	27.5772	22.2288	26.4111	26.1937	26.6122
	P31938	P31938	Dual specificity mitogen-activated protein kinase kinase 1	Map2k1		25.4632	25.6199	25.2848	25.0306	25.3345	25.0729	25.8834	25.3157	25.6613	25.2064	23.429	23.7938	24.4431	24.4337	22.9263	24.6356	22.4405	24.8352	22.3859	23.5033	24.7064	22.7864	23.9356	24.9373	22.0245	23.6112	24.3482	23.5953	22.0095	23.1106	23.506	24.346	21.2954	23.2215	22.6012	22.2659	20.5205	23.0205	22.6497	23.7942	22.9079	24.4374	24.2254	22.9566
	P32233	P32233	Developmentally-regulated GTP-binding protein 1	Drg1		25.3727	26.2489	26.3417	23.1422	25.2722	25.5173	25.525	25.7493	24.2958	22.8857	25.056	24.8217	23.2588	24.6937	25.4705	25.8943	24.6247	26.1997	24.6347	24.764	25.0246	25.2981	25.6068	26.1299	24.395	24.9548	22.538	22.4725	24.2467	24.3581	24.3546	24.5904	23.7622	24.4136	24.4092	23.687	24.3687	24.7229	24.3465	23.1573	21.7111	24.881	21.5818	24.3518
	P34022;H7BX22	P34022;H7BX22	Ran-specific GTPase-activating protein	Ranbp1		26.5401	27.0416	26.9602	24.7905	24.0413	27.4605	24.3508	26.7876	26.891	26.3791	22.4913	23.4529	24.5703	24.9321	26.5301	26.8418	26.5443	27.535	25.7574	24.1572	24.008	23.392	26.6331	26.8219	24.0241	22.244	23.1874	25.4343	22.9689	26.5191	25.2107	23.106	23.2421	23.0407	21.6214	21.6509	25.7112	23.4584	21.2916	24.755	23.7683	26.4092	25.9266	26.2337
	P35278;Q8C266;A2A5F6;A2A5F5	P35278;Q8C266	Ras-related protein Rab-5C	Rab5c		25.4647	25.3347	25.8276	22.77	23.7043	25.9115	25.3901	25.7042	25.8258	25.133	24.7657	23.7155	22.8893	23.5829	24.5996	25.786	25.3053	24.8602	24.3566	23.1961	24.2765	25.0319	25.5677	25.7899	25.0141	22.2448	22.9769	25.6346	25.1531	24.8658	24.8152	23.601	24.7144	24.4609	24.662	24.2107	21.7119	25.4527	20.4478	24.622	24.4103	25.3151	25.2104	23.916
	P35486	P35486	Pyruvate dehydrogenase E1 component subunit alpha, somatic form, mitochondrial	Pdha1		26.2108	26.308	25.9383	26.3824	26.3039	26.2793	26.3904	26.715	26.2016	23.1719	23.8043	26.1226	22.8023	23.8995	26.0599	26.6851	23.033	26.0177	25.8228	25.6682	26.2194	25.8829	26.2559	26.4205	26.3641	23.5393	26.0752	26.5614	25.9942	26.0056	26.1793	25.9386	25.3565	25.6094	25.3723	25.6208	25.4283	25.806	20.4642	22.7114	23.9113	24.3095	25.4309	22.2832
	P35550;A0A140LIR6	P35550	rRNA 2-O-methyltransferase fibrillarin	Fbl		30.2516	31.6695	31.912	30.0307	30.7626	32.0819	29.8545	31.148	31.9498	31.5879	29.7027	29.3136	29.3542	30.1492	31.6045	31.69	30.8925	31.8125	31.9283	32.2216	31.5941	31.296	31.6806	31.498	30.5048	31.4311	30.5469	30.2491	31.13	30.9529	30.1895	30.5924	31.4356	31.0074	31.8603	31.5099	32.0374	31.7769	30.9642	31.0748	31.4567	31.6242	31.6111	31.5558
	P35564	P35564	Calnexin	Canx		24.2677	26.7537	26.7107	26.9246	26.112	26.732	27.2416	27.5429	26.3948	26.7146	27.1135	26.4151	26.807	22.3962	26.0611	27.204	22.7737	26.397	25.3281	23.0678	26.9365	26.7566	25.5679	26.4756	23.636	24.9	24.5001	26.7158	22.186	25.5695	26.124	26.0448	25.8763	25.6648	22.088	26.4017	26.0182	26.0832	25.7503	24.5639	25.1017	25.0618	25.4135	25.6154
	P35831	P35831	Tyrosine-protein phosphatase non-receptor type 12	Ptpn12		23.3924	28.8789	22.4301	24.1384	28.4279	26.4937	25.0867	23.8906	28.1813	28.6275	23.9471	23.0312	24.55	23.8549	28.0578	27.5293	22.9644	28.2781	27.9993	28.334	23.1522	24.1315	28.1654	22.5801	23.25	26.2383	23.5542	23.3409	22.6076	22.0681	23.4355	23.9834	21.996	22.6899	22.2751	22.1347	21.9239	26.2763	23.4102	23.4838	22.485	23.0828	22.4446	21.7483
	P35979;F8VQK7	P35979	60S ribosomal protein L12	Rpl12		28.3283	29.1264	29.1981	28.4756	28.6049	29.2564	27.8112	28.1929	30.2234	29.5748	28.4094	28.2279	28.4053	27.8721	29.5415	29.5383	28.4534	29.5689	29.4002	29.4626	29.726	29.5706	29.3709	29.3958	31.048	29.8544	30.0937	30.4137	32.1679	30.7444	30.3223	30.7965	32.9056	32.5148	32.3922	32.6177	32.4343	32.1128	32.4975	32.1373	32.6686	32.3665	32.2625	31.5264
	P35980;A0A1B0GSS8;A0A1B0GQU8;A0A1B0GSA8;A0A1B0GSF7;A0A1B0GS28;A0A1B0GRZ3	P35980;A0A1B0GSS8;A0A1B0GQU8;A0A1B0GSA8;A0A1B0GSF7	60S ribosomal protein L18	Rpl18		29.1246	30.2033	30.2101	28.1788	28.3738	30.089	29.3146	30.2824	28.9281	30.7351	29.448	29.3834	29.5768	28.1041	31.0536	30.8598	29.2119	30.4164	31.2128	30.2194	31.2221	29.9649	30.2691	30.9847	31.1459	30.9568	31.3153	31.7043	32.2643	31.3348	31.3685	30.6571	31.9802	32.0965	32.8925	32.0281	32.4289	32.1498	32.4942	32.0848	33.0929	31.3637	31.7229	31.9224
	P38647	P38647	Stress-70 protein, mitochondrial	Hspa9		31.3424	31.1357	31.4625	31.3048	30.8631	31.6047	31.1531	32.0058	31.989	31.2755	31.4389	31.1861	30.827	30.7113	31.6022	32.04	31.3716	31.6685	30.8012	30.7549	31.1737	31.4296	31.6285	31.7474	30.8731	30.2422	30.9435	31.2192	30.7668	30.9576	31.0459	30.6614	30.855	30.7834	30.6772	30.6537	30.2293	30.9906	29.9333	30.8367	29.907	30.8099	30.862	30.8134
	P39749;Q91Z50	P39749;Q91Z50	Flap endonuclease 1	Fen1		24.9329	26.0759	26.8266	24.0674	25.3354	26.4451	25.9026	26.7538	25.7909	25.8623	25.9776	25.1043	22.7537	23.2423	25.97	26.4013	25.762	26.3708	25.4403	22.5533	24.8746	26.3962	26.4476	26.4633	25.4897	25.3063	24.4685	25.4342	22.7964	22.7942	24.9559	24.939	24.7415	24.8921	21.4082	23.1891	22.9698	26.2319	23.4336	23.4545	23.408	22.0413	22.3996	25.7417
	P40201;Q8C7Q2;G3V014;G3UWS6;A0A0G2JEP1;G3UXJ4	P40201;Q8C7Q2	Chromodomain-helicase-DNA-binding protein 1	Chd1		29.5494	29.7186	29.5312	29.4896	29.0814	29.3574	29.3438	29.6781	29.4604	29.522	29.0816	28.5538	29.0773	29.9705	29.5674	29.7036	29.3061	29.7962	29.7567	28.6033	29.5542	29.431	29.5393	29.2984	27.931	28.896	28.4708	28.9967	28.4919	28.6211	28.7716	28.2043	28.6115	28.77	29.1335	29.7946	28.6193	28.963	28.3576	28.8244	28.5646	28.8692	29.0867	28.9974
	P41105;F6Z0X0	P41105	60S ribosomal protein L28	Rpl28		29.4607	29.6752	29.8475	28.9366	28.5423	30.0057	29.6048	29.8687	29.2338	30.643	30.5153	29.7193	31.0458	29.4713	30.3679	30.6824	29.8929	29.8603	29.9939	29.0905	30.447	30.3445	29.6195	30.2396	32.562	32.0086	31.5409	32.2719	33.5764	32.8389	32.766	31.7669	33.6977	33.8673	33.9829	34.1541	33.537	33.931	34.028	33.7263	33.847	33.4072	33.6044	33.2999
	P42208;E9Q3V6;F6WYM0;D3YYB1;D3Z3C0;D3YV76;D3YZU7;D3Z1S1	P42208;E9Q3V6;F6WYM0;D3YYB1;D3Z3C0	Septin-2	2002-09-01		26.3191	21.821	25.1837	26.8737	26.8127	24.856	27.2059	26.4468	25.6555	25.8169	23.4152	23.489	26.2116	25.1828	25.3909	25.6418	23.4253	26.0958	22.9831	25.8434	25.7392	23.2583	25.6001	22.0292	23.4983	23.1062	24.4891	24.0983	23.756	22.8643	26.3367	23.043	23.0332	22.9275	23.3265	21.9806	23.2293	24.4627	22.0689	24.5323	20.4197	23.3243	21.4874	22.7702
	P42669;O35295	P42669	Transcriptional activator protein Pur-alpha	Pura		23.1799	22.5625	22.9978	24.8625	23.1203	25.3312	23.9762	22.6578	26.2837	26.733	27.3415	25.6593	24.5535	26.5125	26.8182	25.525	26.2166	25.6159	23.5499	24.2024	25.8491	23.139	25.3831	22.0682	23.2124	23.837	23.2256	22.6037	23.7184	22.5747	23.7778	22.4127	21.7421	24.3526	21.7043	23.5685	24.9256	25.3189	25.3259	22.8166	26.0828	21.9384	22.6997	22.2186
	P43247;G3UXD8	P43247;G3UXD8	DNA mismatch repair protein Msh2	Msh2		22.5587	24.0926	25.3	23.9182	23.7839	25.083	24.18	25.1488	25.6267	24.864	24.5609	24.4299	24.1451	24.9727	25.2856	25.2311	24.3178	25.5115	24.4348	23.9733	24.9436	24.6066	24.9201	24.7914	23.6737	22.8836	22.499	23.4986	23.9388	22.7627	23.4007	22.0414	24.3631	22.7674	23.8637	22.7874	23.7551	22.6254	22.4714	22.246	22.2899	23.1649	21.9466	23.1791
	P43274;P43276;P43275;Q07133;I7HFT9	P43274	Histone H1.4	Hist1h1e		31.9017	32.0329	31.7947	31.6687	31.87	32.0146	32.2815	31.6555	32.5724	32.5834	32.8123	32.283	32.2015	31.9147	31.7798	32.2545	29.8409	32.8606	32.4887	32.5557	32.7562	32.4501	31.8439	32.1803	33.9076	34.0635	34.3825	34.109	33.6786	33.416	34.3516	33.4508	33.0461	33.2308	32.9627	34.0345	32.7393	23.2676	33.1658	33.3511	32.1588	32.6256	32.8936	33.0882
	P43277;P15864	P43277;P15864	Histone H1.3;Histone H1.2	Hist1h1d;Hist1h1c		35.0353	35.4618	35.3255	35.2216	34.6941	35.7355	35.9812	35.2458	36.2633	36.4746	36.779	35.1924	35.9535	34.9421	35.8397	36.0232	34.9812	36.6406	35.9177	36.4294	36.6525	36.0524	35.5398	35.6931	37.2739	37.4205	37.5335	38.0823	37.7722	37.4062	38.0214	37.2031	36.7843	37.1707	36.7491	37.388	36.2272	36.3698	36.2751	37.2152	36.2124	36.9783	37.2721	36.4905
	P45591	P45591	Cofilin-2	Cfl2		23.3021	24.8984	25.3981	23.4515	24.3158	25.6399	24.3387	25.6926	26.1448	25.0851	22.9564	23.4153	23.8439	23.5056	25.29	23.6462	23.6201	25.5579	22.4713	23.0846	23.1899	22.1355	25.4839	24.9255	23.817	24.5352	23.6047	23.7268	23.3252	24.2844	23.6258	22.687	22.3304	23.5522	20.8373	23.0565	22.5125	22.7734	21.6933	21.2374	23.8344	25.1713	24.8636	24.5578
	P46061	P46061	Ran GTPase-activating protein 1	Rangap1		26.0516	26.4239	26.1572	25.4014	25.4132	26.2541	26.4109	26.3624	26.8105	25.0367	25.6607	23.2772	24.1917	25.5938	26.4162	26.519	25.1088	26.5141	25.682	26.1144	26.319	26.1886	26.5863	25.9977	25.0399	24.2401	25.3119	25.3308	25.5536	25.0781	25.9125	22.5286	25.4324	25.1911	25.2976	23.3642	25.1054	25.7085	22.8203	23.308	21.7121	22.8282	22.4292	22.9201
	P46460;G3UX86	P46460	Vesicle-fusing ATPase	Nsf		25.0361	25.636	25.3968	24.2809	24.2969	25.7991	23.4709	25.2781	25.426	25.0479	25.0043	23.9085	25.1622	24.7608	25.4113	25.4617	24.8666	25.6981	25.1766	23.0693	25.0738	25.196	25.3005	25.905	21.7701	22.7914	22.6517	23.9141	23.4835	25.2929	22.4327	22.755	22.142	22.645	25.0763	22.9576	25.0097	25.3979	23.1844	22.5286	22.9742	24.712	22.6957	22.7057
	P46471;Q8BVQ9	P46471;Q8BVQ9	26S protease regulatory subunit 7	Psmc2		26.458	27.1726	26.8721	26.1807	26.7136	26.9585	27.7362	27.6422	27.2826	26.9693	26.5581	26.1427	25.976	25.8067	26.8267	27.1198	25.7455	27.39	26.1573	25.1084	26.2595	26.5769	26.9493	26.7325	26.0228	25.6448	26.0273	26.5406	25.6974	25.6821	25.8379	25.4896	25.3112	25.7514	25.7256	24.9698	25.9955	26.0825	25.3949	25.3644	24.9802	25.7895	25.4968	26.4001
	P47738;A0A0G2JEU1;A0A0G2JFQ0;A0A0G2JF60;P24549;O35945;Q9JHW9;G3UWP3	P47738;A0A0G2JEU1;A0A0G2JFQ0	Aldehyde dehydrogenase, mitochondrial	Aldh2		24.0379	25.904	26.1428	25.0818	24.1157	26.2332	25.1655	26.0465	25.9029	25.6964	25.0581	24.8964	24.6675	24.2781	26.0181	26.4725	25.0093	26.3423	25.417	24.7987	25.6149	25.8546	26.2926	26.3723	23.9086	23.6153	23.8286	23.2507	23.9255	24.5865	23.7925	23.5365	24.4522	24.932	24.2738	23.7068	24.5537	25.3811	23.4357	25.0318	23.1712	25.0351	24.9984	23.0479
	P47753;Q5RKN9;A0A0G2JE27;P47754;A0A0N4SVM0;D6RCW7	P47753;Q5RKN9;A0A0G2JE27;P47754	F-actin-capping protein subunit alpha-1;F-actin-capping protein subunit alpha-2	Capza1;Capza2		24.3942	23.3915	25.5641	23.9365	23.0349	25.0441	22.8854	24.1186	25.0774	22.1223	23.667	24.1763	23.3594	23.1619	22.4561	23.3956	20.7617	23.7568	24.3247	23.3622	25.0857	23.8325	24.408	23.8899	21.725	22.9766	23.8771	24.0912	23.8809	25.2165	22.6659	24.4795	25.2561	24.2976	24.2806	24.27	25.3415	25.4787	24.6527	23.2458	24.9801	23.8613	23.1993	24.1222
	P47911;A0A0J9YU32	P47911	60S ribosomal protein L6	Rpl6		30.0938	30.9358	30.8157	29.952	30.0885	31.1197	29.9684	31.3247	30.7247	31.132	30.8403	30.7041	30.683	30.4737	30.8914	31.1928	30.1958	31.5669	31.158	30.5675	31.4117	30.6005	30.5705	31.097	32.6015	32.0236	32.0119	32.3088	33.2532	32.7119	31.9873	32.5492	34.0004	33.5816	34.4315	33.4999	34.0001	33.9454	34.0476	34.0167	34.4137	33.7221	33.9234	33.9772
	P47955	P47955	60S acidic ribosomal protein P1	Rplp1		22.8699	25.7666	28.0853	26.6542	26.5751	27.0618	25.2688	26.482	26.1711	25.8282	24.0522	25.5049	24.0466	21.9532	26.7633	25.6067	25.5099	23.6773	26.5846	23.1306	22.6754	25.0396	27.4587	25.7239	27.727	24.8447	24.8593	24.0373	26.3074	27.8887	22.6101	28.644	24.722	22.8322	29.5369	25.5226	31.3252	29.9713	23.2698	26.834	25.1699	22.3948	23.0714	25.6205
	P47962;D3YYV8	P47962	60S ribosomal protein L5	Rpl5		30.6467	30.7756	30.7303	30.3328	30.483	31.228	31.0526	31.1141	31.5814	31.6554	31.3996	30.8919	30.887	30.7897	31.2901	31.7571	30.427	31.6725	31.1702	31.2923	31.6732	30.9186	31.1908	31.3227	34.1608	33.948	33.5254	34.1526	34.0218	33.8402	33.6687	34.1802	34.6854	34.2779	34.0527	34.7974	33.9769	34.1668	34.3592	34.6413	34.2598	34.4756	34.251	34.3473
	P47963	P47963	60S ribosomal protein L13	Rpl13		30.6271	31.3039	30.8487	30.6091	30.2874	31.0013	31.0947	31.2689	31.0594	31.9046	32.6018	31.4925	32.0258	31.2328	31.3093	31.8489	31.4984	31.8408	31.1873	30.7832	32.0656	31.7905	31.4185	31.4954	33.9768	33.9926	33.5302	33.9216	34.9073	34.0639	34.1737	33.4252	34.5401	34.9096	34.376	35.1458	34.196	34.0814	34.4356	34.638	34.3958	34.1989	34.2729	34.1311
	P48678;P48678-2;P48678-3;D3YUF7	P48678;P48678-2;P48678-3	Prelamin-A/C;Lamin-A/C	Lmna		27.2879	28.043	27.7743	26.9996	27.7766	28.0539	27.3763	28.2069	28.2882	27.4496	27.018	26.1563	25.3634	26.4018	27.697	28.1712	27.0511	28.0847	27.7768	28.2705	28.2214	28.0998	27.5788	28.345	26.3646	27.8419	27.1405	26.4643	27.3424	27.8608	26.7824	24.8746	26.1429	26.2193	26.8661	27.5508	26.8479	26.7842	25.0589	25.6747	24.0441	26.7272	26.8994	26.6068
	P49312;Q5EBP8;P49312-2;V9GXF8	P49312;Q5EBP8;P49312-2	Heterogeneous nuclear ribonucleoprotein A1;Heterogeneous nuclear ribonucleoprotein A1, N-terminally processed	Hnrnpa1		32.3903	33.5912	34.0181	31.6043	33.0931	33.9003	32.26	32.4256	34.9787	34.4968	33.7297	34.4178	34.3061	33.8983	34.8222	34.6629	34.4146	34.5903	34.6387	35.0223	34.3894	33.9863	34.1693	33.6585	30.1473	30.9818	30.1426	30.5231	30.1927	30.2936	30.0762	30.3564	32.4274	32.8027	32.3592	32.3481	32.0046	32.1446	32.2823	32.4282	31.4168	30.8208	31.5303	31.2119
	P49717	P49717	DNA replication licensing factor MCM4	Mcm4		26.9012	27.4254	27.3544	27.2745	26.1975	27.0746	28.0358	27.8299	28.1006	27.3529	27.4465	26.5407	26.6338	26.2856	27.8717	27.8344	26.6132	27.713	27.0072	26.5767	26.9983	27.0947	27.8695	27.5463	26.1801	26.1201	26.4916	26.9447	25.9467	26.0302	26.0299	25.3469	25.5933	26.0346	25.2312	23.0593	25.8912	26.3245	26.6873	25.6159	25.0286	26.3062	25.8791	26.831
	P50247;A2ALT5	P50247	Adenosylhomocysteinase	Ahcy		23.3642	27.2249	26.7065	24.7804	25.077	26.5604	26.8663	27.8048	26.7783	27.144	26.6457	23.7844	26.4384	26.1839	27.0332	27.4462	26.3309	27.257	25.6477	24.7646	26.2808	27.1923	27.2191	27.0365	23.656	22.7012	22.5421	25.8806	26.056	26.1927	26.0078	22.2822	25.3352	26.559	25.8423	21.9768	26.1099	26.5172	24.275	25.2333	22.6277	26.3876	26.0238	25.9253
	P50580;Q3TGU7;P50580-2	P50580;Q3TGU7;P50580-2	Proliferation-associated protein 2G4	Pa2g4		27.0774	28.0171	28.1247	27.3058	26.5875	28.1635	27.5098	28.2357	28.1437	27.9215	27.138	26.5786	26.189	25.3392	28.0557	28.1017	27.0434	27.9478	26.8837	26.5244	27.0103	27.5275	28.0583	28.1598	26.2162	25.4795	26.1493	26.6967	25.9916	26.7568	26.841	26.1359	25.569	25.9221	26.4013	26.0126	26.3138	26.9487	23.2638	26.48	24.6422	27.3246	26.7201	26.9239
	P51150;A0A0N4SVR6;A0A0N4SVG9	P51150;A0A0N4SVR6;A0A0N4SVG9	Ras-related protein Rab-7a	Rab7a		26.53	26.277	26.0618	25.9472	26.0945	26.1716	26.2983	27.0074	24.0825	26.3689	25.7457	25.5162	25.7324	25.9816	22.6162	23.5063	26.7523	26.6767	25.8667	23.0391	26.5444	25.9799	24.1699	26.7436	25.8803	23.8195	23.2334	25.6101	22.1251	22.6875	26.336	23.0933	22.4069	26.4342	22.7679	21.5089	23.4612	22.4621	23.7639	24.7854	25.0144	25.3158	25.4865	25.2814
	P51655	P51655	Glypican-4;Secreted glypican-4	Gpc4		23.7173	24.2061	23.9386	23.5529	24.1808	22.5604	24.2788	24.6684	22.9256	24.8382	23.6829	23.0182	21.5973	22.7172	25.6501	24.7085	21.7345	22.9874	24.7212	21.9672	22.6566	22.8845	25.4187	24.0768	23.0134	23.3345	23.7856	23.6408	24.5208	23.319	22.8469	22.6323	24.6331	22.5128	23.1336	23.8496	24.5339	23.3225	26.0725	22.6503	25.2519	23.0138	23.0341	23.0343
	P51881;P48962;Q3V132	P51881;P48962	ADP/ATP translocase 2;ADP/ATP translocase 2, N-terminally processed;ADP/ATP translocase 1	Slc25a5;Slc25a4		32.3599	31.7761	31.2043	32.4964	32.2466	31.0737	33.6008	32.067	31.4849	30.9458	32.3663	31.6355	31.702	31.6335	31.2208	31.043	30.9525	30.962	30.5086	30.9181	31.4183	31.2183	30.9702	31.4545	31.8681	31.7669	31.6149	31.4654	31.2258	30.8118	31.8672	31.4343	31.0528	30.5991	30.4976	31.0682	30.441	30.4042	30.7594	31.1355	30.9666	30.4624	30.4237	30.7471
	P52293;A2A600;A2A601;A6PW68;F2Z431;A2A602	P52293;A2A600;A2A601;A6PW68;F2Z431;A2A602	Importin subunit alpha-1	Kpna2		22.9232	25.0261	26.1672	24.9685	24.0953	26.0488	24.2041	25.4342	24.832	24.8947	23.6345	23.9946	25.1242	22.4633	25.3567	24.7549	24.1865	24.6324	24.6787	25.6003	22.8789	25.0741	25.225	25.2066	24.3065	23.1878	24.3372	22.4784	23.7693	24.6779	24.347	22.8312	25.3582	24.5399	25.5937	21.7793	25.8185	25.4771	24.5712	24.7533	25.6477	25.0967	25.4442	24.7324
	P52432;D3Z7Q8;G3UXX5;D3Z3D6;G3UX92	P52432;D3Z7Q8;G3UXX5;D3Z3D6	DNA-directed RNA polymerases I and III subunit RPAC1	Polr1c		23.7847	25.8579	26.0323	23.9284	24.0313	25.7298	24.4765	25.2067	26.357	25.476	24.6446	23.6209	23.7171	24.2713	26.0963	26.2379	24.7735	25.7774	25.5922	27.465	24.6159	24.443	26.3536	24.9082	21.794	23.6448	22.8977	22.7969	24.7246	25.2537	23.0002	24.1055	21.7736	22.4279	25.2034	21.8416	25.6307	22.3767	22.7485	24.815	20.5847	25.3186	24.5942	25.6954
	P52479;P52479-2	P52479;P52479-2	Ubiquitin carboxyl-terminal hydrolase 10	Usp10		22.3608	26.0061	25.6079	23.8909	23.6721	25.6406	24.9634	25.7855	26.2049	25.3276	24.4542	26.0137	25.6856	25.7307	26.4235	26.0504	25.8478	24.2571	22.9996	22.7747	25.4995	22.9084	25.8248	25.6289	22.74	23.9636	22.1456	23.711	22.8456	25.1625	22.9121	23.7206	23.574	23.1677	22.5687	23.4976	23.0557	23.303	27.0949	23.5564	23.106	23.4657	22.2574	25.0735
	P52480;P52480-2;A0A1L1SU37;A0A1L1SQV8;A0A1L1SUV0;A0A1L1SSN6;A0A1L1STV8;A0A1L1ST52;P53657;G3X925	P52480;P52480-2;A0A1L1SU37	Pyruvate kinase PKM	Pkm		29.8636	29.3544	29.7588	29.8158	30.0396	29.7442	29.7558	30.1147	29.3691	29.3423	29.1103	29.1001	29.2887	29.1293	29.5113	29.5028	29.2959	29.4815	28.4105	28.7507	28.7715	29.4422	29.6357	29.5661	29.3616	29.1984	29.1086	29.1609	28.6798	29.1593	29.0381	29.0732	28.5483	28.7686	28.5716	28.8655	28.0366	28.8638	28.4492	28.7387	28.0215	28.9986	28.6987	28.6921
	P52927;Q6NSP9	P52927;Q6NSP9	High mobility group protein HMGI-C	Hmga2		24.15	24.7494	25.3471	25.0645	22.9836	23.0289	25.0335	23.7706	25.2744	23.0621	24.4423	23.0488	24.7177	23.2144	25.6862	25.5547	22.6476	22.3456	25.8535	25.6547	25.3528	25.129	24.9742	23.3405	22.4458	23.1036	24.9944	23.0677	22.8084	22.6768	23.7223	22.9702	23.7357	21.7068	21.7699	22.5306	22.618	23.5757	22.0144	21.9732	19.8333	22.3906	22.4866	23.4045
	P53395;A0A0G2JGU0	P53395	Lipoamide acyltransferase component of branched-chain alpha-keto acid dehydrogenase complex, mitochondrial	Dbt		30.493	30.4643	29.3136	30.6157	31.2527	29.1227	30.644	30.03	28.8762	29.564	30.1865	30.786	31.13	30.9531	28.8093	29.4155	29.6849	29.6905	29.5169	30.0205	29.9633	30.4999	28.8861	29.3487	30.0916	30.5262	30.5419	30.353	29.7208	29.7908	30.6716	29.8212	28.6368	29.0337	28.9437	29.6752	28.3411	28.8456	28.9372	29.6278	28.5745	29.2778	29.1529	29.3124
	P54071	P54071	Isocitrate dehydrogenase [NADP], mitochondrial	Idh2		24.7746	25.1057	25.899	25.209	24.8724	26.0659	24.5422	26.4559	25.8684	25.6433	24.6671	25.3151	25.066	24.6827	25.172	26.7176	25.4504	25.5008	25.1698	25.0788	25.8489	26.0558	25.8883	26.7329	24.572	22.9075	24.945	25.3228	24.5333	23.4562	23.2605	24.8435	22.1389	22.5891	22.6259	22.7752	25.0706	25.3539	22.3989	20.6651	21.5118	23.0527	25.0733	22.6784
	P54276	P54276	DNA mismatch repair protein Msh6	Msh6		24.2357	25.1829	25.5089	23.9566	23.6561	25.4293	24.2844	25.8236	24.136	25.2564	23.4872	24.1389	22.8531	23.8655	25.692	25.4537	24.9623	25.5152	24.8473	24.7755	24.8446	25.2069	26.3163	25.6967	25.0196	22.5841	23.4424	24.8863	25.0073	24.6896	23.712	23.666	25.8052	24.0316	23.6344	21.8133	25.8179	25.6745	26.0138	25.3383	26.628	24.9973	25.2316	25.601
	P54728;P54726;Q8CAP3;Q3TN85	P54728	UV excision repair protein RAD23 homolog B	Rad23b		25.0088	25.204	24.7878	24.9946	24.9129	24.903	25.6432	25.2426	25.8014	25.1431	23.7793	23.4881	25.041	24.8421	24.9589	25.2129	24.7047	25.2569	25.2515	25.5562	25.076	25.31	24.7781	24.8476	22.5385	25.8902	23.4565	23.8761	24.6916	23.4989	23.875	23.1919	22.7383	21.9797	20.7596	22.5052	22.9244	23.6216	23.3097	23.742	22.3806	25.0886	23.2567	24.6893
	P54775;A0A140LIZ5	P54775;A0A140LIZ5	26S protease regulatory subunit 6B	Psmc4		26.6484	27.1962	27.2361	26.128	27.0277	27.433	26.5831	27.2612	27.1304	26.6375	26.0293	25.7524	25.7994	25.8528	26.8187	27.0733	26.5727	26.9155	25.8032	25.4364	25.596	26.527	27.0536	27.2713	25.9921	25.0336	25.7257	26.0903	25.7268	26.0398	26.1515	26.045	25.8169	25.6464	25.4529	23.9894	25.7718	26.4658	23.1087	25.9149	25.1089	26.2418	26.0461	26.1482
	P55200;P55200-2;D3Z5H5;S4R2S5;O08550;F8WJ40	P55200;P55200-2;D3Z5H5	Histone-lysine N-methyltransferase 2A;MLL cleavage product N320;MLL cleavage product C180	Kmt2a		22.6041	22.5694	26.0109	24.3838	24.2526	25.8777	25.0981	23.6694	23.0428	22.8458	21.9485	23.4645	23.6847	25.8948	23.012	22.9232	22.7724	26.1204	24.9944	25.7557	26.0005	25.7415	23.1749	23.5965	23.4642	23.1183	24.4735	23.7489	25.9389	26.1542	23.7314	22.6377	25.826	26.039	26.0803	26.0131	25.8772	25.6074	25.5817	25.8324	25.8222	25.3153	25.7698	26.2375
	P56480	P56480	ATP synthase subunit beta, mitochondrial	Atp5b		28.5503	27.9794	28.81	27.3746	28.6525	28.5702	26.5587	28.9429	28.8119	27.8383	26.0492	28.4684	27.277	28.2475	28.9964	28.7763	29.3809	28.3551	28.3303	28.1111	28.1022	28.5666	29.3726	29.2382	28.4975	27.6924	28.6203	28.3741	28.0094	28.7579	28.5161	28.2606	28.2869	28.1231	28.0362	27.8058	27.9725	28.4249	27.2578	28.4251	27.6187	28.349	28.4385	28.5207
	P56960;F6VYQ6;Q8K366	P56960;F6VYQ6;Q8K366	Exosome component 10	Exosc10		25.6655	26.1572	26.3706	25.0112	25.3632	26.3452	25.1042	25.6813	26.9977	25.8682	25.6486	25.4326	25.1305	24.7623	25.8942	26.2222	25.3184	26.0091	25.689	26.8882	25.7712	25.6064	25.9535	25.2432	23.5535	25.8957	23.3721	25.7853	26.6315	26.0424	23.5826	25.7774	26.0733	26.8255	26.622	27.5472	27.1516	26.4858	25.5616	26.6411	26.3911	26.4017	26.7938	27.1089
	P57776;Q80T06;P57776-3;P57776-2;Q91VK2;A0A0R4J1L2;A0A0R4J1E2;D3YY68;E9QN08;F6ZFU0;D3YUQ9;D3YZT9;D3Z7N2	P57776;Q80T06;P57776-3;P57776-2;Q91VK2;A0A0R4J1L2;A0A0R4J1E2;D3YY68;E9QN08;F6ZFU0;D3YUQ9;D3YZT9	Elongation factor 1-delta	Eef1d		27.4521	26.6645	27.1366	27.1827	27.0157	26.84	24.0186	26.9889	26.7322	26.281	25.6926	26.4165	25.7261	26.7286	26.9674	27.1285	26.2059	26.1733	25.8734	25.2323	26.4918	26.9133	26.9444	26.6089	25.8207	23.2432	26.7471	26.7304	25.793	26.7253	25.4102	26.0025	26.4009	24.2588	25.1275	25.3477	22.5374	26.0024	22.6845	25.3181	25.7325	23.376	26.3798	25.4947
	P57784;G5E883	P57784	U2 small nuclear ribonucleoprotein A	Snrpa1		28.1795	28.7808	27.6378	28.5181	29.064	27.5379	29.011	27.7696	29.6558	29.0763	29.8425	29.0343	29.6087	29.547	28.3192	28.8415	29.0081	29.2766	28.8739	29.6658	29.6166	29.3187	28.9711	28.3908	22.108	27.4437	23.4957	26.6204	26.5709	25.7273	26.621	22.9267	22.9976	26.1006	25.9893	26.0092	25.4161	25.5831	25.5134	23.2607	22.2581	26.1877	21.9319	26.3349
	P58252	P58252	Elongation factor 2	Eef2		30.0764	30.8596	30.9434	29.9018	29.8847	31.007	29.907	31.1247	30.5918	30.5821	29.9313	29.3852	28.3739	28.9944	30.7181	31.0239	30.005	30.9091	29.6652	28.9046	29.9148	30.3162	30.932	30.7608	29.3937	28.2803	29.1137	30.0271	29.2987	29.6984	29.7218	29.5196	29.1442	29.4808	29.2864	28.5366	29.8925	30.4686	28.1755	29.5623	28.7209	29.9906	29.9096	30.0141
	P58501;F6YY19;P58501-2	P58501;F6YY19;P58501-2	PAX3- and PAX7-binding protein 1	Paxbp1		22.2319	24.9032	24.865	24.1968	22.9292	24.743	25.959	25.3674	24.0012	21.9691	24.9696	24.3256	23.7467	25.9692	24.9433	22.7034	25.5462	24.7943	24.0006	24.0223	25.5864	23.0347	23.6912	23.7284	22.4153	22.8065	24.0904	23.6304	24.3146	23.3386	24.5109	23.7393	25.0529	21.7975	25.0864	23.154	22.4109	22.9308	23.5656	25.0003	25.417	24.8907	24.9048	24.7634
	P59325;Q8BVV6;A0A1Y7VNP4;A0A1Y7VJG2;A0A1Y7VKT5;A0A1Y7VLQ0	P59325;Q8BVV6;A0A1Y7VNP4;A0A1Y7VJG2	Eukaryotic translation initiation factor 5	Eif5		21.7383	24.6373	23.3541	24.7646	24.1987	25.4894	25.3881	26.0246	25.5054	25.4132	23.651	23.6453	23.8955	22.2487	24.2344	25.7375	22.6379	25.907	22.3953	24.9134	24.8153	25.2643	24.928	26.3097	24.6234	24.6913	24.874	23.6978	24.5755	25.0498	23.1649	24.6339	22.2905	24.4336	21.8708	22.5268	24.3973	24.6461	22.6153	22.7447	23.4702	22.5549	22.3698	23.2745
	P59470;A0A1L1SSC8	P59470	DNA-directed RNA polymerase III subunit RPC2	Polr3b		26.803	27.6665	27.2155	27.0165	23.4692	27.1657	24.1462	27.1399	27.5313	27.1082	26.879	24.1162	26.6237	26.8234	27.2067	27.0764	26.3578	27.4601	26.9484	27.2355	27.444	27.0338	27.0944	27.0447	22.9115	23.1569	23.5816	23.4762	23.1852	23.6442	22.7562	23.2854	23.0793	19.7955	21.8207	26.9587	22.3723	26.5405	25.5172	26.4929	22.9986	22.1258	26.6155	26.7612
	P59708;A0A1W2P7L7	P59708;A0A1W2P7L7	Splicing factor 3B subunit 6	Sf3b6		25.4293	22.9008	25.7844	22.9625	24.0387	26.0759	24.0024	25.9607	26.4719	24.9343	23.3887	26.0492	23.7174	26.157	26.2154	25.88	26.347	25.9309	25.8398	26.285	26.0001	22.4709	25.8396	22.6566	26.1482	23.1632	23.8785	23.9948	26.5826	26.5246	22.9347	23.728	26.7619	26.8995	27.0942	25.86	26.9282	26.5986	23.5356	26.4837	26.651	26.2368	26.4388	26.4064
	P59999	P59999	Actin-related protein 2/3 complex subunit 4	Arpc4		24.46	24.3654	24.777	23.1837	23.4735	24.7915	24.6016	24.7409	24.3713	23.4175	24.5437	25.4557	24.3823	22.5549	22.9057	23.6626	25.0692	22.5775	22.3729	23.6227	22.2309	23.9823	21.3752	23.5736	22.7206	23.7261	23.3424	23.4802	23.2742	22.4105	22.9142	22.3117	24.2453	24.6277	24.3258	23.2176	22.7839	21.7914	22.0758	24.0574	23.7502	24.4641	24.3613	22.471
	P60122;D3YW60	P60122	RuvB-like 1	Ruvbl1		28.5937	28.7026	29.1776	28.5509	28.6663	29.1629	28.5569	28.9542	29.6999	28.7104	27.7983	27.4794	27.6797	27.7635	28.8028	29.0593	28.0151	29.2286	28.7838	29.4649	29.033	28.8835	29.3408	29.0265	28.3712	27.4413	28.0373	27.6196	28.1906	28.2866	28.4816	27.9396	27.8116	28.5045	27.8608	27.5589	27.9884	28.2843	27.53	28.2003	27.9867	28.7301	28.064	28.5711
	P60229	P60229	Eukaryotic translation initiation factor 3 subunit E	Eif3e		26.9584	27.7813	27.7728	27.1346	27.2619	27.9767	27.0839	27.5376	27.3417	27.6716	26.7847	24.5491	27.0971	27.4827	26.8776	27.5327	26.7754	27.9473	27.4345	25.9579	28.2906	27.6257	27.3487	27.6393	26.2851	23.7119	26.7584	27.0618	27.6568	27.9563	26.3039	25.4299	25.2876	25.795	26.7956	25.2677	27.4394	27.1284	21.3212	25.7986	22.933	27.0151	26.8272	26.7851
	P60335	P60335	Poly(rC)-binding protein 1	Pcbp1		27.9322	26.8307	28.8359	27.3643	26.4614	28.3634	24.2221	27.8844	26.3545	26.0399	26.9589	26.8135	26.8306	26.8904	27.2336	27.5528	28.2242	26.6702	27.1845	26.2765	27.154	28.3441	28.0276	28.3862	28.7754	28.1007	28.3806	26.0024	27.9789	28.9874	28.2498	28.3364	29.0758	27.7459	28.217	27.4805	28.045	28.0052	28.6064	28.3099	28.8745	28.0518	28.0941	27.5931
	P60766;P60766-1	P60766;P60766-1	Cell division control protein 42 homolog	Cdc42		26.2087	26.2611	26.748	25.6575	26.3536	25.9742	26.0474	26.3724	25.5383	25.9321	25.7647	25.3349	25.8067	25.6368	26.2862	24.9309	24.0755	26.0509	25.1884	23.3746	24.2056	25.638	25.2651	25.2693	23.5279	23.6282	25.3958	25.5625	25.4889	24.9472	22.7895	25.2762	22.558	25.8121	22.5405	24.87	25.1668	25.3226	21.8341	24.577	24.4801	25.4587	25.0449	22.8375
	P60824;D3YU80;K4DI65	P60824;D3YU80;K4DI65	Cold-inducible RNA-binding protein	Cirbp		26.7742	27.7136	27.1358	25.5386	27.4	27.2008	27.9335	27.1659	29.2901	28.2021	27.8133	28.3247	27.0961	27.1969	28.5005	28.2769	27.2406	28.3965	28.0157	29.0952	27.9912	27.04	27.6605	27.2266	21.9902	27.8987	25.9984	23.4797	25.2671	22.8795	22.825	23.8792	25.2001	25.2564	24.7472	26.2428	25.6143	24.7129	24.7947	25.4559	24.8223	25.4324	25.0186	25.1352
	P60843;P10630;Q8BTU6;P10630-2;E9Q561	P60843	Eukaryotic initiation factor 4A-I	Eif4a1		28.2045	29.0317	29.5358	27.6848	27.6531	29.4156	26.9902	29.4378	28.2673	28.6485	26.445	27.5733	27.1156	26.792	29.2453	29.2459	28.4761	28.9154	28.1268	26.8118	27.7638	28.5855	29.6472	29.2693	27.9767	26.6436	27.224	27.6976	27.4694	28.3899	27.6347	27.5459	28.3076	27.9079	28.0963	27.5052	28.3897	28.8579	27.1555	28.0285	27.2691	28.2864	28.1315	28.3637
	P60867	P60867	40S ribosomal protein S20	Rps20		31.2189	31.0567	29.8842	31.5844	31.7454	30.5296	31.5693	30.8446	30.9847	30.8826	30.8602	31.1071	31.5482	30.7209	31.0135	30.6199	30.7579	30.5407	30.5634	32.0592	30.2822	30.502	30.9211	30.6435	31.1918	30.0785	30.8985	31.3095	30.4996	30.0402	31.0877	31.1595	30.3411	30.6761	30.0267	31.003	29.9743	30.0263	30.0716	30.6266	29.1684	29.6722	29.9292	30.3314
	P60898;D3Z3Z8;D3YYI3;D3YYI2	P60898;D3Z3Z8;D3YYI3	DNA-directed RNA polymerase II subunit RPB9;DNA-directed RNA polymerase subunit	Polr2i		23.2032	22.5164	23.6511	23.6679	24.3794	23.8346	23.9595	23.2461	22.9225	21.2975	25.5942	23.8146	24.8309	23.0061	24.1878	22.4009	22.9363	24.3806	22.9784	24.3294	23.008	23.5462	22.311	24.7012	22.6633	21.7099	23.9967	23.2959	24.3118	22.4815	21.8856	22.8835	24.4223	22.6344	23.4369	22.2734	24.6034	23.5544	22.2294	22.4404	24.2115	24.871	23.6533	24.3215
	P61027;Q9DD03;Q3TYH2;Q8K386	P61027	Ras-related protein Rab-10	Rab10		24.9009	23.4636	25.7989	24.0481	25.1061	24.8251	23.8918	25.2239	24.4396	22.4224	24.5667	23.9572	24.631	23.8621	25.4811	25.6215	24.8465	22.6434	25.5651	24.3287	24.5268	24.7588	25.9575	26.6346	24.6028	24.41	24.4099	24.624	24.4189	23.2123	24.8203	24.6815	23.9545	22.5862	22.4835	23.91	24.2855	24.4134	22.7901	22.8042	23.64	23.7423	23.6444	22.7439
	P61161	P61161	Actin-related protein 2	Actr2		24.8127	23.4435	24.7197	23.3858	25.037	24.4298	24.132	23.2456	24.1979	24.9208	23.1142	24.844	25.8777	25.8174	24.8115	24.5337	25.0067	24.7837	24.2893	24.2423	24.167	23.6503	25.1607	24.6358	22.9525	24.4324	23.1518	23.0771	23.6613	24.9124	24.3161	23.6994	22.0623	25.0097	24.0655	24.0362	25.5574	23.9173	22.5431	23.1842	24.5934	22.7986	23.0154	24.0922
	P61205;P84078;Q8BSL7	P61205;P84078;Q8BSL7	ADP-ribosylation factor 3;ADP-ribosylation factor 1;ADP-ribosylation factor 2	Arf3;Arf1;Arf2		23.8468	24.6436	26.671	24.6794	24.7903	25.8541	23.5173	26.2996	25.8379	23.7522	24.0365	23.1658	24.1333	23.5107	23.4833	23.3303	23.0736	23.2121	23.1715	22.5165	23.2888	23.8679	25.663	22.8117	22.6182	24.0214	24.3011	23.582	24.0189	26.8592	22.6049	25.1321	22.7946	23.4427	22.6907	23.1808	25.5781	22.2551	22.6583	21.8362	21.4916	26.4702	26.4868	25.5013
	P61222	P61222	ATP-binding cassette sub-family E member 1	Abce1		23.497	26.1773	25.7847	24.683	25.3576	26.0491	23.6052	26.5764	25.4876	25.0762	24.7736	23.5384	24.5267	23.1876	23.4064	23.3689	22.4429	23.4813	24.8421	24.25	23.1637	25.3009	23.0015	25.4699	24.0235	23.9453	24.9359	22.3438	23.7149	22.6099	23.6307	23.1965	22.876	23.7913	23.9091	21.7029	22.5315	23.4666	24.01	23.3304	23.4611	25.018	22.5424	24.2447
	P61255;B1ARA3;B1ARA5	P61255;B1ARA3;B1ARA5	60S ribosomal protein L26	Rpl26		32.1618	31.7487	31.6847	32.2712	30.9693	31.8111	32.4699	31.93	32.5648	33.1407	34.1837	32.8756	33.7662	32.7641	33.1912	32.6417	32.8927	32.5257	32.5313	32.2579	33.2743	32.9915	32.4499	32.7211	35.4588	35.2061	35.1658	35.3672	35.4621	35.3952	35.6333	34.6507	35.2009	35.5175	34.8227	35.6372	34.6176	34.3743	34.9771	35.0604	34.951	34.9629	34.9888	34.7958
	P61327;Q9CQL1;A0A023T778;G3UZW7	P61327;Q9CQL1;A0A023T778;G3UZW7	Protein mago nashi homolog;Protein mago nashi homolog 2	Magoh;Magohb		26.3469	27.3461	28.1574	26.2909	28.0521	27.7976	24.3155	28.144	27.9014	27.8751	26.3888	27.8848	27.6626	28.0903	28.2475	28.3092	28.3652	28.1593	28.1436	28.8886	26.8697	27.6214	28.0633	27.2545	28.0122	27.3991	27.3626	27.2968	28.3646	27.8513	27.1251	27.6096	29.3548	29.0881	29.1687	28.4458	29.2435	29.3829	29.1922	29.0742	29.7561	29.0714	28.943	29.2243
	P61358;A2A4Q0	P61358	60S ribosomal protein L27	Rpl27		29.5368	29.87	31.1412	29.6791	29.3885	32.3075	28.9334	30.2915	30.2884	30.8924	30.2235	30.0435	30.0036	30.2262	30.7232	30.901	30.3549	30.3913	29.9629	29.4141	31.0743	30.7413	29.8074	31.5756	32.8402	31.979	32.942	32.0176	33.8413	34.4073	32.054	33.0182	34.5645	34.3018	33.8165	34.5612	33.6991	33.4125	33.8124	34.8586	34.2507	34.8448	34.4394	33.6639
	P61514;A0A1D5RL86	P61514	60S ribosomal protein L37a	Rpl37a		30.9123	30.1193	30.8932	31.8049	30.2379	30.8888	31.0471	31.076	30.1643	30.5756	31.1952	30.4475	31.2942	30.5108	30.3005	30.8624	30.4102	30.4112	30.6586	29.7145	30.6976	30.6353	29.7242	30.6337	32.2695	32.1021	32.4633	32.0732	32.8895	32.6931	31.7836	31.4681	33.3582	33.601	33.6697	33.6818	33.2817	33.1497	33.9194	33.3419	34.5155	33.2242	33.8263	33.8457
	P61924	P61924	Coatomer subunit zeta-1	Copz1		23.7525	24.7958	24.7991	25.2658	24.5497	25.1754	26.1561	24.9227	25.3221	24.4131	24.3849	24.1989	23.5878	24.7069	24.2225	24.7332	23.2939	24.0458	23.2782	24.0675	24.2038	23.7276	24.3434	24.1507	23.484	23.1834	23.5093	23.5326	23.6326	24.0223	23.8556	24.018	23.9403	22.9106	23.7609	22.6624	24.0309	24.2684	22.4974	22.7561	21.2903	23.7084	21.9712	22.4432
	P61961;H7BWZ1;D3YW97	P61961;H7BWZ1;D3YW97	Ubiquitin-fold modifier 1	Ufm1		24.0396	23.8999	23.0775	24.7824	24.1758	23.9581	25.3905	22.8934	23.4023	24.2615	24.0635	23.8332	25.3516	24.2165	24.6978	24.5235	22.6219	22.4826	22.5765	24.5429	23.3128	23.97	23.1202	22.5887	26.9617	26.4837	26.5914	27.1202	26.2852	26.3293	26.2878	26.9594	26.4638	26.2582	26.4687	26.9936	26.5127	22.7592	26.0966	26.6875	26.2446	25.8188	26.0704	26.5166
	P61965;F6Q3W0	P61965;F6Q3W0	WD repeat-containing protein 5	Wdr5		22.8454	26.9901	24.4079	23.4005	24.2177	26.9007	23.0149	26.6531	27.1608	26.7786	23.6559	24.6641	23.232	24.6108	26.932	26.6422	22.9956	26.7609	26.4425	26.8121	26.2378	26.1235	26.4816	26.393	26.5999	25.662	25.9403	26.3376	27.0868	26.2916	26.1984	26.0686	27.8179	27.5235	27.2452	27.4039	26.6217	26.8856	27.1029	27.3223	27.5982	27.3853	27.1705	27.4327
	P61982;D3YW45	P61982	14-3-3 protein gamma;14-3-3 protein gamma, N-terminally processed	Ywhag		26.7809	26.3283	26.2011	26.48	24.3171	26.0263	26.9398	26.859	27.3984	26.464	27.5249	22.3732	26.2952	26.1133	26.5467	26.7406	26.4445	27.1092	26.0467	25.6908	26.2426	26.7633	27.1612	26.5972	25.5775	23.2794	25.8765	26.1497	25.5901	25.9941	25.8889	25.9186	20.6627	25.6638	25.1387	25.8965	26.1616	25.7569	22.5323	24.6333	22.4363	25.4488	25.373	24.8928
	P62082;F6SVV1	P62082;F6SVV1	40S ribosomal protein S7	Rps7;Gm9493		34.1365	34.3505	33.7884	35.3814	35.6399	33.7718	34.355	34.3767	33.4376	33.8756	34.3272	34.2254	34.4826	34.0118	33.6579	33.5014	33.9143	33.401	33.9258	34.1242	34.1605	34.0072	33.4835	33.8102	35.2214	35.4004	35.374	35.9932	35.3848	35.1498	35.3236	35.7789	34.9248	35.016	34.7355	34.9353	34.3293	34.7426	34.9379	35.4893	35.1898	35.1622	35.1975	35.5876
	P62192	P62192	26S protease regulatory subunit 4	Psmc1		26.2169	26.2172	26.743	25.5182	23.5244	27.405	23.9838	27.4615	27.4113	25.7778	25.233	25.3039	23.1448	25.7074	27.2043	26.8601	25.5042	26.2961	25.1624	23.1975	25.2866	26.1351	26.8169	27.5859	23.6519	22.7993	25.8364	26.1503	26.2157	26.44	25.8278	25.162	25.5517	25.7417	22.4741	25.1438	24.7835	26.3582	22.4753	25.6196	24.6886	26.4071	25.9114	25.7122
	P62196;Q8K1K2	P62196;Q8K1K2	26S protease regulatory subunit 8	Psmc5		26.0166	26.8131	26.6668	26.6804	26.3958	26.6203	27.1292	27.0552	27.4338	26.4671	24.7539	25.5982	24.9217	25.141	26.8235	26.9775	25.7926	27.4395	26.0499	25.1008	25.856	26.3492	26.9738	26.5123	26.2195	25.1259	25.5382	26.2776	24.444	25.5108	25.5863	24.6378	25.3433	25.3199	25.407	25.4878	24.9211	25.6546	24.9927	24.8167	25.2738	25.7984	25.6176	25.9499
	P62242	P62242	40S ribosomal protein S8	Rps8		30.115	30.9845	31.2386	30.5458	30.281	31.2034	30.9314	31.1213	31.5803	32.2726	32.2768	32.2379	32.8125	31.949	32.5623	32.3058	32.1389	31.5416	31.43	30.9172	31.748	32.1484	31.6782	31.843	33.8625	33.0282	32.9342	33.401	34.0441	33.8598	33.4392	33.3667	34.8288	34.7622	34.9287	34.9374	34.6122	34.5789	34.8794	35.3592	35.4118	34.6043	35.0146	34.6581
	P62245;F8WJ41;D3YVB4;D3Z712	P62245;F8WJ41;D3YVB4;D3Z712	40S ribosomal protein S15a	Rps15a		30.1322	30.7498	31.1564	30.4099	30.572	31.0971	29.9021	30.2963	30.0174	31.2265	30.1106	30.4782	30.2824	30.0996	30.5603	30.3693	30.417	30.501	30.0341	30.4566	30.4724	30.1492	30.2182	31.5922	30.614	30.4463	30.7613	30.8725	30.3192	31.5956	30.2914	31.6626	32.5547	30.4595	31.6921	30.3648	32.0733	31.4362	31.6782	31.3532	32.7078	31.7628	31.2262	30.9256
	P62259;D6REF3;F6WA09	P62259;D6REF3	14-3-3 protein epsilon	Ywhae		28.0934	28.4641	28.729	28.3214	28.4681	28.7334	27.7264	29.0175	28.8069	28.5836	28.1158	27.8327	27.548	28.0437	28.7264	28.8358	28.4684	29.0398	28.1516	27.9908	28.245	28.6675	29.1025	28.6265	27.5368	27.316	27.9156	27.9335	27.4103	28.1908	27.9255	27.6771	27.3619	27.5688	27.3275	27.5698	27.5723	27.8347	26.2664	27.5389	26.954	27.8719	28.0605	27.9845
	P62264;D3YVF4;D3Z7I1	P62264;D3YVF4;D3Z7I1	40S ribosomal protein S14	Rps14		33.1566	32.7431	32.9164	34.1552	33.2096	32.3247	33.2782	32.823	31.7471	32.68	33.2861	33.0628	33.6443	32.7991	32.4809	32.5225	32.9755	31.8954	33.0635	32.7921	32.8595	33.1431	32.349	32.823	34.4824	33.9234	34.0351	34.6069	34.3118	34.1094	34.7667	34.275	34.2537	33.8969	33.9257	34.6713	33.7012	33.7845	34.2893	34.6362	34.2848	33.9997	34.0898	34.1205
	P62267	P62267	40S ribosomal protein S23	Rps23		34.7817	33.4704	33.6711	34.4853	34.4454	32.9491	35.5747	33.8265	33.7337	33.6684	34.9073	34.381	34.9195	34.6334	34.405	33.6413	34.7141	33.4427	34.3471	34.3509	34.1332	33.943	33.6928	33.8305	36.3249	35.8541	35.2018	35.1853	35.3424	35.1593	36.329	34.7624	34.9614	34.7593	34.9571	35.2278	34.6717	34.5978	35.3631	34.5572	34.6995	34.2225	34.6726	34.5836
	P62274	P62274	40S ribosomal protein S29	Rps29		24.499	26.9238	28.0865	27.5027	26.9871	26.548	24.521	26.3747	23.0133	26.9179	24.9668	26.9063	27.8244	26.8839	27.4734	27.7662	27.0567	26.1894	27.9054	27.2794	23.4618	27.0283	25.7781	26.6006	27.0959	26.0489	26.7709	26.7461	27.253	27.516	27.0083	26.811	27.9958	28.1492	28.1716	28.3183	27.284	28.3416	28.1978	27.2532	28.1572	27.7097	27.8403	27.3258
	P62281;A0A1B0GRR3;A0A1B0GSE8	P62281;A0A1B0GRR3;A0A1B0GSE8	40S ribosomal protein S11	Rps11		31.6936	31.8384	32.1428	32.2616	32.4619	31.864	32.9097	31.9144	31.4994	31.9383	33.3661	32.7127	32.6346	32.2976	31.9632	32.0069	31.7346	31.593	32.1021	31.8124	32.1507	32.1186	31.8146	32.2083	34.0362	32.9801	33.4001	33.6747	33.5735	34.2467	33.4838	34.2166	34.8593	34.1469	34.6085	33.9374	34.5402	34.3766	34.6771	34.6785	35.1732	34.1168	34.4759	34.4392
	P62301;Q921R2;A0A0U1RQ71	P62301;Q921R2	40S ribosomal protein S13	Rps13		30.2031	30.8409	30.9586	31.0121	31.0111	31.106	29.563	30.876	30.966	30.7413	30.8764	30.2559	31.1469	29.7933	31.4931	31.077	30.5514	30.4073	31.2057	30.3832	30.7575	30.8125	30.9989	30.6463	31.4634	30.9627	31.3565	31.9907	32.9043	32.4053	31.4628	32.9503	34.2301	34.1855	34.1998	32.6815	34.1423	34.5508	34.4612	33.828	34.7915	33.8882	34.0182	33.423
	P62307	P62307	Small nuclear ribonucleoprotein F	Snrpf		22.4511	22.8974	27.1341	24.166	24.1776	25.7701	24.509	24.3655	25.9562	26.5923	23.9011	24.762	21.9538	22.7156	26.5561	25.9716	26.3855	26.1465	25.9279	27.7107	23.2452	25.1888	26.5373	22.7155	22.14	22.7765	25.9257	22.2146	27.7744	27.4474	25.668	26.8105	28.6051	27.9922	28.4793	28.94	28.5028	27.952	28.5147	28.7693	28.9403	27.7532	27.9815	27.623
	P62315	P62315	Small nuclear ribonucleoprotein Sm D1	Snrpd1		27.6913	28.1156	28.968	27.0207	28.039	29.3667	26.7483	28.2469	27.9745	28.0431	23.7485	27.2458	27.3585	27.7951	29.3594	28.4693	28.5833	28.2717	29.687	28.6852	28.4769	28.5618	29.6474	28.7454	28.802	27.7329	28.2129	27.6619	28.4916	28.8954	27.501	29.4694	30.0646	29.6142	30.2001	28.2081	30.3296	30.1097	30.1161	29.758	30.215	30.1086	30.0619	30.3646
	P62317	P62317	Small nuclear ribonucleoprotein Sm D2	Snrpd2		28.7677	29.3528	29.056	28.765	28.9579	29.2486	29.0664	28.6289	30.5039	29.7229	29.5892	28.7926	29.4244	28.8169	30.0292	29.5774	28.9146	29.7905	29.4206	30.3132	29.794	29.528	29.1919	28.799	28.9096	28.3465	28.4599	29.0423	29.9306	28.9938	29.2764	28.7668	29.7208	29.9855	29.4181	30.5602	29.4236	29.5498	29.8091	29.9088	29.5974	29.6919	29.8623	30.0085
	P62320;A0A1W2P7K5	P62320;A0A1W2P7K5	Small nuclear ribonucleoprotein Sm D3	Snrpd3		27.5808	27.8972	28.6676	27.1703	27.9234	28.0728	27.8117	27.6772	29.3602	28.564	27.2211	28.5943	28.6046	27.8037	28.7488	28.7523	28.9038	29.4283	29.1322	29.469	28.9	28.7997	29.2567	28.7798	28.5422	28.8036	28.3581	28.5074	28.918	28.9854	28.1581	28.958	29.6999	29.5214	29.692	30.2405	29.0943	29.3284	29.6099	29.5534	29.6848	29.012	29.4888	29.7366
	P62334	P62334	26S protease regulatory subunit 10B	Psmc6		25.3876	27	26.2383	25.1799	24.868	26.1262	25.0737	26.9173	26.704	26.2002	24.8289	22.1569	24.5722	24.3131	26.1449	26.7816	23.3038	26.8381	24.2578	23.8207	25.2995	25.9786	25.9635	25.8697	25.4627	23.2692	22.2002	24.8695	23.5361	24.8745	24.8283	25.1359	21.331	24.837	24.4744	23.8343	22.1658	25.7382	23.8006	25.1383	24.1749	25.083	24.9713	24.7482
	P62631	P62631	Elongation factor 1-alpha 2	Eef1a2		24.2618	24.7053	26.2086	23.9027	24.2574	25.7813	25.4323	24.4195	24.3251	23.5644	22.5843	24.2503	24.852	23.604	26.2735	25.8404	22.8542	24.9946	25.6004	24.1282	23.6588	24.6185	26.8886	25.8662	25.5588	22.5609	24.396	25.002	23.2854	24.8491	25.0728	23.9303	24.6725	22.1987	25.5786	24.7446	25.2845	25.4662	24.8597	22.7715	22.7635	24.9793	24.447	25.4091
	P62702;V9GWY0	P62702	40S ribosomal protein S4, X isoform	Rps4x		32.0992	32.5072	32.6469	32.6562	32.4738	32.3751	31.5244	32.599	32.1754	32.3993	31.9404	32.1167	32.1455	32.0164	32.7721	32.5397	32.2328	32.2876	32.599	32.0141	32.2847	32.2327	32.4937	32.3446	34.3513	33.6681	33.4496	33.9799	34.3351	34.1049	33.988	34.7641	35.5596	34.8591	35.5057	34.5383	35.1765	35.1806	35.483	35.2278	35.7872	34.8957	35.066	34.6566
	P62717;A0A1D5RM85;A0A1D5RLW5;A0A1D5RME4;A0A1D5RM79;A0A1D5RMC7	P62717;A0A1D5RM85;A0A1D5RLW5;A0A1D5RME4;A0A1D5RM79	60S ribosomal protein L18a	Rpl18a		27.8206	28.8812	29.2136	26.8137	26.2163	29.1361	27.0958	28.5587	29.268	29.162	28.8994	28.1279	28.5304	27.7015	28.8443	29.7141	28.3276	28.939	29.3205	28.7859	29.5259	27.9322	29.4044	28.9524	30.3662	28.8951	29.0304	30.239	32.2624	30.7527	29.6791	30.0894	33.2646	32.9979	32.8945	32.4391	32.8616	32.8874	32.9416	32.4798	33.5068	32.5032	32.722	32.4191
	P62751;D3YTY6	P62751	60S ribosomal protein L23a	Rpl23a		34.0298	33.3114	33.1126	35.0206	34.2785	33.0963	34.4294	33.9529	32.7937	33.8182	35.1432	34.4715	34.4603	34.1966	33.0594	33.5662	33.3239	33.4197	33.3758	33.7052	34.0462	34.0937	32.7553	33.7668	35.1045	35.0391	35.0991	35.7277	35.5084	35.4575	35.4271	34.9996	35.1522	35.1355	34.5804	35.5198	34.3057	34.5822	34.7833	35.3287	34.9682	35.1398	35.1191	34.7332
	P62754	P62754	40S ribosomal protein S6	Rps6		31.9249	31.6728	31.6596	31.7793	31.3061	31.4153	32.3429	31.8969	32.4824	32.9778	33.5869	33.1776	33.8036	32.8886	33.3623	32.971	32.9201	32.5005	32.6201	32.0654	32.6816	32.6601	32.3758	32.2144	35.0458	34.7181	34.3271	34.7598	35.2109	34.6921	35.0314	34.1144	35.1231	35.457	35.1617	35.677	35.1527	34.8656	35.7227	35.194	35.2857	34.9849	35.0052	34.967
	P62806	P62806	Histone H4	Hist1h4a		35.0101	35.7321	37.4171	34.2804	34.8171	36.7372	32.6356	35.8514	33.7629	33.8812	32.3349	32.5033	34.0393	33.4917	35.0907	35.0654	36.0427	34.2635	37.5274	36.6707	35.9688	35.1867	35.854	36.0305	35.8602	34.6417	35.2121	35.3385	35.4466	36.5208	33.6292	36.3886	37.3663	37.8352	37.6323	35.9438	37.5801	37.4447	37.5735	36.8468	37.6493	37.5407	37.6223	37.4244
	P62827;Q14AA6;Q61820	P62827;Q14AA6	GTP-binding nuclear protein Ran	Ran;1700009N14Rik		29.1768	30.1587	29.928	29.5847	29.9068	30.4422	29.8834	29.962	31.2484	30.1874	29.9982	29.2426	28.9405	28.9257	30.0413	30.5341	28.8405	30.6891	29.9627	30.4314	30.4472	30.0552	30.3126	30.2422	28.408	28.5958	28.3169	28.8362	28.2364	28.9367	28.4958	28.4491	27.5921	28.1744	28.0959	27.6962	27.9445	28.4982	26.9789	27.7458	26.887	28.5322	28.3335	28.5617
	P62830;A2A6F8	P62830	60S ribosomal protein L23	Rpl23		33.4659	32.1748	33.1291	33.6891	33.1846	32.6435	32.9591	32.8317	30.564	31.9847	31.2526	32.3838	32.519	32.6703	32.6466	32.231	33.325	31.1925	33.2553	32.7648	32.4842	32.9293	32.7452	32.9085	33.8186	33.3396	33.7105	33.5555	32.7504	33.7671	33.1142	33.9389	33.3485	32.5497	33.2908	32.8495	33.3137	33.1701	33.3966	33.5012	33.9878	32.7495	33.4447	33.3564
	P62843;D3YTQ9	P62843;D3YTQ9	40S ribosomal protein S15	Rps15		31.8664	31.7178	31.5766	32.5828	32.7272	31.463	32.1215	31.7694	31.2373	31.9059	32.4614	32.138	32.8209	32.3273	31.8398	31.7609	31.9462	30.9464	31.6717	31.7987	31.7958	31.6749	31.7548	31.7245	34.5446	34.423	33.9837	34.6328	34.1881	34.0375	34.628	34.5431	34.3913	33.995	34.0084	34.2877	34.0304	33.733	34.2237	33.7261	34.3564	33.9154	34.1482	33.9815
	P62849;P62849-2;P62849-3;A0A286YEB7	P62849;P62849-2;P62849-3;A0A286YEB7	40S ribosomal protein S24	Rps24		32.5498	31.7172	31.4285	33.3288	32.3155	31.4443	32.6334	32.1267	31.1381	31.8662	33.1114	32.238	32.8044	32.0126	31.4019	31.4219	31.5518	31.4949	31.4971	31.6322	32.1293	32.4425	31.2322	31.9051	34.0745	33.8634	33.6677	34.2198	33.7363	33.4002	33.8274	33.7688	33.5469	33.1513	33.1478	33.5375	33.0811	32.9789	33.2049	33.2375	33.5893	33.0384	32.8407	33.4731
	P62852;A0A1L1SQA8	P62852;A0A1L1SQA8	40S ribosomal protein S25	Rps25		34.2275	33.6174	33.6784	35.2581	34.0838	33.3123	34.0934	33.9549	32.637	33.3619	34.5359	33.2654	33.8811	32.7836	32.9049	33.4158	32.4677	33.2399	32.5469	33.0233	34.1663	33.9705	31.9479	33.2409	34.0612	34.0259	34.5248	35.0503	34.4228	33.9961	34.2364	34.4146	33.7157	33.6942	33.6552	34.7521	33.4168	33.5981	34.1412	34.78	34.0266	34.0817	34.3024	34.354
	P62855	P62855	40S ribosomal protein S26	Rps26		32.1391	28.1955	31.4759	30.9959	29.878	31.2787	29.5691	30.3715	28.0038	28.3681	28.2982	29.9905	29.2276	29.8652	30.1263	29.0613	31.0657	28.0495	30.9107	29.0474	29.9366	30.377	30.0204	31.9805	32.2015	31.3239	32.5831	30.6411	31.9362	31.951	32.064	32.3812	33.5965	32.4076	33.2268	30.5496	33.1781	32.8349	33.9465	34.0681	34.1858	33.1402	33.5139	32.527
	P62858;G3UYV7	P62858;G3UYV7	40S ribosomal protein S28	Rps28		29.4469	28.8325	29.1236	29.047	29.4621	28.8099	28.6058	28.594	28.6807	28.017	28.7245	29.1458	29.2169	29.7828	28.5233	28.3567	29.598	28.6456	28.9647	29.1265	28.4994	28.6656	28.5819	28.8623	29.4654	29.7279	29.6277	30.2155	29.7133	29.1636	29.2483	28.626	29.8031	29.5767	29.4345	29.8539	29.6166	28.7669	29.2354	29.719	29.0734	30.0229	29.3314	29.6583
	P62862;Q642K5	P62862;Q642K5	40S ribosomal protein S30	Fau		31.138	30.2887	30.8802	31.562	31.8965	30.5044	31.529	31.5383	28.8465	31.9191	30.6977	30.3506	29.3076	30.8549	32.4188	31.9378	30.8226	30.0492	32.2217	32.5221	30.8824	32.272	29.5215	31.031	32.1407	32.8766	32.4538	33.2187	33.0102	32.8942	33.8744	29.5964	32.6194	31.7754	32.5778	33.5422	31.8051	31.9859	32.8303	32.6524	33.1244	31.4453	32.7467	31.7738
	P62874;H3BLF7;H3BKR2;D3YZX3;E9QKR0;Q61011;E9PWM7	P62874;H3BLF7;H3BKR2;D3YZX3;E9QKR0	Guanine nucleotide-binding protein G(I)/G(S)/G(T) subunit beta-1	Gnb1;Gnb2		25.5184	25.7422	26.3339	23.483	24.1904	26.7313	25.7742	25.5516	26.7577	26.1722	25.624	24.9047	24.7565	25.1023	26.3422	25.7722	25.7849	26.3075	25.687	25.111	25.7212	25.8419	26.8062	25.985	23.386	23.302	24.6732	23.691	22.3841	25.6809	25.2131	23.7927	26.131	26.3891	25.5803	24.9049	25.944	25.7136	25.6108	24.8831	25.9669	26.2156	26.0804	25.4845
	P62876	P62876	DNA-directed RNA polymerases I, II, and III subunit RPABC5	Polr2l		25.0125	22.2559	24.4172	23.2184	23.3093	24.9709	24.8484	23.9538	23.135	24.32	23.9488	23.3497	22.7349	22.5841	24.5004	24.7689	24.1887	24.8178	25.1666	26.6315	22.7704	22.424	24.1005	23.1078	22.4108	22.6381	24.4995	22.6177	26.283	24.5805	24.1315	22.925	25.7457	25.5606	25.5766	25.8248	26.1581	25.3429	25.6137	25.7051	25.919	26.0897	25.7587	25.3181
	P62889;A0A2I3BQF4	P62889;A0A2I3BQF4	60S ribosomal protein L30	Rpl30		28.3016	29.6012	30.1476	28.2194	29.145	30.4383	28.1648	29.4129	30.3991	29.983	28.4543	28.7791	28.9655	29.1892	30.2625	30.2691	29.321	30.316	30.1017	29.7363	30.2057	29.6767	30.0856	29.8893	31.7915	30.7367	30.6368	30.3781	33.1759	31.9284	30.3545	31.6103	33.843	33.4101	33.587	33.6003	33.5473	33.0887	33.822	33.5642	34.0295	33.0592	33.6987	33.367
	P62900;A0A0A6YX26;A0A0A6YXL3	P62900;A0A0A6YX26;A0A0A6YXL3	60S ribosomal protein L31	Rpl31		30.2137	30.2823	30.8489	31.1049	30.3591	30.7193	29.9517	30.7107	31.4749	32.0838	32.4173	31.4987	32.6229	31.0574	32.3537	31.8452	31.8416	31.4531	31.6765	30.6647	31.2242	31.6697	31.3454	31.1966	34.0607	33.513	33.5123	34.2602	34.7717	34.2727	34.1642	34.0048	34.6162	34.7709	34.4887	34.9612	34.1862	34.2483	34.4871	35.0383	34.594	34.291	34.6745	34.3808
	P62908;D3YV43;A0A140LI77	P62908;D3YV43;A0A140LI77	40S ribosomal protein S3	Rps3		32.4188	31.9925	32.1403	32.9374	32.3557	32.1452	33.0213	32.1825	31.723	31.7563	32.6667	31.6148	31.9491	31.7613	32.007	31.7999	31.8526	31.5467	31.5893	31.6269	32.0034	31.7983	31.699	31.8947	31.4527	31.8279	31.6552	31.9075	31.216	31.3624	31.6881	31.6598	31.3922	30.8035	31.0324	30.8631	31.0421	31.1066	30.6719	31.2753	31.1051	31.2982	31.016	31.219
	P62911;P17932	P62911	60S ribosomal protein L32	Rpl32		29.4718	29.8563	29.8749	28.4498	29.2035	29.9156	27.572	30.0823	29.3515	30.2277	29.8294	30.0733	30.2882	29.6328	30.4198	30.8449	29.8976	30.1964	29.8197	30.269	30.3368	30.3904	30.4884	30.4594	32.3445	31.9721	31.6969	32.4014	32.7043	32.8744	31.769	32.1414	33.5308	33.6565	33.5577	33.3476	33.2727	33.2569	33.6438	33.7221	34.108	32.9666	33.6666	33.3694
	P62915	P62915	Transcription initiation factor IIB	Gtf2b		24.9442	22.7667	21.2633	25.1057	25.1892	24.3855	23.7618	24.2575	24.2547	23.8499	23.4903	22.1502	24.1821	24.5685	23.1172	23.8561	24.1566	22.6948	24.2752	24.9565	24.1231	23.5758	24.2249	23.5246	22.3006	25.1792	23.0978	24.7496	23.8314	22.5567	22.7949	24.122	22.7686	22.2553	22.0724	22.9539	23.0154	22.927	23.1744	21.7682	22.2886	24.5649	23.5942	22.1557
	P62918	P62918	60S ribosomal protein L8	Rpl8		30.4003	30.9198	31.5409	30.5202	30.1988	31.5903	30.0022	31.4839	30.6446	31.84	31.1571	31.0985	31.9742	31.0509	31.7424	32.0682	31.1051	31.6287	31.6669	30.8799	31.8328	31.7871	31.4496	31.881	34.5049	33.6237	33.7561	34.1224	34.7233	34.3231	33.5979	33.9271	35.1916	35.3573	35.5331	35.4712	35.1469	35.0523	35.503	34.8527	35.5274	34.6491	34.9218	35.0822
	P62960;A2BGG7;B2RUF0;A0A0A0MQD2;Q9Z2C8-2;Q9Z2C8	P62960;A2BGG7	Nuclease-sensitive element-binding protein 1	Ybx1		30.2892	30.3431	30.6066	30.5576	30.3089	30.1496	31.3959	29.9942	32.2708	32.7465	33.6946	34.1238	34.3208	34.0668	33.0426	32.4389	32.9584	31.4248	31.8162	30.6607	32.3487	32.395	32.0636	31.3117	31.6262	32.4952	32.1886	31.9451	32.366	32.1468	31.78	32.3894	33.3108	33.426	33.1812	33.9061	32.6208	33.032	33.0433	33.7293	32.3033	31.9509	32.3834	32.5692
	P62983;P0CG50;P0CG49;A0A0A6YW67;E9Q9J0;E9Q4P0;E9Q5F6;Q5SX22	P62983;P0CG50;P0CG49;A0A0A6YW67;E9Q9J0;E9Q4P0;E9Q5F6;Q5SX22	Ubiquitin-40S ribosomal protein S27a;Ubiquitin;40S ribosomal protein S27a;Polyubiquitin-C;Ubiquitin;Ubiquitin-related 1;Ubiquitin-related 2;Polyubiquitin-B;Ubiquitin	Rps27a;Ubc;Ubb;Gm8797;Uba52;Kxd1		32.8563	33.1786	33.1822	33.0119	32.4024	32.8428	34.0867	32.9312	32.207	32.522	32.0024	31.0957	31.2376	31.3845	32.0021	32.6214	31.2639	32.5973	32.158	31.9366	32.581	32.265	32.1548	32.4264	32.6532	30.4333	32.3605	32.2136	32.3709	32.6795	32.672	31.9248	31.9495	32.2649	32.107	31.3318	32.1989	32.1041	31.5749	31.7056	31.5807	32.4915	32.5122	31.7521
	P62996;F8WJG3;P62996-2;A0A0R4J1X8	P62996;F8WJG3	Transformer-2 protein homolog beta	Tra2b		28.7914	29.9279	30.4593	27.8815	29.2463	30.0751	27.2797	29.797	28.6669	29.7465	28.7444	30.1702	30.0164	30.5895	30.3447	30.0793	30.4954	29.3288	30.6585	29.8691	28.9454	29.5457	30.5276	29.832	31.0164	29.8665	29.9657	29.5948	30.8128	30.7417	29.8585	30.9954	32.293	31.403	32.3462	31.4118	32.3584	32.3272	32.4956	32.0189	32.9285	31.7231	32.0435	32.341
	P63017;Q504P4;P17156;D3Z5E2	P63017;Q504P4	Heat shock cognate 71 kDa protein	Hspa8		32.2239	32.171	32.465	32.2178	32.4188	32.4683	32.2897	32.2573	32.402	31.8085	31.8172	31.7473	31.6421	31.9835	32.0924	32.0709	32.1499	32.1694	31.7834	31.8453	32.1386	32.2321	32.1096	32.2195	31.8732	31.5164	31.9385	32.1612	31.5919	32.0084	31.8713	31.7052	31.61	31.586	31.6129	31.4438	31.3258	31.6469	31.0778	31.8251	31.4032	32.1348	31.8601	31.7835
	P63028;D3YU75	P63028;D3YU75	Translationally-controlled tumor protein	Tpt1		23.5892	26.9545	26.6858	24.0124	23.6412	26.2281	23.383	26.5459	25.7983	22.604	24.2257	22.9259	24.0493	24.2358	26.0546	26.4689	23.2576	26.4925	22.5182	22.4877	23.947	25.7925	27.0028	26.7272	23.2423	23.4689	23.6164	24.4692	22.6058	22.8929	23.9913	23.0382	23.0667	23.4598	22.4551	21.94	22.8432	24.6117	23.3417	23.461	21.8544	21.8574	20.9297	25.6339
	P63037;B1AXY1;B1AXX9;B1AXY0	P63037;B1AXY1	DnaJ homolog subfamily A member 1	Dnaja1		28.8705	28.8351	28.8268	29.3284	29.3545	28.8458	30.0229	29.2007	28.7403	28.3402	29.0562	28.3376	28.626	28.5332	28.8853	28.7255	28.8115	28.552	28.0605	27.8696	28.4721	28.2848	29.0054	28.3894	28.6583	28.317	28.1072	28.1028	28.2035	28.2919	28.5844	28.0818	28.5204	27.9514	28.0655	28.2618	27.9	28.1789	28.3421	28.4552	28.281	28.1561	28.1666	28.388
	P63038;P63038-2;D3Z2F2;D3Z7J9	P63038	60 kDa heat shock protein, mitochondrial	Hspd1		30.5893	30.3332	30.2525	29.8658	30.9222	30.3936	30.8622	30.3252	30.9431	30.0345	29.9798	30.1658	29.9355	30.4197	30.6867	30.48	30.441	30.2927	29.6908	29.8935	29.8414	30.2543	30.7688	30.308	30.5522	29.8027	30.122	30.2981	30.2402	30.4757	30.6404	30.3788	30.6961	30.6153	30.2848	30.4295	30.0637	30.6384	29.8683	30.8418	30.3603	30.5055	30.3411	30.5397
	P63087;P63087-2;A0A0G2JGC1;A0A0G2JFF1	P63087;P63087-2;A0A0G2JGC1;A0A0G2JFF1	Serine/threonine-protein phosphatase PP1-gamma catalytic subunit	Ppp1cc		24.6326	23.9315	26.8833	23.1622	22.9919	26.9485	24.2389	24.7638	26.8771	25.8767	23.4977	24.7864	24.0579	22.8998	26.0689	25.7693	25.0252	25.6906	26.2093	27.5428	25.6394	22.4819	26.4976	26.0784	23.3324	23.7777	23.2737	23.6552	23.2206	25.0276	23.7533	21.7385	27.3944	26.1277	26.682	22.208	27.4039	26.7534	26.5545	25.9525	27.2571	26.4236	26.3423	25.5835
	P63101;A0A2I3BQ03;D3YXN6;D3YXF4	P63101;A0A2I3BQ03	14-3-3 protein zeta/delta	Ywhaz		26.5803	26.4493	26.528	26.156	26.8695	26.0086	26.0621	26.52	27.0986	26.5288	25.8778	25.9938	25.4451	25.5731	27.3693	27.0421	27.001	27.1136	26.9264	25.9802	26.0608	26.7767	27.9331	26.9367	26.3814	25.2657	26.5443	26.2407	25.93	26.5191	26.1455	25.9568	25.8545	25.4807	26.3686	25.6654	26.2419	26.5734	24.9367	25.5037	25.9028	25.8062	26.1238	26.6082
	P63154	P63154	Crooked neck-like protein 1	Crnkl1		24.9759	26.8701	26.1632	22.9932	26.4321	26.5073	24.8052	26.4744	26.3569	26.6446	25.7234	25.5478	27.3157	26.0511	25.8579	26.2002	25.303	26.9893	26.8248	26.9391	26.3721	25.9548	26.5442	26.4678	26.4218	25.5889	24.9396	25.6033	26.0233	25.6463	25.7947	25.6945	25.9992	25.8917	26.3779	25.966	26.1521	25.8195	26.3291	25.6247	26.6057	26.6264	26.6063	26.0141
	P63166;A0A087WRQ4	P63166;A0A087WRQ4	Small ubiquitin-related modifier 1	Sumo1		25.1737	26.893	27.3814	24.9943	24.7831	26.944	25.592	26.2982	26.8812	26.9373	23.9248	23.3628	24.4911	24.7949	25.7294	26.3426	25.9211	27.1739	22.5731	25.6579	26.6893	26.8163	27.4197	27.1454	25.5571	23.9475	23.1057	25.0761	22.5432	26.2738	23.5748	24.2649	22.652	22.6849	22.0984	23.5003	22.3379	25.741	22.5056	23.0767	22.328	24.9068	25.3056	23.633
	P63168;Q9D0M5	P63168;Q9D0M5	Dynein light chain 1, cytoplasmic;Dynein light chain 2, cytoplasmic	Dynll1;Dynll2		23.3321	22.8723	23.4414	24.6504	22.8349	22.3558	24.5657	24.1034	23.4004	22.1211	23.8123	24.487	22.9067	23.5569	25.6252	25.2825	22.8767	23.2651	25.9749	23.6985	23.7639	22.1697	26.1719	24.6858	22.9707	24.1311	22.4694	23.2132	23.1247	23.1543	23.1093	23.8521	22.0426	22.7106	23.138	23.1862	26.4375	26.0209	24.1835	21.2838	25.6671	24.4233	23.5703	26.0275
	P63260;B1ATY1;G3UYG0;E9Q606	P63260	Actin, cytoplasmic 2;Actin, cytoplasmic 2, N-terminally processed	Actg1		32.7751	32.9818	33.211	32.6501	33.0785	33.2332	32.3411	32.5824	33.1137	33.0396	32.3434	32.5386	32.9086	32.8524	33.1215	33.038	32.9666	32.6066	32.5473	33.0115	32.2276	32.6586	33.3929	32.8985	32.8033	32.3835	32.5981	32.0588	32.6131	32.9717	32.3439	31.7632	33.1144	33.3354	33.0836	32.846	33.7986	33.1872	32.4081	32.3925	33.0209	33.3829	33.3054	32.9055
	P63276	P63276	40S ribosomal protein S17	Rps17		34.3423	33.719	34.301	34.8797	34.405	33.9203	33.6354	34.0302	33.4293	33.7116	33.6554	33.7477	34.2928	33.2979	33.7901	33.9311	33.4404	33.2587	33.7352	33.411	34.0509	34.2839	32.9731	33.6266	35.7674	35.3357	35.033	35.5371	36.0442	35.7396	36.3633	35.6131	35.546	35.4426	35.3908	36.161	34.9746	35.2174	35.8836	35.6087	35.538	35.3346	35.5612	35.5896
	P63280;G3UZL6;Q8CFZ0;G3UYP0	P63280;G3UZL6;Q8CFZ0;G3UYP0	SUMO-conjugating enzyme UBC9	Ube2i		23.6145	22.4883	24.4583	23.5008	23.952	24.4751	24.0917	23.8797	22.6364	23.3454	25.4168	23.6359	22.6506	23.2807	23.9416	24.9109	23.461	23.5675	24.0565	24.3218	23.8166	23.419	24.3048	23.0528	23.2616	22.4968	22.4215	22.8802	21.8979	24.1498	24.0316	23.3728	24.1303	22.6794	22.9037	23.3262	23.0635	21.6388	23.5934	22.1248	21.5128	23.9079	24.0016	23.7651
	P63325;Q3UW83	P63325;Q3UW83	40S ribosomal protein S10	Rps10		31.3285	29.8602	29.8676	30.7626	30.7072	29.8827	30.2286	30.0757	29.9732	29.5974	29.7283	30.4165	30.0963	30.5389	30.8041	29.8714	30.5184	29.441	29.8588	30.2455	30.5792	30.3956	30.4975	30.4565	29.0971	30.3154	29.9081	29.5828	29.4122	29.8035	29.5339	29.3335	29.718	28.7775	28.8436	29.2416	29.0552	28.7647	29.3333	29.0406	28.7146	29.2177	28.9364	28.7427
	P67778;Q5SQG5	P67778;Q5SQG5	Prohibitin	Phb		29.2726	27.7678	27.6402	28.7903	29.3107	28.292	29.0423	28.8753	27.9543	27.8748	27.7599	28.5161	28.1199	28.0387	27.8227	27.6507	28.2939	28.0365	27.2441	28.1346	27.7732	27.9079	28.2128	27.8052	28.3933	28.9439	29.287	28.6985	27.8254	28.5036	28.5039	28.3778	27.3485	27.212	26.9257	28.0536	26.6285	26.9342	26.9733	27.3583	26.0892	26.6188	27.188	27.4075
	P67871;G3UXG7;G3UZJ5;G3UZA4;G3UXU2;G3UZX4;G3UWU5	P67871;G3UXG7;G3UZJ5;G3UZA4;G3UXU2;G3UZX4	Casein kinase II subunit beta	Csnk2b		23.5329	21.9792	24.6731	22.5597	23.6743	23.1006	24.271	23.758	23.7159	23.4442	23.4726	24.0055	21.9832	22.1625	22.3755	22.6233	23.0301	23.0225	22.4737	23.0842	23.7991	23.3199	25.4695	22.2561	25.5077	24.2832	23.7171	24.24	22.9246	25.7043	23.5822	26.3558	26.1786	26.0232	26.6776	24.2171	27.2052	26.5547	27.2801	25.6362	27.5679	27.2001	25.7523	26.4476
	P67984	P67984	60S ribosomal protein L22	Rpl22		30.4089	30.894	30.6114	30.8586	30.9295	30.7151	31.3518	30.325	31.1295	30.9051	30.3243	29.9117	30.4575	29.7205	30.8617	31.2517	29.8591	31.3375	30.9304	31.2033	30.8405	30.8998	30.7641	30.6189	31.1832	31.0127	30.6654	31.0746	31.9641	30.8394	30.6931	31.2828	32.7757	32.594	32.5081	32.8824	32.5654	32.2875	32.6949	32.6162	33.1657	32.3749	32.8085	32.6011
	P68134;P68033;P62737;P63268;D3Z2K3;D3YZY0;A0A1D5RM20	P68134;P68033;P62737;P63268;D3Z2K3;D3YZY0;A0A1D5RM20	Actin, alpha skeletal muscle;Actin, alpha cardiac muscle 1;Actin, aortic smooth muscle;Actin, gamma-enteric smooth muscle	Acta1;Actc1;Acta2;Actg2		29.5711	29.6479	29.9404	24.2034	23.287	30.2189	29.052	29.8015	29.7987	23.3526	22.5123	29.4393	29.8271	29.7705	29.4834	29.6084	29.0711	29.5125	29.7416	29.2192	28.6481	28.8807	29.8456	29.5733	22.0859	22.7836	28.9089	22.8955	29.6252	29.5554	28.2849	24.0041	29.1615	29.6484	29.4163	29.5402	29.1777	29.6103	27.7292	28.7979	29.5315	29.1471	29.9898	30.4242
	P68040	P68040	Guanine nucleotide-binding protein subunit beta-2-like 1;Guanine nucleotide-binding protein subunit beta-2-like 1, N-terminally processed	Gnb2l1		26.9622	28.159	28.1446	23.9683	23.8679	27.6549	28.3636	28.1183	27.5499	27.7314	27.514	24.5982	22.4962	23.7963	27.6447	28.0137	26.7429	28.0406	26.7248	26.2864	26.9737	26.8743	28.302	27.4425	27.2502	26.0228	26.4165	28.049	27.0469	27.6878	26.9429	26.6554	25.815	23.4552	26.6645	26.6108	27.3592	27.6074	25.7757	26.1014	25.7775	27.0194	26.4803	27.1891
	P68372;G3UZR1	P68372	Tubulin beta-4B chain	Tubb4b		26.6085	27.0988	28.5319	22.7674	26.7864	28.8434	22.7641	27.7234	26.8655	27.2746	26.2448	26.0766	25.9098	25.9174	27.9031	27.836	26.8969	27.1985	27.1862	26.1693	26.404	27.0541	28.239	28.5835	27.5049	26.3938	26.6022	26.0526	26.7946	27.7613	26.5731	27.2368	27.8429	27.0561	27.449	26.8348	27.5628	28.2248	27.1044	27.2835	27.4937	28.1162	27.9825	27.322
	P68510	P68510	14-3-3 protein eta	Ywhah		24.8677	25.5039	25.2423	25.2801	25.8078	25.2836	26.1952	25.7553	26.1194	25.52	25.3373	24.8624	23.0337	22.9672	25.2236	25.1314	24.5592	25.2118	22.5888	24.3694	24.845	25.395	24.9833	23.3128	24.4006	24.5118	24.7903	23.0022	24.4807	24.4531	24.9083	24.1494	22.0899	23.1727	23.2814	24.1148	24.0829	22.7687	22.8889	23.742	20.4557	22.617	22.1479	23.7104
	P70122;D6REV5;F6TN03	P70122;D6REV5	Ribosome maturation protein SBDS	Sbds		22.6694	23.9598	24.4787	24.2658	23.6816	24.0044	24.9762	23.5763	23.2579	21.7669	25.6597	23.3877	22.4708	23.0431	23.1797	22.2698	24.216	22.629	21.8173	23.7331	23.7012	24.0406	23.4554	23.7353	22.7977	23.5233	23.7584	22.0551	23.6773	23.0465	23.6261	22.7509	23.4677	21.6536	22.8496	23.3077	23.0812	23.8577	23.2278	23.386	22.0896	23.8606	23.8227	23.4114
	P70168	P70168	Importin subunit beta-1	Kpnb1		27.7225	28.3012	28.3382	27.7077	28.114	28.7851	28.2833	28.4947	28.9881	27.9791	27.4612	27.1761	27.1755	27.5257	28.5014	28.7539	27.8696	28.8661	27.9047	28.0002	27.6721	28.3794	28.8264	28.4051	27.6077	27.659	27.2624	27.7977	27.5986	27.6551	27.865	26.9223	27.3664	27.1289	27.5986	27.1303	27.8286	27.7334	26.4236	26.9776	26.9798	27.4814	27.7247	27.4054
	P70279	P70279	Surfeit locus protein 6	Surf6		22.5652	26.7796	25.355	24.591	25.7736	23.7376	27.0021	26.2296	26.3657	27.5335	27.3159	24.8716	25.5248	25.5485	26.5465	26.9078	22.3931	25.7246	27.2157	27.6797	26.0655	25.386	25.5731	22.8294	27.4133	28.5673	22.6554	27.1171	27.6312	23.5328	27.0331	22.1045	27.1369	27.414	27.0786	27.5956	27.4443	27.6586	28.022	26.4865	27.0873	26.0975	26.2557	23.3643
	P70333	P70333	Heterogeneous nuclear ribonucleoprotein H2	Hnrnph2		23.1298	23.9972	24.9818	24.2487	23.6174	24.0409	25.5523	23.2503	24.0045	23.5674	22.9152	24.18	23.5993	23.4766	20.5831	22.5436	22.6023	24.183	24.446	24.1695	22.9144	23.6652	25.003	23.1946	22.3242	23.8728	23.5207	25.4837	23.0468	23.5771	23.0438	23.3783	22.3371	24.3036	24.7948	22.1993	24.9731	25.2405	24.9966	21.6934	22.1342	21.7409	23.0038	23.5435
	P70335;P70335-2	P70335;P70335-2	Rho-associated protein kinase 1	Rock1		25.1012	26.8796	26.4801	23.439	25.5782	24.805	23.6684	25.0886	22.7908	26.7998	23.1861	22.9767	23.8686	24.0781	23.5041	26.3532	24.1337	27.3253	23.6013	23.5873	27.7548	23.4471	26.0573	25.008	26.2547	27.0395	23.742	23.6161	27.5919	25.9509	23.4555	25.2053	27.594	21.8924	22.7632	27.5795	22.8866	22.1778	26.3122	26.9626	22.0718	27.1265	26.3651	26.3511
	P70372	P70372	ELAV-like protein 1	Elavl1		29.3339	29.5453	30.6249	29.0103	28.7725	30.7296	29.0423	29.2438	31.9085	30.8442	29.7307	29.5305	30.2435	30.0709	31.414	31.0528	30.4315	30.7974	30.9723	31.0559	30.6252	30.371	30.9166	29.9365	26.691	25.8446	23.7798	25.5932	26.4377	27.731	27.2483	26.7336	27.189	27.7355	27.5262	27.1196	27.4193	27.7877	24.5055	27.5222	27.1711	27.923	27.832	27.7359
	P70388;Q5SV02;P70388-2;A8Y5I3;E9PUJ2;P70388-3;P70388-4	P70388;Q5SV02;P70388-2	DNA repair protein RAD50	Rad50		26.6027	26.8789	26.3998	26.4063	26.0357	26.6357	26.619	26.4574	27.096	26.3855	23.8954	25.0995	25.6659	26.0333	27.2545	26.7344	26.2096	27.1323	26.8323	27.2723	27.0049	26.521	26.6891	26.6534	26.1197	26.3778	26.0871	26.2578	26.1672	25.4455	26.0602	25.6528	26.3083	25.8258	26.5	26.2837	26.2198	26.1733	23.2042	25.7815	25.4217	26.1229	26.559	25.9
	P70399;P70399-5;F6ZRL3;P70399-6;F6S5E4;F6QNC8	P70399;P70399-5;F6ZRL3;P70399-6	Tumor suppressor p53-binding protein 1	Tp53bp1;Trp53bp1		23.1941	26.3396	25.582	22.9683	23.7922	23.5624	25.1871	23.8108	26.0732	25.6019	24.2685	24.6688	24.4471	24.6673	25.3859	25.9279	21.7156	24.3634	24.1086	23.8833	23.8002	23.0976	23.2803	23.8669	24.6767	22.0046	24.1524	23.4141	23.8457	22.0897	22.707	24.3283	22.9676	22.8491	22.7325	22.5701	22.3059	23.6453	22.2948	23.5918	22.8947	22.7087	25.2866	23.64
	P70670;Q60817	P70670;Q60817	Nascent polypeptide-associated complex subunit alpha, muscle-specific form;Nascent polypeptide-associated complex subunit alpha	Naca		27.1884	26.5881	26.9661	26.9644	26.9086	27.1535	27.3302	27.0613	26.5262	25.8306	26.6637	26.5803	25.9914	26.1416	26.5856	26.4574	25.9077	25.8562	25.8634	25.3904	25.755	25.8862	26.2564	26.3589	26.6057	26.506	26.6047	26.9616	26.1312	26.7108	27.08	27.2215	25.518	25.6213	25.7972	25.1165	25.4155	26.1825	25.9515	25.6588	24.7067	26.1566	25.9331	26.6109
	P70698	P70698	CTP synthase 1	Ctps1		23.0981	24.5115	25.2962	23.7023	24.8555	25.7256	23.6763	25.1306	25.7365	25.1486	23.8091	23.2301	23.4612	23.7039	25.5333	25.7849	24.4675	25.0437	24.5364	24.7427	24.3285	24.3967	26.0493	25.9191	22.7364	24.0523	24.5105	22.9493	23.6639	23.9256	23.9601	22.7664	24.856	23.1363	23.6646	25.1569	24.6308	24.6591	21.9224	23.2306	23.8758	24.6716	25.1868	24.4308
	P70700;A2AP84	P70700;A2AP84	DNA-directed RNA polymerase I subunit RPA2	Polr1b		24.346	24.5173	25.2616	24.2543	23.0462	25.246	24.2318	23.5927	25.3517	24.7065	26.0697	23.5598	22.8083	23.6238	24.9628	24.5353	22.5475	25.1398	25.0854	24.9307	24.4632	24.3642	24.5429	24.1214	22.3015	24.3919	22.9425	24.6802	22.6104	23.409	23.3013	22.2841	23.4999	23.7057	22.0162	21.3508	23.8751	23.8858	22.0907	23.4413	21.8695	23.3774	24.1348	22.9963
	P80313;A0A0N4SV00;A0A0N4SUI8;A0A0N4SV22	P80313;A0A0N4SV00	T-complex protein 1 subunit eta	Cct7		28.4384	28.2512	28.241	28.0605	27.9858	28.2505	28.8821	28.7833	28.6691	27.9675	27.9095	27.5811	27.0374	27.5539	28.4536	28.2911	28.0316	28.3777	27.0984	27.1565	27.7952	28.083	28.5807	28.0705	27.5277	27.2724	27.4862	27.9911	27.2852	27.6842	28.2214	27.3057	26.7538	27.134	26.5206	26.7589	26.7178	27.2668	25.708	26.5432	25.9608	27.3249	27.0677	26.9355
	P80314;A0A1W2P7B7;A0A1W2P6Q3;A0A1W2P828;A0A1W2P871;A0A1W2P8B6	P80314	T-complex protein 1 subunit beta	Cct2		29.2651	29.0082	28.9328	28.6296	29.2578	29.2742	29.5257	29.2393	29.103	28.6233	28.3489	28.3365	27.9291	28.7824	28.9511	28.9942	28.8829	29.1629	28.0892	28.088	28.6818	29.1756	29.2734	29.4188	28.4824	28.5205	28.586	28.8607	28.0925	28.4402	29.1568	28.6636	28.1572	28.0323	27.9682	27.6958	27.7694	28.3451	26.771	27.6893	27.4825	28.3041	28.2826	28.1747
	P80315;G5E839;G3UYW5;G3UXF3;G3UXG2	P80315;G5E839	T-complex protein 1 subunit delta	Cct4		29.3022	29.276	28.9218	29.0926	29.2786	28.9992	29.9833	29.8082	30.007	28.9393	29.2157	28.3429	28.5659	28.4242	29.2945	29.2013	28.6154	29.3088	28.043	28.2135	28.4904	28.859	29.4487	28.994	28.4615	28.1749	28.3613	28.7114	27.9922	28.0591	28.9113	27.9486	28.108	28.0537	27.5641	28.0679	27.6724	28.1746	27.272	28.0106	27.6732	28.2498	27.9274	28.1648
	P80316;E0CZA1	P80316	T-complex protein 1 subunit epsilon	Cct5		27.4603	27.7846	26.9092	26.91	27.5541	27.0255	28.0666	27.6636	27.7689	27.1302	27.2894	26.4253	26.4213	27.021	27.6693	27.4959	27.1693	27.6153	26.6443	26.3741	27.2902	27.1575	27.636	27.748	27.2754	26.5606	26.6106	26.9854	26.4939	27.2064	27.2415	26.7574	26.3857	26.4064	26.1865	26.363	26.2043	27.0251	26.2145	26.4493	25.7732	26.5671	26.5622	26.7908
	P80317;Q61390;B1AT05	P80317	T-complex protein 1 subunit zeta	Cct6a		27.6812	27.8608	28.0445	27.7188	28.0653	28.5931	28.0383	28.4282	28.8992	27.721	27.6315	27.2178	26.7718	27.4537	28.1482	28.3415	27.9599	28.3074	26.8129	26.9655	27.3989	27.9103	28.4366	28.2266	27.4619	26.7614	27.3218	27.6535	27.0413	27.4281	27.6707	27.2755	26.8917	26.8693	26.9415	26.5412	26.951	27.4944	26.2642	27.1801	26.8103	27.4054	27.3071	27.7124
	P80318;Q3U0I3;E9Q133;F6Q609;F6ZVG8	P80318;Q3U0I3;E9Q133	T-complex protein 1 subunit gamma	Cct3		28.4959	28.4271	27.997	27.6897	28.0746	27.5486	28.6111	28.5062	28.1024	28.0907	27.3758	27.2425	26.4342	26.8899	28.4956	28.5409	27.7066	28.8585	27.4582	26.6486	27.7003	27.7395	28.8501	28.2416	27.9563	27.0885	27.8618	28.3523	27.6512	27.5897	28.1751	27.0943	27.1553	27.1101	26.9242	26.9104	27.3948	27.9061	26.7732	26.849	26.7891	27.2931	27.0574	27.929
	P83870	P83870	PHD finger-like domain-containing protein 5A	Phf5a		26.4964	26.3086	26.4578	26.4294	26.663	26.6926	26.8009	25.538	28.1945	27.0938	26.897	27.2279	27.4871	26.7934	26.4828	27.2058	27.1171	27.3383	27.6085	27.5322	27.6227	26.9622	27.4265	26.5146	27.1593	25.81	26.0342	26.0537	27.1092	26.0661	26.429	26.0921	26.6244	27.4088	27.0627	27.1852	26.5894	26.5398	27.0086	26.5569	26.8097	26.2891	27.0467	26.9504
	P83882;A0A2I3BPG9;A0A0A6YW33	P83882;A0A2I3BPG9;A0A0A6YW33	60S ribosomal protein L36a	Rpl36a;Gm6525		30.2766	29.0772	29.1844	30.0575	29.4338	29.0673	30.5085	29.6165	29.273	30.6137	31.0661	30.324	31.3499	30.2377	30.294	30.3238	29.5584	29.7801	30.2435	29.9215	30.1857	30.2827	29.0993	29.8527	31.6049	31.2046	30.9809	31.7824	31.7211	31.3957	32.1276	30.2384	32.3104	32.4695	32.093	32.8212	32.0376	32.115	32.6012	32.2943	32.5718	31.6036	32.5758	32.4596
	P83917;Q7TPM0;Q9CYJ8	P83917;Q7TPM0;Q9CYJ8	Chromobox protein homolog 1	Cbx1		25.4428	27.9281	26.9892	24.0864	27.3863	26.9992	23.3398	26.302	28.5271	27.1557	22.6978	24.989	25.2101	26.0683	28.0004	27.2878	26.5553	27.7953	27.6161	29.3483	26.8198	27.0216	28.0156	26.2982	26.9863	26.9318	25.8325	26.6424	27.9426	26.8002	25.9338	26.0784	27.2743	27.8911	27.3012	27.4237	27.4733	27.134	27.8113	27.0688	27.4724	28.0717	27.188	27.7294
	P84089;A0A1W2P7H9;A0A1W2P7T3;G3UW85	P84089;A0A1W2P7H9;A0A1W2P7T3;G3UW85	Enhancer of rudimentary homolog	Erh		30.7498	30.4379	30.5858	30.3929	31.3617	30.8522	30.5565	30.4867	32.1895	31.3858	32.0113	31.2785	31.4303	31.0578	31.1433	31.2554	31.3586	31.5201	31.0573	31.6011	31.8757	31.1089	30.6431	30.7872	31.1353	31.0606	30.2844	31.2871	32.1665	31.2006	31.0856	30.3296	32.357	31.8524	31.4524	32.8835	31.0016	31.0434	31.5303	31.6162	31.701	32.001	31.5557	31.7257
	P84091;Q3TWV4	P84091;Q3TWV4	AP-2 complex subunit mu	Ap2m1		24.6099	26.2466	25.7447	25.228	23.1185	26.0354	24.3108	25.8304	24.4941	26.0487	23.3754	24.1921	23.5874	23.3674	26.0901	25.0114	25.9954	26.203	25.7077	26.7773	24.4498	26.5186	26.5216	22.6583	26.6786	27.1721	26.2454	25.7904	25.3364	23.0875	26.238	26.5972	26.1007	22.3223	26.5432	26.0627	26.3218	25.8429	25.9398	26.4531	26.445	25.7447	25.6171	25.9348
	P84099;A2A547	P84099;A2A547	60S ribosomal protein L19;Ribosomal protein L19	Rpl19		29.7308	30.1094	30.2903	29.9859	28.9321	30.0868	30.2665	30.1871	31.4199	32.2151	32.7956	31.5827	32.3913	30.8802	32.1434	31.8725	31.036	31.3856	30.6757	29.6676	31.6383	31.2719	30.4213	30.6473	32.8179	32.4393	32.193	32.5575	33.6516	33.0798	32.8982	31.9056	34.2212	34.4486	34.4276	34.2197	33.1281	33.5226	33.7767	34.2991	33.7041	33.5266	34.122	33.348
	P84104;P84104-2;A2A4X6	P84104;P84104-2;A2A4X6	Serine/arginine-rich splicing factor 3	Srsf3;Gm12355		30.0197	29.6292	31.2786	28.6407	29.1678	31.0853	27.9369	29.8164	29.1225	29.7354	29.3429	30.007	29.8207	30.0884	30.7902	30.3981	30.7192	29.5369	30.8483	29.855	29.8236	30.5005	30.6764	30.8847	30.6222	29.9188	30.238	28.6923	30.1441	31.1652	29.7801	30.4347	32.5348	30.957	31.9951	30.7022	32.0617	31.6131	32.332	31.8902	32.8162	31.0129	31.734	31.2217
	P97290;A2ATR8	P97290;A2ATR8	Plasma protease C1 inhibitor	Serping1		26.8894	25.9057	25.5036	27.8768	27.7762	25.1586	23.0221	26.6832	23.1046	25.9413	28.3929	26.1887	26.5381	25.8667	23.0559	23.2785	26.0457	23.5732	25.263	26.2663	25.9848	26.6058	25.0811	25.598	22.8175	26.0262	26.5579	27.6519	23.0056	24.2216	26.9651	25.8088	21.0979	21.6892	24.9173	25.6211	22.5359	22.3459	21.4227	25.9658	23.5391	25.6259	25.9581	25.4529
	P97311;Q3ULG5	P97311;Q3ULG5	DNA replication licensing factor MCM6;DNA helicase	Mcm6		26.0935	25.4953	25.3958	25.7771	25.5543	25.7143	25.8327	26.2999	26.2627	25.8861	26.0269	25.2925	24.6027	22.9092	25.5337	25.9598	25.2608	26.3863	25.1009	23.3571	25.627	26.0172	26.5462	26.0518	23.3729	21.9514	23.1252	25.7024	24.3086	23.7741	23.2836	25.0367	24.4849	23.4734	24.5949	23.8314	24.1691	24.5412	21.6236	21.1134	21.1945	22.7453	24.598	24.0238
	P97313;P97313-2	P97313	DNA-dependent protein kinase catalytic subunit	Prkdc		26.2488	23.5244	26.3764	22.2176	24.9726	26.5598	23.5614	26.2305	25.9522	25.8518	24.8339	22.3471	23.7181	23.9368	26.6807	26.297	25.2919	26.3291	25.2025	24.2752	24.9344	25.1501	26.861	26.6656	22.5672	23.6371	22.6071	25.5084	23.8793	24.4196	24.5544	23.1777	24.9024	22.5455	24.1221	21.0062	24.5513	25.6107	21.678	21.9553	24.0246	24.7567	24.2806	25.3033
	P97351	P97351	40S ribosomal protein S3a	Rps3a		32.7509	32.8642	33.0434	33.4581	33.0443	32.8684	32.8755	32.9294	32.8732	33.2982	33.9906	33.6999	33.6184	33.1068	33.3624	33.3101	33.1738	33.1797	33.0086	32.8785	33.3779	33.6114	32.6196	33.44	36.2721	35.9651	35.9286	35.9444	36.1046	35.848	36.1086	36.3476	36.0495	35.7482	35.8294	35.8789	35.7109	35.532	36.1558	35.9558	36.1389	35.9034	35.8274	35.7192
	P97376	P97376	Protein FRG1	Frg1		28.1227	27.3311	27.2845	29.1481	28.1756	27.2351	28.7479	27.9315	27.3899	27.26	28.4488	28.5104	28.2348	28.6464	27.2346	27.1998	27.3582	27.1797	26.8939	27.9524	28.2059	27.5662	26.813	27.6885	26.9205	27.5727	27.4313	27.4184	26.4806	26.5569	27.2107	27.2457	25.9069	26.1391	26.1751	26.6404	25.9004	25.853	26.3455	26.7052	26.04	26.4955	25.5843	26.4559
	P97379;P97379-2;A0A0J9YTQ8;A0A0J9YUY8	P97379;P97379-2;A0A0J9YTQ8	Ras GTPase-activating protein-binding protein 2	G3bp2		27.2325	28.1985	28.1778	27.3993	27.7357	28.3715	28.8147	27.717	30.1832	29.6529	28.8559	29.8907	30.4116	29.8609	31.1473	29.7709	30.5937	28.7295	28.389	27.4814	27.9505	28.3104	29.462	28.1726	27.5076	26.7365	27.0589	27.3006	27.9025	27.2227	27.2619	27.2927	28.0538	28.3069	27.8458	28.294	28.0984	27.8483	27.6544	28.8296	27.7295	27.134	27.8011	27.8518
	P97452	P97452	Ribosome biogenesis protein BOP1	Bop1		25.5929	26.7603	27.2109	22.774	26.0685	26.953	23.0693	26.3126	27.1328	26.2547	24.8498	23.5476	25.6632	25.7151	26.4107	26.5156	26.7652	26.7117	27.0613	27.6339	26.7637	25.7991	26.9207	27.1002	26.1943	27.7967	26.8088	26.3879	26.6477	26.9847	25.95	25.8505	26.9526	26.0376	26.7714	26.8701	27.4574	26.6427	26.2836	26.7249	26.9167	26.3585	27.0729	26.8691
	P97496;Q3UNN4;P97496-2;Q3UZD0	P97496;Q3UNN4;P97496-2	SWI/SNF complex subunit SMARCC1	Smarcc1		28.9387	29.6312	29.6341	28.5966	28.981	29.971	28.5039	29.5164	30.7576	29.7626	27.8865	27.6189	27.7319	28.164	29.8845	29.902	28.8694	30.4245	29.6462	30.5047	30.0282	29.5154	29.6804	29.5461	28.5856	28.2929	28.8812	28.7485	29.2077	28.8025	27.9068	28.7126	29.1447	29.6518	29.2789	29.1873	29.3083	29.0753	28.785	29.0302	28.6461	29.2752	29.1863	28.7936
	P97760;A0A1D5RML8;A0A1D5RLM9;A0A1D5RLD4	P97760;A0A1D5RML8	DNA-directed RNA polymerase II subunit RPB3	Polr2c		25.312	23.7668	25.369	23.0349	25.0968	25.6549	23.781	25.0176	23.3079	24.3956	24.5718	22.9969	24.1236	23.26	25.0248	25.0211	24.167	24.2272	22.6211	27.0661	24.3439	24.4422	25.2581	24.2596	23.1135	22.7276	24.7425	22.9205	25.8607	25.4179	22.5083	22.6677	25.8725	25.3671	26.0143	25.9448	25.8871	25.7255	26.9167	25.6346	26.1918	26.0101	25.1826	25.0901
	P97762;Q3UGI5;A0A1L1SU01	P97762;Q3UGI5	Retinitis pigmentosa 9 protein homolog	rp9;Rp9		29.1293	25.1711	25.4132	28.8923	26.2044	25.7453	27.6007	26.55	22.7862	24.8306	25.3993	26.7948	27.3709	27.2245	26.9555	25.206	28.4361	25.4943	25.7199	28.1126	27.3875	26.1082	26.336	27.1592	26.5589	28.7299	27.681	25.7964	24.7544	25.3742	27.0173	25.2311	26.6181	21.9486	22.5243	26.5415	23.8922	23.0453	24.839	24.6442	25.3888	24.0896	24.6944	24.3446
	P97855	P97855	Ras GTPase-activating protein-binding protein 1	G3bp1		27.1988	27.1078	27.4663	26.4999	22.779	27.1886	27.1156	26.9083	27.9789	27.1175	23.1199	27.4121	27.183	27.8343	28.7535	27.3388	28.036	26.497	26.4506	26.2873	26.5343	26.7052	26.8226	26.6683	26.3652	27.4015	26.6113	26.5748	26.3263	26.9786	26.7928	27.0729	26.6112	25.9666	26.1041	25.8969	25.9794	25.5951	25.929	27.2944	25.4762	25.254	25.8002	25.7855
	P97868;P97868-2;D3YZU8;A0A0R4J165;P97868-3	P97868;P97868-2	E3 ubiquitin-protein ligase RBBP6	Rbbp6		27.3709	27.9343	27.3805	28.7586	28.1275	27.2587	28.4019	27.5508	28.3953	28.5707	29.7488	29.546	29.4083	28.9385	28.1005	28.0137	28.3846	27.999	27.9313	28.2983	28.4344	28.3801	27.6003	27.794	29.1794	29.704	28.9037	29.2892	28.9447	28.3542	29.3239	28.8522	28.6465	28.7907	28.1138	29.4016	28.0346	28.3172	28.8064	28.9399	28.6272	28.5338	28.5815	28.8808
	P98086	P98086	Complement C1q subcomponent subunit A	C1qa		32.1254	31.2528	31.417	32.4812	32.0869	30.99	31.056	31.5861	29.757	30.645	30.7846	31.9136	31.4646	31.3054	30.1114	30.409	31.5334	29.4322	30.7359	31.0007	30.2001	31.2699	30.3953	31.3579	31.1625	31.3897	31.7869	31.4123	30.3881	31.4844	30.6952	32.006	29.8285	30.0381	29.7304	28.9426	30.0783	30.3339	30.293	30.4187	30.4024	30.3544	30.6171	30.9174
	P99024;A0A1D5RM76	P99024	Tubulin beta-5 chain	Tubb5		30.0065	30.6969	31.5011	29.1872	29.902	31.6011	29.2796	31.1054	30.0821	30.5686	28.7835	29.4065	28.9682	29.5647	31.2454	31.1044	30.8222	30.7956	30.3455	29.5574	29.8434	30.4198	31.5141	31.5542	30.4731	29.4938	29.6627	30.0885	29.5012	30.6252	29.8349	30.096	30.7742	30.273	30.6068	29.3485	30.751	31.1778	30.1684	30.322	30.2167	30.5125	30.5972	30.9188
	P99027	P99027	60S acidic ribosomal protein P2	Rplp2		30.523	31.4576	31.0698	30.0092	31.234	31.3712	30.5459	31.0331	31.9245	31.7635	31.6957	31.8735	31.836	31.4914	31.2219	31.6583	31.3314	31.6739	30.7889	30.8563	31.3798	31.379	31.1948	31.4532	33.1114	32.8492	32.7791	33.3355	34.0983	33.0525	32.8638	33.1807	34.4465	34.3864	34.1969	35.1695	33.8516	33.9045	34.034	34.8311	34.4654	34.423	34.4053	33.891
	Q00623;A0A1L1STX7	Q00623	Apolipoprotein A-I;Proapolipoprotein A-I;Truncated apolipoprotein A-I	Apoa1		28.5196	27.9436	27.4343	29.028	28.7427	27.1789	28.8168	28.228	26.1532	27.5293	28.4004	28.6068	29.0648	28.5684	26.9748	26.8629	27.8988	26.9246	27.1442	27.7798	27.5201	28.4332	26.7099	27.9485	27.925	28.0713	28.3405	28.3779	26.7286	28.5336	28.0012	28.4014	26.4847	26.8359	26.8023	26.9527	25.5267	26.2133	26.2382	27.3813	26.1576	26.8702	26.6364	27.338
	Q00PI9	Q00PI9	Heterogeneous nuclear ribonucleoprotein U-like protein 2	Hnrnpul2		27.6581	29.3804	29.3389	27.0257	27.9691	29.0161	27.0894	28.7189	30.0316	30.1519	30.1163	30.3323	30.4498	30.1694	30.1059	30.0084	29.8776	30.0526	29.8941	30.2279	29.8052	29.7835	29.5086	29.3145	27.6806	27.2587	27.1954	26.631	28.2872	27.5032	25.2064	27.675	30.2182	30.878	30.4442	31.0648	30.3566	30.4136	30.7124	30.8517	30.0852	29.6286	30.0642	29.873
	Q01147;Q62347;Q01147-2;A0A087WRI6;P81269;P27699-2;D3Z7P7;D3Z326;F6VJ22;D3Z6A5;P27699-11;F6QWT6;F6U9F5;P27699-10;P27699-8;F6Q346;P27699-7;F6W4F5;E9PWV9;P27699-6;D3Z7M6;F6QKL8;D3Z2U7;P27699-5	Q01147;Q62347;Q01147-2;A0A087WRI6	Cyclic AMP-responsive element-binding protein 1	Creb1		23.1659	23.3076	25.3003	25.0592	24.9356	22.8877	24.521	23.277	24.9188	23.0048	24.2817	23.4823	24.1718	24.8095	23.3254	25.2032	23.1536	24.0374	25.2293	23.952	23.3221	24.9987	25.5725	24.7927	22.0222	23.4257	23.9564	24.1617	23.6202	22.6527	22.9589	23.1323	23.0822	22.0631	22.9108	22.2791	21.3871	22.4118	23.6396	23.0609	23.8236	22.0134	22.68	22.0219
	Q01320	Q01320	DNA topoisomerase 2-alpha	Top2a		29.797	30.4878	30.9217	29.2313	29.76	31.1139	29.4435	30.274	31.18	30.6304	29.0919	28.4059	29.5194	29.1927	30.6636	30.7717	29.6292	31.2561	30.8486	30.8321	30.7903	30.5595	30.4918	30.6034	28.2717	28.975	28.7805	28.8498	29.991	29.0386	28.3003	28.3159	29.1746	30.1415	30.1371	30.1464	30.5234	30.0661	28.5824	29.7867	29.2596	30.2677	30.0877	30.2718
	Q01768;E9PZF0;P15532;Q5NC80;Q5NC79	Q01768;E9PZF0	Nucleoside diphosphate kinase B;Nucleoside diphosphate kinase	Nme2;Gm20390		23.6678	23.362	25.0973	24.439	24.6164	25.6165	25.6631	25.853	25.0396	24.0735	24.1534	21.5172	24.0017	23.6258	25.093	23.0186	24.7042	23.385	24.6865	23.4145	24.6201	25.4073	25.3149	25.549	23.2065	24.906	24.683	24.8488	24.9836	25.7065	25.5444	25.3737	24.5093	24.7821	24.7503	21.8473	21.6622	24.9648	24.3798	24.4352	21.2888	24.8658	24.8341	24.8974
	Q01853	Q01853	Transitional endoplasmic reticulum ATPase	Vcp		26.3761	27.1344	27.0939	26.1463	27.05	27.5185	26.9401	26.8955	27.3552	26.6564	26.2628	26.1705	25.8169	25.8653	26.8346	26.8558	26.5777	27.0908	26.2954	25.4829	26.2425	26.7614	27.0568	26.6773	26.3386	26.2975	26.4893	26.6553	26.1565	26.1689	26.6574	25.9122	25.6554	25.5941	25.8371	25.2539	25.887	25.7622	22.4801	25.931	25.2589	26.6804	26.2837	26.1164
	Q02053;P31254	Q02053	Ubiquitin-like modifier-activating enzyme 1	Uba1		26.41	26.9953	27.8358	26.0095	25.8791	27.2421	24.3654	27.6881	26.9084	26.3635	26.1187	25.7164	25.1268	25.5404	26.9586	27.3979	26.5098	27.2854	26.0447	23.2071	26.0052	26.3136	27.6485	27.7526	25.3021	24.6031	25.8698	26.4548	24.4944	25.7384	25.7235	25.622	25.4705	25.4506	25.9805	22.4971	26.5958	26.8093	22.2522	24.6573	22.7162	25.4143	25.5663	25.5732
	Q02105	Q02105	Complement C1q subcomponent subunit C	C1qc		27.2424	25.8666	26.9111	27.4301	27.3532	25.3693	24.8155	26.315	22.3048	25.3019	23.7162	26.73	25.6402	27.2882	25.3756	25.305	27.3437	23.5917	26.8845	26.213	23.6718	26.0231	26.406	26.9347	27.9308	27.3754	27.6174	27.5524	27.6631	28.1786	26.629	28.5575	27.8743	26.9345	27.9111	26.4796	27.6648	27.6541	27.6248	27.8209	27.0982	28.1615	26.7977	26.9797
	Q02257;F7CRC6	Q02257	Junction plakoglobin	Jup		29.5536	27.8809	26.094	27.9274	26.953	26.3195	27.3743	27.5475	27.024	26.9307	26.7434	26.5006	23.1046	26.8778	25.8377	25.1667	28.3862	26.2192	27.7276	25.9691	24.6283	26.7349	26.602	26.2341	26.4608	27.6888	26.8578	26.5921	26.397	27.3885	27.1364	28.0397	26.0717	25.6697	25.2016	26.1561	25.8218	25.6979	25.0845	23.4097	25.3392	26.1926	26.9543	25.5279
	Q02395;E9QAD3;Q02395-2;E9Q8G7;E9PZQ6;E9PZE8;F6Q1Z6;M0QWI3;E9Q5U4	Q02395;E9QAD3;Q02395-2	Metal-response element-binding transcription factor 2	Mtf2		23.451	22.5336	25.1457	24.8818	24.2054	25.4676	23.7424	23.118	26.2454	23.2685	24.336	22.8553	24.7546	21.8194	23.1508	25.4425	22.5501	25.9732	25.2652	24.001	22.7062	25.8252	25.9833	22.8646	23.0776	22.2949	23.6613	24.4988	25.7581	21.8798	22.3451	23.8348	25.3513	25.7684	26.2793	26.442	25.9331	26.0038	26.255	25.7519	25.8747	25.9629	25.3652	25.9888
	Q02614	Q02614	SAP30-binding protein	Sap30bp		27.1001	27.0218	26.4207	27.6706	27.547	26.7471	27.7408	27.0631	26.98	27.0427	27.1068	26.9728	26.9963	27.0476	26.2041	26.8452	26.8318	27.2619	26.8235	25.8023	27.3908	27.2433	26.6292	26.9252	26.9204	26.7262	26.6371	27.0597	27.0251	26.6007	27.3486	26.6508	26.4375	25.703	26.19	26.4959	26.2272	26.2914	25.6036	26.5754	25.9311	26.8008	26.6252	26.6783
	Q03265;D3Z6F5;D6RJ16	Q03265;D3Z6F5	ATP synthase subunit alpha, mitochondrial;ATP synthase subunit alpha	Atp5a1		29.1724	28.1475	29.2409	28.5165	28.3044	28.8763	28.5608	29.1338	28.9493	28.2265	27.9007	28.359	28.1581	28.4782	28.7852	28.9288	29.211	28.25	28.22	27.4398	28.6573	28.6673	28.8767	29.372	28.3178	28.108	28.9762	28.2771	28.3541	28.9733	28.8128	28.7052	28.5339	27.9151	28.0186	27.9671	27.8329	28.0935	27.2428	28.8049	27.8364	28.6111	28.4313	28.1301
	Q04447;P07310;A0A0J9YKD4	Q04447	Creatine kinase B-type	Ckb		28.4597	29.3895	30.0761	28.8808	28.8132	30.2043	29.0443	30.0636	29.8598	29.2554	28.9039	28.3145	27.5843	28.6303	29.2539	29.5708	28.9052	29.7178	28.5009	27.8204	28.5147	29.6577	29.705	30.177	27.8495	26.3841	28.306	28.468	27.79	29.6574	27.7648	28.212	28.2716	28.3183	28.3756	27.9054	27.9302	28.9171	26.3661	28.0956	26.7871	28.3212	28.554	28.6788
	Q04750;Q8R4U6	Q04750	DNA topoisomerase 1	Top1		30.5076	31.0851	31.2213	30.8737	31.1013	31.3884	30.5529	30.9007	32.0641	31.2058	31.2891	30.4723	30.4882	30.3017	31.4024	31.446	30.2869	31.4978	31.487	31.6311	31.0262	30.9745	30.9628	31.0696	29.8671	30.2886	30.5107	30.6368	30.0193	30.3683	30.3111	31.2116	30.0544	30.2638	30.3282	30.7807	29.9432	30.4262	29.711	30.3394	29.9614	30.182	30.3115	30.708
	Q05816	Q05816	Fatty acid-binding protein, epidermal	Fabp5		27.4428	24.9432	23.8475	24.1143	26.4775	23.9375	23.5479	24.3604	22.4936	24.3427	22.5177	24.1546	22.6399	24.1116	22.763	24.4472	24.0787	23.8443	23.845	23.0471	24.6575	23.8709	23.9823	23.5161	23.4093	26.2535	24.3857	23.4289	22.8467	26.3056	23.4058	26.1718	22.9281	23.5581	22.6632	21.9557	22.8529	23.7652	21.7423	22.9871	22.7242	21.4429	22.3285	23.5582
	Q05CL8;A2AMD0;Q05CL8-2;A0A0G2JFW4	Q05CL8	La-related protein 7	Larp7		23.8853	26.4431	26.3509	24.5384	23.2318	25.7008	24.035	25.7429	26.6572	26.6865	27.2701	27.0465	26.0919	25.3007	26.2008	26.2418	28.691	28.0302	28.2332	27.503	28.1002	27.9971	28.2359	27.323	27.222	27.2022	26.7396	27.7819	27.7464	27.1827	27.0469	27.0823	27.5867	28.5894	27.8869	28.4438	27.4632	27.7994	27.6424	28.3592	28.0589	28.0502	28.1765	28.4235
	Q05D44	Q05D44	Eukaryotic translation initiation factor 5B	Eif5b		26.3577	27.8987	26.867	26.3353	27.2249	27.3806	28.187	27.7826	27.3367	27.862	27.4434	27.1402	27.142	26.9722	27.7551	27.393	26.1166	28.156	26.525	25.9609	27.6709	27.5401	26.9508	27.6488	22.8791	25.9094	27.19	27.2022	25.5395	26.569	23.2979	25.9526	23.881	22.6835	22.1376	23.9544	26.0808	26.2713	21.8947	21.9519	21.3563	26.267	26.1749	26.1215
	Q06890;E9PUU2;E9PXG5;E9Q8Y5;E9Q9B8;E9Q2G2	Q06890;E9PUU2;E9PXG5;E9Q8Y5	Clusterin;Clusterin beta chain;Clusterin alpha chain	Clu		29.174	28.5048	27.3055	29.9714	29.7524	27.4891	30.4991	28.6516	26.9939	27.7471	29.6598	29.4085	29.2487	29.0961	26.9032	27.2608	27.8566	27.6126	27.21	28.4049	28.4585	28.6414	27.133	28.0219	28.2489	28.7358	28.5654	28.9333	27.5737	28.0501	28.4007	28.1376	26.6167	27.075	26.3921	27.4724	26.1664	26.4246	26.7503	27.8116	26.2939	27.0069	26.644	27.302
	Q0VBL3	Q0VBL3		Rbm15		26.5344	27.4946	27.3669	26.2932	27.4167	27.3504	26.5137	26.9618	27.9901	27.815	27.1964	26.9556	27.096	27.0314	27.7428	27.4542	27.418	27.6507	27.5978	27.9239	27.7672	27.305	27.1883	27.1437	26.7895	27.0389	26.7339	26.813	27.5061	27.2251	26.8463	26.4563	28.0368	27.1313	27.994	28.2963	27.4137	27.4366	27.1432	27.4937	27.8854	27.1138	27.612	27.0948
	Q0VEE6;D3YV79;D3YZL3	Q0VEE6;D3YV79	Zinc finger protein 800	Znf800;Zfp800		24.0452	22.9548	21.5064	24.9072	23.5538	25.0583	24.0201	25.8121	22.5007	23.84	24.1359	22.3048	23.9384	24.1583	23.5172	23.1986	22.505	23.8862	22.0394	24.0895	23.8098	23.4293	22.4187	23.2307	22.31	23.7478	23.1107	24.3061	22.0871	24.7931	23.7922	22.2404	25.3549	21.5049	25.6081	24.6266	25.2271	24.8578	24.9623	25.9813	25.2655	24.8778	25.5357	25.299
	Q14AX6-3;Q14AX6;Q14AX6-2;Q8CCJ9;Q8CCJ9-2;Q8CCJ9-3;Q8CCJ9-1;Q8CCJ9-4	Q14AX6-3;Q14AX6;Q14AX6-2	Cyclin-dependent kinase 12	Cdk12		21.8966	23.7422	24.0026	25.3114	23.0466	24.0005	24.7148	23.1675	24.0391	24.0613	25.4851	25.038	25.1488	25.7576	22.6641	24.8971	23.1035	23.5399	23.6127	23.4448	22.0205	22.8924	22.6931	24.5499	27.7815	28.3448	27.2446	26.7372	26.8689	26.4184	28.0946	27.8953	25.7976	25.6515	25.5519	26.6185	25.8393	25.1659	26.6492	27.1533	26.2909	25.8334	26.1046	27.0882
	Q14C51;A0A0U1RQ61	Q14C51;A0A0U1RQ61	Pentatricopeptide repeat domain-containing protein 3, mitochondrial	Ptcd3		24.5063	24.1108	22.8814	23.9393	24.1862	23.5219	23.5165	23.4073	26.9988	27.4714	27.5628	23.5064	27.447	26.2192	26.8267	27.0791	22.2228	27.1902	26.3486	21.9356	23.4903	23.7722	26.5181	24.1708	26.872	26.0354	23.3807	26.8837	27.1555	26.9347	26.2059	26.3338	27.7749	27.3487	21.3993	26.631	22.6711	23.9298	26.8425	23.22	22.0223	22.6308	22.2528	27.0644
	Q1HFZ0;Q1HFZ0-2;H3BKN0;H3BJF3	Q1HFZ0;Q1HFZ0-2;H3BKN0	tRNA (cytosine(34)-C(5))-methyltransferase	Nsun2		26.8407	26.9734	27.1871	27.3126	27.0845	26.891	22.8057	26.9506	27.0413	26.6144	26.8424	26.8151	27.1345	26.5344	26.7621	27.0724	26.3612	26.6501	26.0599	26.1483	26.8974	26.6707	26.799	27.0959	26.628	26.6697	26.3224	27.0385	26.5127	26.2169	26.8428	26.4379	25.7735	26.2522	25.9157	26.3424	25.9844	26.2672	25.965	27.0242	26.0171	26.4889	26.6659	26.6292
	Q99020;Q20BD0;Q80XR6	Q99020;Q20BD0;Q80XR6	Heterogeneous nuclear ribonucleoprotein A/B	Hnrnpab		29.1509	30.6393	30.7448	28.7843	30.4671	30.4237	29.9904	29.0544	32.1991	31.8914	32.7325	32.1493	32.4542	31.9619	31.7646	31.5723	31.5719	31.7507	31.6276	31.8548	31.6227	31.2268	31.1429	30.6609	24.0395	24.666	24.3056	26.5029	22.7615	23.4174	26.3966	22.8218	29.3961	30.395	29.0925	29.9033	28.7639	29.3003	29.821	30.1151	28.8663	27.8064	28.7583	28.6556
	Q2TPA8;B1AX78	Q2TPA8;B1AX78	Hydroxysteroid dehydrogenase-like protein 2	Hsdl2		23.4099	24.0903	22.9392	25.2947	24.521	22.926	23.9517	22.3725	22.3594	22.8783	23.5174	23.6942	23.5323	24.836	23.4239	25.0208	23.9929	22.0339	23.4107	24.5331	24.3088	23.8807	22.9345	24.3437	23.3419	24.1525	22.9562	22.7271	24.3504	23.1247	24.4544	24.6145	21.2614	23.9017	22.1247	23.1713	24.7225	21.4269	22.4205	22.8749	22.763	22.2805	22.887	22.2949
	Q3TA68;Q3TAQ9	Q3TA68;Q3TAQ9		Wdr36		25.2574	26.6444	26.8686	22.7527	25.4498	26.9371	24.3167	25.4933	26.4213	25.7547	23.3066	23.3591	23.6278	23.8046	25.9144	26.5577	24.3981	26.7943	27.2483	26.2575	26.6777	25.466	26.9404	26.2887	25.0992	25.7336	22.7675	24.4636	24.6206	25.5518	25.1406	22.1214	25.5516	22.3548	25.775	22.0637	26.7647	25.5705	22.3061	24.6907	25.4542	24.9865	25.7469	25.5077
	Q3TEA8;Q3TEA8-2;Z4YKB8;Z4YKA3;Q3TEA8-3;A2AM65;A2AM63;A2AM70;A2AM62;A2AM69	Q3TEA8;Q3TEA8-2;Z4YKB8;Z4YKA3;Q3TEA8-3;A2AM65	Heterochromatin protein 1-binding protein 3	Hp1bp3		27.9991	29.0702	29.5002	27.6533	28.0777	29.5804	27.3686	29.0056	30.1565	29.7074	27.906	27.443	27.6378	27.6775	29.1094	29.7765	27.9121	30.2963	29.8328	30.1907	29.6974	29.3987	29.1307	29.4717	30.19	30.2369	29.6088	30.7309	31.0415	30.5055	30.2125	30.6033	30.7309	31.1744	30.8106	31.0896	30.6816	30.5167	30.6395	30.8127	30.3545	30.8742	31.0293	30.5388
	Q9CZN7;Q3TFD0	Q9CZN7;Q3TFD0	Serine hydroxymethyltransferase	Shmt2		25.188	25.4233	26.1489	24.6855	25.3482	26.1989	23.9159	26.193	26.1528	25.7214	24.7389	23.2508	23.9493	24.0386	26.2113	26.6294	25.5317	26.0357	25.5861	24.834	23.4991	25.4675	26.3372	27.1414	23.4553	23.4009	25.2242	23.0805	22.7831	25.5906	23.246	22.6795	25.2628	24.8312	25.3838	24.4262	25.4945	25.8828	22.6057	25.6673	24.6352	25.4915	25.2185	25.9317
	Q9DBU6;Q3TGY1;Q8BR75;E9Q6P8	Q9DBU6;Q3TGY1;Q8BR75;E9Q6P8	Serine/Arginine-related protein 53	Rsrc1		26.7757	25.6848	25.6866	26.4516	26.4553	25.3298	27.255	26.0472	25.7105	25.7968	26.5682	26.3805	26.0181	25.8561	25.3149	25.3963	25.9001	25.4807	23.1031	22.3379	26.1175	25.413	24.9252	25.1305	22.1393	24.1075	24.1405	23.3854	25.5267	24.87	26.5806	23.8743	24.6976	23.3231	22.5272	21.6516	22.4905	23.1262	22.1138	24.8573	25.3197	24.9905	24.7593	25.2293
	Q3THE2;Q9CQ19;D3Z249	Q3THE2	Myosin regulatory light chain 12B	Myl12b		28.5231	29.9829	29.3909	27.3506	30.4618	29.1554	26.4254	28.3557	28.14	29.7481	28.5699	30.2743	30.6934	30.6167	29.456	29.4021	30.0817	28.3739	28.9504	27.4771	27.4493	28.5002	28.6307	28.2595	25.498	28.1994	28.8164	27.2972	26.4554	27.8125	22.986	22.8441	25.146	29.9441	26.7255	25.5516	28.7064	28.632	23.8704	26.0045	24.2915	27.8368	28.1518	27.5055
	Q3THK3	Q3THK3	General transcription factor IIF subunit 1	Gtf2f1		26.3783	27.918	28.7262	27.3765	27.2487	28.5213	25.1504	27.634	27.2652	27.7217	27.4221	26.7557	27.4751	27.1874	25.7559	28.2818	27.5975	28.0345	28.2818	23.5011	29.3524	28.142	26.8911	28.9517	24.2773	24.9241	25.8796	25.4028	27.1167	26.112	24.4675	24.5237	24.4591	22.1744	25.001	22.4103	27.0305	26.2811	22.1745	25.3978	22.1448	26.4289	26.318	26.6509
	Q3THK7	Q3THK7	GMP synthase [glutamine-hydrolyzing]	Gmps		25.7798	26.6874	26.5098	24.1577	25.9884	26.6622	26.5086	26.9742	27.0095	26.855	26.3695	25.9199	23.9859	25.2088	27.005	27.3404	25.5958	27.333	25.1702	22.8263	25.7442	26.0873	26.9708	27.041	25.3344	23.8724	25.7455	23.4198	24.9134	26.1518	23.943	22.1527	25.0895	21.4397	25.0213	24.5945	25.9531	26.7939	25.4525	23.3051	21.2616	25.3202	23.3477	25.5355
	Q3THS6;A0A0U1RNT6;A0A0U1RNK6;A0A0U1RQ95;Q91X83;A0A0U1RQB0	Q3THS6;A0A0U1RNT6;A0A0U1RNK6;A0A0U1RQ95	S-adenosylmethionine synthase isoform type-2	Mat2a		23.4588	25.3955	26.1175	24.5422	23.6891	26.5119	23.6451	26.0671	25.918	25.4786	23.6251	23.9981	23.1743	22.8738	24.8738	25.6913	22.9811	24.8739	21.8006	23.5889	24.9493	25.9107	25.7519	26.6256	22.3952	24.7213	24.6537	22.482	22.065	25.3721	23.5619	23.0769	25.2302	23.1173	24.324	22.4656	24.3722	25.1225	23.049	24.4551	21.9867	25.2973	24.9545	24.4886
	Q3TIV5;Q3TIV5-3;Q3TIV5-2	Q3TIV5;Q3TIV5-3	Zinc finger CCCH domain-containing protein 15	Zc3h15		24.0096	26.7671	26.2238	26.1979	24.0578	26.3973	24.6996	26.7996	23.4272	26.1857	23.4466	22.9785	23.111	23.5848	23.2718	22.225	26.474	26.4765	25.7091	22.5988	26.5019	26.5862	22.9137	22.8211	22.6831	24.0651	23.8278	22.3645	24.7241	26.3793	23.4187	26.0895	22.9056	23.6436	21.0555	24.0478	22.6877	22.8573	22.758	23.9478	22.21	25.7841	26.7099	26.1942
	Q3TIX9	Q3TIX9	U4/U6.U5 tri-snRNP-associated protein 2	Usp39		24.7589	25.2031	25.8914	24.6991	25.2038	25.6731	24.4283	25.5325	26.4584	25.9495	24.3219	24.1295	24.6819	23.2255	25.7581	26.2457	24.4833	26.0877	25.6996	26.0266	25.1218	25.4801	25.8315	25.8121	23.2877	24.3344	23.495	23.6119	23.5529	24.3649	24.0401	24.7346	24.541	24.2447	24.0583	22.7693	24.6017	24.5127	24.5142	22.3988	22.1361	22.683	21.9185	24.0631
	Q3TJZ6;Q80VD1	Q3TJZ6	Protein FAM98A	Fam98a		25.6161	25.944	25.9188	26.214	24.8299	26.2085	26.0838	25.8327	26.6779	26.188	25.9822	26.0717	25.0432	27.0134	26.2218	26.5568	26.8121	26.3004	26.44	25.7412	26.458	25.7895	26.6225	26.6946	23.1506	23.7092	22.5972	25.5154	25.0932	22.5504	22.8673	22.4596	25.8348	25.9688	25.5512	25.5412	25.3281	22.9772	22.923	25.4919	25.6375	25.243	25.1849	23.338
	Q3TKT4;A0A140LID0;H3BJM2;A0A140LJK1;A0A140LHZ8;H3BJI1;H3BLI4;A0A140LHE2;A0A140LIQ9;Q9D007;A0A140LIM0;H3BK47;A0A140LHP6	Q3TKT4	Transcription activator BRG1	Smarca4		28.1944	28.8253	28.7245	28.0994	28.0112	28.9199	27.7032	28.6338	29.3542	28.6116	26.7464	25.8105	26.9248	27.4782	28.6798	28.6504	28.0469	29.206	28.765	29.3059	28.9885	28.3437	29.0082	28.6649	27.5666	27.1344	27.4796	27.5225	28.1138	28.0016	27.1618	27.7051	28.045	28.5512	28.3223	28.2471	28.1411	28.2078	27.8971	28.1619	27.9842	28.0807	28.34	27.8284
	Q3TMP1	Q3TMP1		Gtf3c3		22.9565	24.2444	23.8074	22.3556	23.1316	22.8564	24.8616	24.6976	23.5834	23.8743	23.8457	24.5735	23.6696	22.1838	22.7765	24.6194	23.7105	23.2624	22.2868	21.8642	24.2363	24.1082	23.7333	22.9564	23.5398	24.0762	24.0908	23.6525	24.5663	24.5824	23.6152	24.6544	25.1931	25.4208	25.0883	24.0529	24.8497	25.146	24.7358	25.7716	25.2502	24.9991	25.354	25.3412
	Q9WTX6;Q3TPM3	Q9WTX6;Q3TPM3	Cullin-1	Cul1		25.5053	25.3232	25.6464	24.9163	23.0552	25.0646	23.7261	25.3771	26.0665	24.6717	25.4864	24.6128	22.9766	25.2054	25.1	25.1652	25.1165	25.4372	25.0818	25.0319	25.1225	24.9577	24.8589	24.4717	23.3233	24.5352	23.6029	23.5412	22.8112	22.2836	23.6481	22.4815	22.374	22.3364	21.9189	23.0731	25.1506	21.7662	22.3895	25.2239	25.0242	25.2016	25.0653	24.9039
	Q3TWW8;A0A0A6YXX6	Q3TWW8	Serine/arginine-rich splicing factor 6	Srsf6		29.5548	29.8229	31.0413	29.0242	29.1685	30.6167	27.4324	29.4833	30.2426	30.203	29.0116	30.0471	29.8584	29.7607	30.5732	30.4132	30.468	30.0628	30.5492	29.4259	30.7	30.6074	30.3183	30.6763	31.2293	30.4791	30.0505	29.9043	31.6424	31.3403	30.568	30.6921	32.5915	31.6655	31.8592	32.188	31.7072	31.5226	32.3578	32.2656	32.6517	31.9085	31.9085	31.7874
	Q3TXS7;J3QN38	Q3TXS7	26S proteasome non-ATPase regulatory subunit 1	Psmd1		22.5033	25.4722	24.9699	25.2263	25.3463	25.1623	25.9492	25.3486	25.7397	25.1047	25.3513	25.0706	23.1688	22.7393	25.2177	25.8088	24.7612	25.7184	24.9824	25.4107	25.5302	25.4706	25.6469	26.6089	23.9418	23.5906	24.1822	23.4122	23.8732	23.5269	25.3417	22.9678	21.7213	21.1543	22.2279	23.1758	23.177	24.951	22.3611	22.4926	22.2322	24.6375	23.227	24.8751
	Q3TYA6	Q3TYA6	M-phase phosphoprotein 8	Mphosph8		23.2068	25.5194	22.8804	23.1793	24.1609	25.7883	24.0786	23.4828	26.6112	24.8791	23.3181	25.2814	23.1022	23.0711	25.3373	24.8671	24.9178	26.0213	25.5696	25.8802	25.4649	25.2115	25.1149	25.2509	25.0616	23.6894	24.8177	23.8906	25.5865	22.0125	24.6713	24.2497	25.4643	25.4541	25.4251	25.5244	25.4169	25.2544	25.2824	22.3809	26.2639	24.8245	24.4683	25.3433
	Q3U0V1	Q3U0V1	Far upstream element-binding protein 2	Khsrp		27.3782	27.2118	27.7117	27.319	26.8997	27.9896	27.6207	27.7757	27.4182	26.9506	27.4572	26.3644	26.221	27.4079	27.0409	27.7546	26.9922	27.099	26.2328	26.4899	27.7471	27.5649	27.1118	28.4647	25.7253	26.3845	26.6528	26.5835	26.0856	27.2783	26.4562	25.4692	26.0098	25.3922	25.8348	23.4878	25.6179	26.5082	22.3452	26.4994	25.3397	26.4914	26.3884	26.3165
	Q3U1J4	Q3U1J4	DNA damage-binding protein 1	Ddb1		23.2713	26.6161	27.5194	23.7509	26.3066	26.9969	24.7132	26.0549	27.3208	26.6968	23.4989	21.5866	24.7876	25.5515	27.1684	27.3025	24.9314	27.0925	27.6935	28.2371	24.0478	26.8132	27.7382	26.2001	27.5454	26.7412	24.9038	27.0835	27.7189	27.0476	25.9988	26.1245	28.529	28.2468	28.5116	27.5441	28.9257	28.2521	28.1434	27.8313	28.5873	28.6815	28.5914	28.3228
	Q3U821;D3Z504	Q3U821		Wdr75		23.6372	26.5028	26.6866	24.1514	24.2362	26.4333	24.7933	26.1232	26.6887	26.4005	23.1047	23.6596	23.2718	23.201	26.3499	26.1514	25.2662	27.0675	22.7415	26.5643	24.8579	22.9938	25.9964	23.6122	23.7449	23.7679	24.3702	24.5447	24.0346	22.3792	23.3063	23.8944	23.3357	22.9142	22.2714	22.137	23.935	22.6151	21.8074	20.5543	24.9333	25.4557	26.0233	25.9544
	Q3UEB3-3;Q3UEB3-2;Q3UEB3	Q3UEB3-3;Q3UEB3-2;Q3UEB3	Poly(U)-binding-splicing factor PUF60	Puf60		31.3518	30.1422	30.0263	31.0027	31.2861	29.7531	31.8151	30.5773	30.1164	30.0196	31.2453	31.0795	31.1238	30.9157	30.2214	30.1035	30.6486	29.9418	29.4154	29.9369	29.9855	30.5208	30.0218	30.196	31.5037	30.3222	30.757	30.4601	30.2398	29.9109	31.9723	30.5793	30.1564	29.8691	29.1727	29.7337	29.2157	29.6888	30.5282	30.316	30.1242	29.673	29.3186	30.1947
	Q8VCM7;Q3UER8	Q8VCM7;Q3UER8	Fibrinogen gamma chain	Fgg		27.9156	26.8329	27.136	27.9739	27.7137	26.6603	27.4103	27.1529	26.2951	26.9781	27.5858	26.8628	26.7294	27.1992	26.8909	26.516	27.4985	26.7929	26.9517	26.4479	27.1679	26.9819	26.4638	26.9484	27.0512	27.5217	27.5801	27.9487	26.9721	27.1437	27.5748	27.735	25.959	23.1378	26.0379	26.7231	25.6508	25.7439	26.4208	26.6931	26.2902	26.796	26.9175	26.9755
	Q3UFM5	Q3UFM5	Nucleolar MIF4G domain-containing protein 1	Nom1		22.4912	23.6594	22.1898	24.4445	25.0797	22.9848	23.7203	22.0475	22.9682	22.9475	24.0563	23.1895	23.3965	22.0243	23.9455	23.0249	22.7154	23.1027	23.4266	23.3414	23.7673	23.0915	23.1302	24.4511	22.9536	24.0439	24.8559	24.3459	25.1139	25.5128	22.3525	24.3925	25.8459	24.9706	25.1525	25.8687	25.1172	23.6068	22.7766	25.6837	24.8233	24.8072	25.3641	22.1512
	Q3UFY8	Q3UFY8	Mitochondrial ribonuclease P protein 1	Trmt10c		23.1722	22.7614	24.1218	24.111	24.7735	23.8573	23.1032	23.7959	23.9287	23.206	25.2273	22.8596	24.1525	23.6604	24.944	22.3817	23.2269	21.6688	24.4085	21.8448	24.309	23	24.1758	23.6586	23.38	23.203	24.8189	23.4024	22.9628	22.578	23.3377	23.309	24.753	22.8998	22.9312	21.8883	22.5214	22.6414	23.5667	23.8557	25.7113	23.9497	24.6926	24.5244
	Q9ESU6;Q3UH70;B0V2V8;Q9ESU6-2;B0V2V6;Q91Y44;D6RGP2	Q9ESU6;Q3UH70;B0V2V8;Q9ESU6-2;B0V2V6	Bromodomain-containing protein 4	Brd4		27.1757	27.3747	28.083	26.6044	26.1289	27.5389	26.5451	27.4458	27.3675	26.8494	26.7738	25.9935	26.0442	27.5519	27.5051	27.105	27.6079	27.6984	27.9425	26.0997	27.9356	27.4924	27.4601	28.0646	25.6153	21.9056	26.7419	26.077	26.0925	27.0062	25.498	25.3818	26.491	26.2711	27.4594	22.7256	26.8447	27.0447	21.9985	25.7889	24.9046	26.7972	27.0007	26.6726
	Q9ESZ8;Q3UHU8;Q9ESZ8-5;Q9ESZ8-4;Q9ESZ8-3;Q9ESZ8-6;Q9ESZ8-2;G3UYD0;G3UYJ6;G3UX27;G3UWV2;Q99NI3;G3UYD7;G3UZU4	Q9ESZ8;Q3UHU8;Q9ESZ8-5;Q9ESZ8-4;Q9ESZ8-3;Q9ESZ8-6;Q9ESZ8-2;G3UYD0	General transcription factor II-I	Gtf2i		28.0489	27.9884	28.6509	26.6991	25.9405	28.4959	27.5332	28.1969	28.9756	28.2777	26.3242	25.624	23.8205	26.8135	29.4473	28.4811	28.0472	29.1718	27.9522	27.4019	28.5605	28.3151	29.4457	28.1509	26.244	25.8926	25.8256	25.9895	26.1285	26.6968	26.851	25.475	26.5184	27.4207	26.4972	25.5956	26.861	27.6704	25.6823	24.9116	25.8195	27.263	26.6637	26.6895
	Q3UHX9;Q3UHX9-2	Q3UHX9;Q3UHX9-2	Putative methyltransferase C9orf114 homolog	D2Wsu81e		23.998	24.778	24.2879	24.9857	24.48	24.6846	23.6689	24.9744	22.5035	23.722	25.3833	23.0593	24.0983	23.3867	23.2612	24.4527	24.3743	22.6566	23.2907	25.2993	23.3696	24.3555	23.1341	23.4846	26.0607	25.379	24.3943	23.0154	22.8656	25.2143	23.8406	25.2182	25.5059	23.3167	24.6875	22.9963	25.2445	24.5104	25.1938	25.2862	25.4965	25.0461	25.4705	25.0421
	Q99J62;Q3UI84;D6RGM1	Q99J62;Q3UI84	Replication factor C subunit 4	Rfc4		25.2667	25.9883	26.7626	22.8911	23.7746	26.5306	23.4516	26.1274	25.7165	25.5838	24.2752	22.5088	23.9581	23.7225	25.976	26.3408	25.2759	26.3861	26.2697	25.267	25.5736	26.0402	26.3822	26.2694	22.784	21.9971	24.018	24.4052	25.7089	25.8969	22.9588	25.3212	25.9634	26.326	26.3214	26.0365	26.4147	26.5295	25.3844	26.3583	25.5931	26.3606	25.9244	25.9411
	Q6PDG5;Q3UID0;Q6PDG5-2;A0A1W2P6N7	Q6PDG5;Q3UID0;Q6PDG5-2	SWI/SNF complex subunit SMARCC2	Smarcc2		24.9477	27.1384	27.1821	25.6276	26.6239	27.5461	26.0449	26.8049	28.2972	27.3701	23.8227	25.6423	24.4904	25.7531	27.8796	27.7971	26.6732	28.395	27.3785	28.5623	27.9557	27.2752	27.5571	27.2325	26.6547	26.1349	26.4423	27.0842	27.3303	26.9282	26.3166	26.7621	26.9053	27.8856	27.7027	27.3613	27.2238	27.387	26.6986	27.3135	26.0962	27.2493	27.5282	27.3962
	Q3UJB0	Q3UJB0		Sf3b2		30.0856	30.2525	29.9429	29.8925	30.2409	29.8864	29.9666	29.6554	30.9856	30.4801	30.8698	30.8909	30.9966	30.8491	30.381	30.3724	30.2038	30.6369	30.435	30.7733	30.6929	30.6478	30.2308	30.0447	29.5437	29.748	29.5445	29.6651	29.8313	29.1634	29.8535	29.4858	29.7453	30.1056	29.8231	30.2701	29.88	29.8922	29.6758	29.9721	29.5141	29.4622	29.4968	30.0112
	Q3UK02;Q99N94	Q3UK02;Q99N94	39S ribosomal protein L9, mitochondrial	Mrpl9		23.65	23.6185	23.0761	22.8696	24.9704	22.1003	24.6539	23.1013	23.8822	22.773	23.8115	22.786	23.3318	22.6483	25.2034	25.5346	23.5565	22.4692	22.0575	25.0756	22.5536	23.4191	23.0667	22.7606	26.3421	23.6253	23.0455	24.9668	22.9248	23.0283	24.6474	22.5743	26.7062	26.4131	26.6521	26.6703	26.832	26.0711	26.9577	22.9864	26.7843	26.5691	26.9059	23.2313
	Q3UKJ7;Q3UKJ7-2	Q3UKJ7;Q3UKJ7-2	WD40 repeat-containing protein SMU1;WD40 repeat-containing protein SMU1, N-terminally processed	Smu1		27.2509	26.6967	26.5346	26.285	26.3624	27.2119	24.3293	25.5387	27.3235	26.7543	25.9454	25.6934	25.6374	26.5675	26.3472	26.8943	26.855	26.8583	27.2685	27.3324	27.2685	27.085	27.1729	26.5746	25.6839	23.72	26.0881	25.7139	25.4777	25.7982	23.2986	25.8062	26.6174	25.6802	26.5211	26.2406	26.855	26.3737	26.611	23.9693	27.2483	25.9725	26.2891	26.0237
	Q3UL36;Q3UL36-2;Q8CIS0;Q8CIS0-2	Q3UL36;Q3UL36-2	Arginine and glutamate-rich protein 1	Arglu1		35.0385	32.1649	31.967	34.8915	33.8647	31.7894	34.9185	32.7311	33.0221	31.8382	33.8284	33.89	33.2126	34.3923	32.2615	31.9521	34.0102	31.8202	32.1138	33.2338	33.9731	33.0453	32.2227	32.777	33.3836	34.0061	33.7143	32.7303	32.5218	32.4584	34.1432	32.3141	32.1314	31.4015	31.3039	32.0458	30.4248	30.6713	32.1457	31.8583	31.2489	30.6106	31.3995	31.0274
	Q3ULD5;Q6PD20	Q3ULD5	Methylcrotonoyl-CoA carboxylase beta chain, mitochondrial	Mccc2		29.9964	29.1844	27.9099	29.3195	30.0741	27.1473	26.8251	28.371	28.0165	28.3048	27.9444	29.4201	30.1032	29.9546	28.4504	27.8001	30.2756	27.9979	29.0631	29.1507	28.5312	29.2905	29.2189	27.8694	30.8083	30.4811	29.6571	30.0932	28.7395	29.2756	30.0904	28.9768	28.3249	27.8269	27.6294	28.9964	28.2736	28.0859	29.5975	27.7927	27.8802	27.2527	27.7631	28.6601
	Q3ULL6;F6Q8N5	Q3ULL6		Upf3b		27.659	27.272	27.1017	28.223	27.8824	27.0156	28.0503	27.4834	27.5198	27.9923	29.2563	28.6995	28.866	28.5709	27.4722	27.5665	27.636	27.578	27.6585	27.1418	27.8668	27.9493	26.8576	27.4622	26.7519	27.659	27.7391	28.5928	27.0255	26.8661	27.3858	28.2895	26.6258	26.7969	26.6363	27.4104	27.0663	26.8201	26.2981	27.4019	25.8028	27.0101	27.078	27.61
	Q3UMU9;Q3UMU9-3;Q3UMU9-2;Q3UMU9-4	Q3UMU9;Q3UMU9-3;Q3UMU9-2;Q3UMU9-4	Hepatoma-derived growth factor-related protein 2	Hdgfrp2		28.9745	29.0759	28.4682	28.9693	28.3522	28.6146	29.2229	29.4776	29.2974	29.128	29.2191	28.7713	28.9674	28.8412	29.1527	29.0212	28.7533	29.0984	29.249	27.5459	29.1618	28.6987	29.0038	29.1884	27.7865	26.1363	27.9696	28.3123	28.2241	28.4743	28.4785	27.3204	28.7594	27.8535	28.6012	28.48	28.0108	28.8616	27.9913	28.3103	27.6043	28.8247	28.2753	28.5342
	Q3US17	Q3US17	Zinc finger protein 48	Znf48		22.8606	23.3853	24.2773	22.665	23.8228	24.1903	23.5254	23.0099	22.8446	23.9333	22.7302	24.6117	24.643	23.8082	24.4236	24.0198	22.2888	23.0977	23.1918	22.2782	22.6702	22.6396	23.048	23.8747	25.5845	25.7726	23.8806	25.6083	21.8699	25.5255	22.5705	21.9265	21.5885	22.0652	25.7927	23.469	25.8809	22.8169	26.0575	23.4578	25.8489	25.1401	25.7241	25.847
	Q3USH5;A0A0G2JDQ9	Q3USH5	Splicing factor, suppressor of white-apricot homolog	Sfswap		28.1851	27.8679	27.1832	28.8249	29.1885	26.9714	28.4403	28.2434	26.8923	27.2659	28.4024	28.9361	28.6671	28.457	26.8669	27.2665	27.7521	27.4885	27.4052	28.1172	27.9315	28.1616	27.1188	27.9199	28.2446	28.0846	28.1862	28.2182	27.4053	27.0635	28.4808	28.4526	27.1092	26.9195	26.6078	27.0735	26.7822	26.791	26.7044	27.2278	26.7119	26.5978	26.7091	27.2313
	Q3UV17	Q3UV17	Keratin, type II cytoskeletal 2 oral	Krt76		32.2068	33.0068	30.5315	31.3747	33.4896	30.6856	31.3583	33.2038	23.8187	32.1875	31.0837	32.7991	30.5391	22.801	22.346	23.115	32.0551	29.8372	32.2238	31.2208	29.7183	30.8616	30.9014	31.0221	31.1819	31.538	31.9472	31.3898	22.9294	31.5296	23.7989	33.3685	30.2472	30.6561	29.7415	30.749	22.7778	29.7624	30.7168	29.9723	22.5774	31.39	31.1538	30.3385
	Q3UYV9	Q3UYV9	Nuclear cap-binding protein subunit 1	Ncbp1		22.9342	23.3598	22.2126	23.913	22.7761	25.1588	25.0798	25.4964	24.2357	25.859	23.6531	22.8458	23.9004	22.8973	26.1697	25.2135	24.7655	26.2029	25.132	25.1185	26.1492	25.7098	25.6423	25.5197	21.5851	23.8961	22.2923	24.324	23.1299	24.1441	24.7475	21.9167	22.3537	22.8615	23.3894	22.321	23.5021	22.0565	22.6458	22.8286	22.3276	24.1338	22.0559	23.0068
	Q3UZ01;Q3UZ01-2;F6TN13	Q3UZ01;Q3UZ01-2;F6TN13	RNA-binding protein 40	Rnpc3		23.2913	23.1064	23.9198	23.9194	24.3746	23.0386	23.6649	23.7118	24.1205	22.652	24.6516	23.281	22.4696	22.9127	22.3213	22.9193	24.1875	24.6686	22.6985	21.9911	22.6517	23.4678	23.1177	23.0516	22.0431	23.2974	23.9073	23.3637	22.2029	22.4752	24.4667	24.8534	24.5174	23.124	22.4637	24.9468	22.3585	21.8776	22.9385	23.9653	24.8106	24.2167	24.2164	24.0223
	Q3V117;Q91V92;Q3TS02	Q3V117;Q91V92	ATP-citrate synthase	Acly		23.2313	25.6768	25.8216	24.6234	24.7373	25.3995	25.2428	25.8317	26.1447	25.922	24.3215	22.9595	23.8734	24.2105	26.1504	26.3677	25.715	26.215	24.8536	23.8738	25.0596	25.1031	25.9628	25.346	23.1962	23.6841	23.0007	24.4966	20.7088	23.1859	23.1394	25.0711	22.7468	24.4765	24.7556	22.8251	24.5771	25.2903	24.3272	23.2829	24.4252	24.6419	24.6872	24.9889
	Q3V1V3	Q3V1V3	ESF1 homolog	Esf1		27.7015	28.9458	28.7414	27.1415	28.0341	28.8885	27.1872	28.8391	29.077	28.9926	27.6286	26.9919	27.0715	27.7561	28.4654	29.2455	27.2669	29.4696	29.0239	29.5983	29.3753	29.022	28.2755	28.6785	22.7968	28.4824	26.4892	27.1064	28.1484	27.8618	27.1167	25.636	27.206	26.5962	27.8284	28.2808	27.5755	27.7539	25.8586	26.9012	26.4131	27.7452	27.809	27.3401
	Q3V300;A0A0U1RNY7	Q3V300	Kinesin-like protein KIF22	Kif22		23.4904	23.4344	25.0931	25.1968	23.9939	25.2552	23.4444	24.1674	25.2232	24.7161	22.899	23.9399	22.2529	21.6044	24.3327	24.94	22.0681	24.9718	24.5916	24.0453	24.8841	24.3425	24.3572	24.5934	23.6461	23.4276	23.9574	23.6383	22.3426	22.7694	23.6906	23.9516	23.5972	21.2625	22.589	22.8002	23.9906	23.0586	23.7196	23.2608	23.172	23.9878	23.2863	22.1795
	Q4FK66;Q4FK66-2	Q4FK66	Pre-mRNA-splicing factor 38A	Prpf38a		23.0574	25.6766	26.1215	23.1182	26.2888	25.8764	26.6562	26.4604	25.4745	25.8433	23.2126	21.9152	25.4806	26.0208	26.5101	26.3263	23.568	25.9395	26.3191	26.797	23.0559	26.582	26.0935	25.7121	25.9909	24.0138	22.9728	22.9704	25.2007	22.9748	25.1902	25.7554	25.9464	25.2218	25.7821	25.4381	26.253	25.5829	26.5598	25.6846	25.8865	25.4946	25.4326	26.0911
	Q4V9W2;Q4V9W2-2	Q4V9W2;Q4V9W2-2	Protein SREK1IP1	Srek1ip1		28.7766	25.5114	26.0099	28.3328	24.5734	26.1307	29.9666	27.4654	27.195	26.5983	27.2106	28.0477	27.6472	23.0041	27.7745	26.2292	28.2559	26.8363	27.4693	28.983	28.0688	27.0453	27.7374	26.221	28.0023	29.6714	26.8151	27.4193	22.0058	23.256	28.7345	23.3354	26.1168	24.866	25.3678	27.6228	22.5259	25.0755	24.7417	22.3596	22.6141	23.7155	22.489	21.9988
	Q4VBD9;A2ASL5	Q4VBD9	GDNF-inducible zinc finger protein 1	Gzf1		22.664	23.8178	23.6747	24.0538	25.2317	22.7313	23.8448	22.264	24.7246	22.9891	23.3701	22.5187	23.3125	23.948	23.3832	22.4813	22.9943	23.698	24.8349	23.5523	24.4303	22.9941	20.8663	22.9354	22.0516	22.9114	22.7183	23.2931	23.1516	23.3812	23.8821	23.3431	23.677	23.6064	22.5451	23.6233	24.0111	23.614	23.5089	23.4953	23.9425	23.3273	23.3814	23.8882
	Q4VBE8	Q4VBE8	WD repeat-containing protein 18	Wdr18		24.4195	23.3245	26.2935	24.2672	24.8066	25.8233	24.553	23.0463	22.2712	23.2804	22.9579	24.4769	23.7583	23.5961	22.8819	22.2698	22.9782	23.1553	23.9439	24.1115	22.35	23.7039	23.7817	24.0803	23.2692	24.1235	23.1194	23.2068	27.1906	22.2011	23.784	24.0813	27.8341	27.4428	27.9022	27.0169	23.7143	27.4178	27.3709	23.3491	28.1705	22.3457	26.856	26.3629
	Q501J6	Q501J6	Probable ATP-dependent RNA helicase DDX17	Ddx17		28.6887	28.9185	29.7504	28.7216	28.836	29.5282	28.4168	29.2382	30.0461	29.0197	29.2311	29.3048	29.2213	29.6287	29.866	29.562	29.7823	29.5907	29.5917	29.7144	29.4106	29.3737	29.6173	29.4954	28.5041	28.9419	28.267	28.3382	28.1625	28.3181	28.316	28.2562	29.4695	28.6728	28.7253	29.122	28.8613	28.7949	29.0475	28.8854	29.4838	28.8626	28.9985	28.8327
	Q8VE97;Q542V3	Q8VE97;Q542V3	Serine/arginine-rich splicing factor 4	Srsf4		28.4499	30.3267	29.8416	28.1778	29.5688	29.2131	28.5455	29.2732	29.2064	29.8903	29.2895	29.4344	29.9545	29.7953	29.5079	29.7109	29.3871	29.7896	30.0192	29.0028	29.3666	29.6765	29.8238	29.9008	30.4258	29.2002	28.7416	29.4477	29.9477	29.5414	29.0169	29.2402	30.0214	29.518	29.9403	30.6436	29.7081	30.143	30.5604	29.4405	30.083	29.0746	29.1587	30.41
	Q569Z6;Q8BZN7;F6YSQ2;F6YH92;F7AB07	Q569Z6;Q8BZN7	Thyroid hormone receptor-associated protein 3	Thrap3		30.0559	30.4972	30.895	29.6205	30.3768	30.9947	30.5615	30.3033	30.2654	30.7464	31.2648	31.2379	31.6302	31.336	30.9429	30.9112	31.0718	30.779	31.187	30.5271	30.7663	30.4816	30.9591	31.0112	31.5625	31.004	31.2159	30.7171	32.0405	31.5194	31.1061	31.2935	32.5004	32.0787	32.064	32.6927	32.0404	31.9823	32.3493	32.6513	32.3603	32.2142	32.1733	32.1042
	Q5F2E7;Q5F2E7-2	Q5F2E7;Q5F2E7-2	Nuclear fragile X mental retardation-interacting protein 2	Nufip2		26.9086	27.4446	26.8667	27.8119	25.893	26.7488	28.2749	26.8054	28.4082	28.0812	29.1194	28.8744	29.38	29.5935	28.2258	27.9321	28.3579	27.4683	26.8548	26.7432	27.8862	27.6188	27.3956	27.0583	26.4347	21.608	26.0782	26.313	26.7987	26.2554	26.1659	23.0369	24.3621	27.1949	25.7923	27.2261	26.6508	26.2025	25.8311	26.9489	26.039	26.1122	25.8132	26.1801
	Q9JMG9;Q5NBZ2;Q5NBZ1;Q5NBY9	Q9JMG9;Q5NBZ2;Q5NBZ1;Q5NBY9		Patz1		23.772	23.1837	22.9489	23.4132	23.5615	24.0882	24.8877	23.1769	23.4739	22.8806	23.6535	23.5982	23.1276	23.6987	22.7245	23.1028	24.206	23.692	24.3273	24.645	23.6339	21.8178	23.4087	22.8604	25.2359	25.027	23.0816	25.2199	22.4154	24.6991	24.9577	25.1047	24.4662	24.978	25.2186	25.592	24.1992	24.3176	23.1042	24.8006	24.4087	24.5037	24.7677	24.7168
	Q5ND52	Q5ND52	rRNA methyltransferase 3, mitochondrial	Rnmtl1		22.0121	23.0556	24.1801	24.0995	23.7612	23.5778	25.197	23.9551	23.5774	22.4101	24.146	23.9129	21.5599	22.3555	23.0462	23.3939	23.8215	23.2068	23.0844	23.2222	22.7286	23.2011	24.3002	22.9394	22.8881	22.5925	23.1661	22.6431	24.5334	23.722	22.5509	22.4424	24.5975	24.3795	23.8224	22.1823	24.782	24.6625	23.6121	24.4579	22.1788	21.7038	24.7369	24.6558
	Q5RJG1	Q5RJG1	Nucleolar protein 10	Nol10		23.8018	28.1403	27.9384	26.7507	27.6912	27.907	27.3334	27.5347	28.1787	27.8326	27.172	26.5995	26.9302	27.1087	27.4672	27.739	22.9417	28.2957	28.1534	28.8477	27.8939	27.2324	27.5812	27.3576	26.7782	28.1882	26.1794	26.3473	27.7356	27.0881	26.404	26.6263	28.1344	27.0985	28.004	28.1792	28.2365	27.672	27.5161	27.5338	27.4744	27.8289	27.9677	27.7409
	Q5SF07;A6X8Z3;Q5SF07-2	Q5SF07;A6X8Z3;Q5SF07-2	Insulin-like growth factor 2 mRNA-binding protein 2	Igf2bp2		25.3199	26.7742	27.2691	21.8539	24.0754	27.9064	24.0326	26.8282	27.8848	28.2206	28.0903	27.8287	28.0455	28.9667	28.3319	28.1891	28.7532	28.0231	27.546	25.9247	28.0504	28.2525	28.3957	27.8301	23.2712	23.5969	24.0284	22.0298	24.8287	25.479	23.3672	24.7993	26.2551	26.506	26.6378	24.3905	26.3489	26.1072	25.5132	26.2147	25.8685	26.5319	26.3132	26.2946
	Q5SFM8;Q5SFM8-3;Q5SFM8-2	Q5SFM8;Q5SFM8-3;Q5SFM8-2	RNA-binding protein 27	Rbm27		23.1693	24.212	24.2683	24.7186	24.0857	23.6024	26.119	23.1185	24.7796	22.6683	26.013	25.4297	25.5902	26.0833	25.1632	24.4317	23.1797	24.2387	22.0398	23.7498	25.3037	24.7003	24.9547	25.3716	26.4458	26.1097	25.4225	25.5989	24.8783	25.085	26.3492	25.5418	25.544	21.7298	23.0125	25.7117	22.0173	21.2535	24.4473	25.3888	25.5592	24.5053	25.5862	25.493
	Q9EQ61;Q5SQ20	Q9EQ61;Q5SQ20	Pescadillo homolog	Pes1		28.0618	29.4038	28.9568	28.566	28.3905	29.229	28.0934	28.3667	28.3388	28.9901	27.925	27.7808	28.0805	27.9794	28.4169	28.8294	27.4598	29.0388	29.2588	29.6165	29.541	28.6806	28.3178	28.5688	27.0743	28.616	26.9168	27.6616	27.8829	27.6586	27.7558	27.0846	27.7771	27.7052	28.0413	28.2552	27.7978	27.8006	26.499	27.2911	27.1168	27.2738	27.7892	27.2574
	Q5SQB0	Q5SQB0		Npm1		32.6936	34.1822	35.0345	32.2294	34.3042	35.0982	30.7861	33.9257	34.5624	34.3936	31.8485	32.6933	32.3833	33.0883	34.4924	35.1122	33.7869	35.0653	35.0525	36.0908	34.5641	34.8527	34.7869	35.0969	33.3299	32.4667	32.358	32.9148	34.3425	33.8901	32.4508	33.6049	34.2605	34.5446	34.3209	33.4391	34.2767	34.4753	33.9239	34.2554	34.0616	35.13	33.9373	34.1751
	Q60634;Q5SS83;Q60634-3;Q60634-2	Q60634;Q5SS83;Q60634-3;Q60634-2	Flotillin-2	Flot2		27.0297	26.0598	26.4515	26.5651	26.6736	26.6866	27.5026	26.2141	27.497	26.2992	23.0943	23.5206	25.5851	26.2822	26.1831	26.3906	26.7347	26.6613	25.919	27.0362	26.231	26.2302	26.9572	26.284	26.2611	27.4045	27.2444	26.3355	26.8811	26.4458	27.2927	23.8598	26.427	26.115	26.0864	25.7799	25.9934	26.0059	22.6734	26.0289	26.4214	26.3595	26.3389	25.6846
	Q5SSI6	Q5SSI6	U3 small nucleolar RNA-associated protein 18 homolog	Utp18		25.7787	26.9243	27.4312	23.619	24.1507	27.468	26.562	26.5021	27.1632	26.9334	23.2691	21.9519	22.7733	26.4989	27.033	27.1496	24.1146	27.2929	27.4532	27.7908	27.6075	23.6569	26.3443	26.8094	26.8392	27.3639	23.6293	22.6735	26.8371	26.8406	23.3661	22.5828	27.3895	23.5235	26.5792	21.7597	26.9289	26.4774	22.8503	26.0759	26.0002	27.005	26.8635	26.8498
	Q5SUF2;Q5SUF2-3;Q5SUF2-2;F8WGA8;F7CR21;F7A7G1	Q5SUF2;Q5SUF2-3;Q5SUF2-2	Luc7-like protein 3	Luc7l3		33.496	31.2914	30.8398	32.6167	32.8455	31.161	32.5666	31.9885	31.1663	30.8434	31.2141	32.0942	32.126	32.6481	31.3809	30.6646	32.2147	30.6768	30.5738	31.5923	31.3328	31.8133	31.0882	31.3082	32.5225	31.8501	31.7681	30.5747	30.8049	31.0978	33.3922	31.6103	31.2592	29.8052	30.0814	30.5358	29.5271	29.8925	31.2575	31.0245	30.7701	30.1806	30.0372	30.2328
	Q99KN9;Q5SUH6;Q5SUH7;Q99KN9-2	Q99KN9;Q5SUH6;Q5SUH7;Q99KN9-2	Clathrin interactor 1	Clint1		25.7967	24.7906	25.5685	25.4081	24.8716	25.5916	26.3758	23.2614	24.2674	22.3697	23.5035	24.5201	24.7874	23.657	23.9472	24.1368	24.7977	24.3246	23.9044	23.0006	24.1263	23.0245	23.3376	21.6789	21.8905	22.8415	25.4224	23.5427	23.9255	24.7353	24.2584	24.632	23.7845	22.8774	23.1682	22.9825	22.7575	22.3832	22.4995	21.5057	21.9058	22.493	24.061	22.8673
	Q61545;Q5SUT0;Q5SUS9	Q61545;Q5SUT0;Q5SUS9	RNA-binding protein EWS	Ewsr1		22.4452	22.4873	23.0755	24.0936	23.4139	23.6466	24.2586	23.2548	23.6394	23.3253	24.8398	24.5699	22.4451	22.9506	23.9799	23.6726	22.5638	24.0294	23.8163	23.8284	23.9887	23.7126	22.5002	23.8665	22.6676	25.165	22.7803	22.3914	22.4688	23.559	23.8929	22.8545	22.4089	23.6364	23.8301	22.1432	24.3557	24.6584	22.1192	21.7358	23.314	22.3835	20.9316	23.1182
	Q5SVQ0;Q5SVQ0-3;Q5SVQ0-4;Q5SVQ0-2;Q5SVQ0-5;F6S4B9	Q5SVQ0;Q5SVQ0-3;Q5SVQ0-4;Q5SVQ0-2;Q5SVQ0-5	Histone acetyltransferase KAT7	Kat7		25.8867	27.3912	27.2276	25.6862	26.2975	27.5026	25.1968	27.1422	27.1479	27.0619	25.0583	24.7692	26.0458	26.2593	27.1803	27.5653	26.2677	27.6726	27.4258	27.3462	27.5989	27.1545	27.3222	26.9155	26.8761	26.8535	26.2996	26.9925	27.9123	27.1546	27.0982	26.2433	27.3279	27.4927	27.7244	27.933	27.9335	27.4661	27.4911	26.8802	27.4667	27.6477	26.9256	27.3979
	Q5SW88;P62821;Q5SW87;Q5SW86;P61028	Q5SW88;P62821;Q5SW87;Q5SW86	Ras-related protein Rab-1A	Rab1;Rab1A		26.2155	27.6202	27.6729	26.3333	26.7792	27.3485	24.4412	27.8126	26.1509	27.4251	26.3434	26.1209	26.3712	26.3104	27.6065	27.5244	27.3342	26.9742	27.0796	26.3694	25.7055	26.8434	28.2202	27.6814	27.277	26.5424	26.3373	26.9215	26.6346	27.0447	26.964	26.3344	27.0456	26.4533	26.7312	25.9822	26.9668	27.146	26.7029	26.368	25.618	26.9761	26.955	27.3453
	Q5SWD9;Q5SWD9-2;Q5SWD9-3	Q5SWD9;Q5SWD9-2	Pre-rRNA-processing protein TSR1 homolog	Tsr1		27.0086	27.0627	27.2122	28.4936	28.5328	27.2886	23.9854	27.5985	26.5045	27.1231	27.3648	28.301	27.5416	27.6741	26.9943	27.4415	27.2712	26.9312	27.3801	27.5578	27.69	27.648	26.7985	27.7558	27.8112	27.1926	27.7501	28.6706	27.5243	27.4692	27.5059	28.3952	27.3862	27.7273	27.7379	26.9966	28.5148	27.962	27.4916	28.146	28.1995	27.7888	28.2797	28.5698
	Q5SWU9;Q5SWU9-2;V9GWS0;V9GXY1;A0A0R4J1S9;V9GWS1;V9GWR9	Q5SWU9;Q5SWU9-2	Acetyl-CoA carboxylase 1;Biotin carboxylase	Acaca		32.8083	31.4776	31.2562	32.1284	32.876	30.7134	32.0063	31.5518	30.8029	30.7305	30.6793	31.9151	32.0652	32.8077	31.3311	30.5398	32.7853	30.2431	31.6033	31.9057	31.0732	31.7497	31.6621	31.0298	33.3138	32.9017	32.4699	31.8875	32.134	32.0644	33.219	32.0894	32.3517	30.9591	31.6456	31.5603	31.5288	31.3621	32.871	31.7416	32.2872	31.2394	31.4324	31.5891
	Q68FD5;Q5SXR6;F6Z1R4	Q68FD5;Q5SXR6	Clathrin heavy chain 1;Clathrin heavy chain	Cltc		27.3627	28.1019	28.6433	27.6141	27.413	28.4871	27.8138	28.1479	28.0327	27.828	26.4912	26.6099	26.4967	26.3696	28.1561	28.0886	27.3698	27.998	27.3262	26.0403	27.0937	27.7264	28.6579	28.3863	27.2271	26.1529	27.0668	27.4648	27.1065	27.5587	27.0614	27.1839	26.885	27.2387	27.2456	26.5006	27.8051	27.9123	26.4882	26.8271	26.1099	27.5653	27.4625	27.6158
	Q5SYD0;Q5SYD0-2	Q5SYD0;Q5SYD0-2	Unconventional myosin-Id	Myo1d		25.3268	26.8903	26.3974	25.9748	25.7777	26.8859	26.3725	26.944	25.911	27.0952	25.98	26.1955	26.7392	26.5522	26.1205	26.8741	25.9108	27.2566	26.5372	25.4441	26.5951	25.8499	26.326	23.6331	25.5695	26.1774	26.0137	25.7141	26.92	25.7001	25.8162	25.6886	27.0362	27.2023	27.5385	27.1791	28.393	27.1966	26.6784	25.9427	28.0198	26.6765	27.2495	26.9412
	Q5U4C3	Q5U4C3	Splicing factor, arginine/serine-rich 19	Scaf1		22.8354	25.2197	22.3298	23.3862	23.5817	23.414	23.3902	24.3474	23.6932	23.6519	23.4127	23.8236	22.0766	22.9826	23.0715	21.9744	22.962	23.2203	22.8837	25.6686	24.9221	25.2034	23.7092	22.9301	26.2312	26.1265	26.0066	26.0854	22.929	25.8309	26.5142	25.6957	25.699	26.0725	25.9657	26.6775	26.1872	25.655	26.0906	26.109	25.8005	25.7694	26.2397	26.0626
	Q5XJE5	Q5XJE5	RNA polymerase-associated protein LEO1	Leo1		25.964	26.8424	26.4199	24.8881	25.3918	26.5875	24.5122	26.3402	25.9966	26.8195	23.6214	25.1324	26.3217	26.6655	26.0966	26.6284	26.6399	26.0221	26.9173	25.1049	26.4301	25.9581	27.1338	26.4866	26.5461	23.2354	26.2934	25.9295	26.405	26.9298	24.4227	24.779	25.7178	25.7304	26.7027	23.4965	26.864	27.1297	25.5781	24.8417	23.9545	26.7535	26.5093	26.0191
	Q5XJF6	Q5XJF6	Ribosomal protein	Rpl10a		30.6699	31.5376	31.5309	30.7094	30.9205	31.6033	30.8137	31.6842	31.1041	31.9483	31.8502	31.0182	31.4618	31.0074	31.3584	31.4704	30.802	31.7751	31.4624	30.9535	32.0493	31.5851	31.2904	31.7677	32.1288	31.6432	32.0188	32.3047	32.2348	32.2588	31.799	32.0527	32.8401	32.9206	33.0956	32.4914	33.4195	32.8626	32.8325	33.2591	32.7908	32.3513	32.9481	33.0805
	Q5XJY5	Q5XJY5	Coatomer subunit delta	Arcn1		26.1701	26.5736	25.6856	26.4198	26.3608	25.5291	27.6084	26.4511	25.9692	25.5876	24.1373	23.7323	23.1651	23.4258	25.471	25.9818	26.0559	25.746	24.6873	24.9483	25.5304	26.1027	25.7394	24.4689	27.5943	25.3585	21.8686	26.3747	25.9667	25.345	26.8334	25.403	22.783	24.1124	23.8307	21.752	23.1941	22.4791	24.0188	21.2612	21.3197	22.8991	22.9099	22.2389
	Q60520;Q60520-1	Q60520;Q60520-1	Paired amphipathic helix protein Sin3a	Sin3a		23.8522	24.6966	24.7492	23.4355	25.0085	24.8088	24.8361	25.0944	24.6194	24.5357	23.3538	23.7962	23.1347	24.0503	24.2331	24.832	22.6926	25.0132	24.3637	23.3358	24.6798	24.2414	24.4724	24.9818	23.2615	24.259	24.9188	24.5359	25.3518	25.0604	24.3644	23.5527	24.5764	24.8386	24.931	24.5497	24.8203	25.1386	24.2387	24.7179	24.5174	25.269	24.9485	24.6077
	Q60596	Q60596	DNA repair protein XRCC1	Xrcc1		23.0838	23.5411	24.9117	23.4313	25.1299	24.938	24.4475	24.2021	26.3091	24.4468	22.6437	24.2134	23.6288	24.7186	25.0468	22.8453	23.134	24.4469	24.2318	23.9385	24.2429	22.9802	24.4626	24.302	22.7859	23.3643	23.5383	22.5175	21.2974	22.4456	23.566	23.0688	23.3472	23.5991	24.6454	23.5335	23.9374	24.4024	24.2942	22.8255	22.1347	23.7483	23.474	22.42
	Q60605-2;Q60605;A0A1W2P6F6;A0A1W2P7Q9;A0A1W2P6G5	Q60605-2;Q60605;A0A1W2P6F6;A0A1W2P7Q9;A0A1W2P6G5	Myosin light polypeptide 6	Myl6		31.0407	31.8782	30.9012	30.9686	32.1834	30.8879	30.5253	30.5424	31.4682	32.0905	31.6623	32.4048	33.2355	32.8026	31.0617	31.2433	31.7098	31.0398	30.423	30.1649	30.8842	30.9852	30.698	30.4753	28.2863	30.4286	30.6562	29.4908	29.3072	29.6222	28.8372	28.0706	28.3681	31.6963	29.437	28.9874	30.7584	30.3048	27.5185	28.7155	27.4588	29.4885	30.1246	29.486
	Q60668;Q60668-3;F6ZV59;G5E8G0;G3X9W0;Q60668-4;Q60668-2;F6SHF3;E9Q5B6;A0A0G2JFL4	Q60668;Q60668-3;F6ZV59;G5E8G0;G3X9W0;Q60668-4;Q60668-2;F6SHF3;E9Q5B6	Heterogeneous nuclear ribonucleoprotein D0	Hnrnpd		29.6004	30.6295	31.0661	29.5785	29.8707	31.2619	29.6121	29.9708	31.8479	31.5524	31.2704	31.4871	31.6098	31.1545	31.3657	31.6223	31.0725	31.5185	31.5379	32.1198	31.6175	31.2562	31.1666	30.6055	27.0024	26.8416	26.5461	27.3141	26.7269	27.5216	26.7196	26.9147	26.649	27.5592	28.5537	28.5495	27.4822	28.0198	27.8252	27.9203	27.897	28.0525	28.4381	28.1085
	Q60737;A2ANR6;Q6NSS6	Q60737	Casein kinase II subunit alpha	Csnk2a1		26.6251	27.3719	27.7056	23.5511	26.5296	27.7299	23.9353	26.9978	27.2318	27.2602	23.1409	23.3485	23.4038	26.5958	27.7771	27.4497	27.2088	27.3603	27.324	26.1548	26.6585	27.0287	27.5148	27.2892	28.0161	27.0768	26.8682	26.9903	28.4201	28.6282	27.3478	28.6865	28.4233	28.2872	28.0694	27.2383	28.254	28.823	28.4092	28.5142	29.0532	29.8597	27.9954	28.2472
	Q60749;Q9WU01;Q9WU01-2;A0A087WSL3;A0A087WR32	Q60749	KH domain-containing, RNA-binding, signal transduction-associated protein 1	Khdrbs1		28.9456	29.4945	29.2848	29.6151	28.8247	29.3093	30.049	29.4227	30.1736	29.7377	29.8907	29.2778	29.3537	29.2346	29.3739	29.8352	28.951	29.751	29.1189	29.3902	29.7464	29.6196	29.0864	29.5851	27.7208	27.8107	27.1295	27.6816	27.3507	26.9748	27.8371	27.3441	27.8707	27.4354	26.9053	27.5739	27.4633	27.2175	27.1482	27.6368	27.506	27.5523	27.482	27.9621
	Q60848;Q60848-2;D3Z414	Q60848;Q60848-2;D3Z414	Lymphocyte-specific helicase	Hells		23.5612	21.8037	23.7765	23.0111	23.7461	23.9054	23.3499	23.8627	23.329	23.2852	24.2061	23.935	24.4025	23.2809	24.0032	23.5609	23.7649	24.1488	24.0613	23.3554	24.2307	23.5536	24.5142	24.2949	21.5961	23.9582	23.1089	22.6931	23.2408	23.2043	23.0804	23.5857	22.8515	23.8523	21.8242	23.3467	24.4259	22.5083	22.1591	23.6897	20.6218	23.3914	22.2079	22.5413
	Q60864	Q60864	Stress-induced-phosphoprotein 1	Stip1		28.5863	28.6613	28.5908	28.5091	28.674	28.6743	28.4395	28.8527	28.3307	28.4917	28.0848	27.7931	27.1818	27.1857	27.358	28.7733	27.7945	28.9599	27.3649	26.6285	28.0722	28.6415	28.1807	28.8704	27.2584	26.7742	27.9692	28.3755	27.6103	27.8558	27.9402	27.6847	27.0149	27.1997	26.7882	26.3526	26.2532	27.9654	25.3211	27.3331	25.1942	27.709	27.3248	27.6627
	Q60865;F6YLI0;F6YP03;A2BH47	Q60865	Caprin-1	Caprin1		27.0696	27.7769	27.5516	26.9062	27.1727	28.0563	27.864	27.1707	30.3089	30.0212	31.3727	30.7059	31.0231	31.0517	31.4587	30.0718	30.9666	28.7489	27.8073	27.6333	28.6727	29.0698	29.527	28.3096	25.8108	26.3929	27.4575	26.5526	26.431	25.1561	26.0197	26.8926	26.8586	27.1617	26.6472	27.0871	26.0298	26.4778	26.507	27.4576	26.4652	26.5286	26.8216	26.9933
	Q60932;Q60932-2;F2Z471	Q60932;Q60932-2;F2Z471	Voltage-dependent anion-selective channel protein 1	Vdac1		25.9015	24.9277	25.1595	24.0829	26.8234	24.7188	24.5547	25.8005	24.3742	24.2183	24.8429	25.4945	25.5658	25.5342	24.7645	24.2391	25.7271	24.1996	24.3531	24.2521	23.8581	23.7562	25.4641	24.5213	25.9665	25.9169	25.6776	23.5572	25.4396	25.618	26.8431	24.9135	25.1653	24.2251	25.201	24.8017	25.0324	24.9046	25.3891	24.7615	25.4261	25.5309	25.1222	25.0336
	Q60960;O35345;G3UWJ8;G3UXT6;G3UZK5;G3UXF0;Q4FJZ2;G3UXW7	Q60960;O35345;G3UWJ8;G3UXT6;G3UZK5;G3UXF0;Q4FJZ2	Importin subunit alpha-5;Importin subunit alpha-5, N-terminally processed;Importin subunit alpha-7;Importin subunit alpha	Kpna1;Kpna6		25.1202	26.1265	25.9651	25.0692	24.72	26.5102	23.9053	22.869	26.7727	25.0171	25.2568	25.1651	24.9605	25.0442	25.5088	22.7691	24.3703	25.8899	24.9882	24.8571	25.3807	25.4585	24.9867	25.6618	24.6884	23.9987	23.3006	23.1963	23.0749	24.9261	24.8479	24.6966	25.0075	22.7842	24.9653	25.2802	25.1643	22.0282	22.173	24.4416	25.6626	25.0129	24.7193	24.4298
	Q60963;E9Q330	Q60963;E9Q330	Platelet-activating factor acetylhydrolase	Pla2g7		26.9429	26.0106	25.5875	27.4473	27.4005	25.081	27.5273	26.475	25.231	25.8083	27.184	27.0986	26.9095	26.8817	25.0358	24.9117	26.1943	22.3659	25.0616	26.2672	26.8886	26.5774	25.0992	25.8184	26.2287	26.3872	26.2125	27.0225	26.7087	25.7897	26.4759	26.1585	22.0402	25.0525	23.689	25.5064	22.7523	22.6061	22.3172	25.6515	24.7015	21.0807	20.9476	24.0361
	Q60972	Q60972	Histone-binding protein RBBP4	Rbbp4		27.7104	29.0063	29.2781	25.0077	29.6068	29.2152	26.864	28.457	29.0234	28.7879	26.3768	26.9402	27.7758	28.2415	29.1359	28.6127	28.846	28.865	29.0146	30.3426	27.4541	28.209	29.5716	28.4502	29.3088	27.4217	27.8143	28.8922	30.1315	29.5502	27.7001	28.6404	29.726	30.4503	30.0262	28.8669	30.0544	29.9599	29.5316	30.1768	30.0792	31.4083	30.0885	30.131
	Q60973;A2AFI9;A2AFJ1;F6ZLC6;F6U539	Q60973;A2AFI9;A2AFJ1	Histone-binding protein RBBP7	Rbbp7		25.8508	27.7553	27.6433	24.9233	27.1252	27.6002	24.1723	27.1775	27.7158	27.6495	23.1701	25.0556	22.9231	26.6366	27.5075	27.4647	26.7325	27.9713	27.1952	28.4898	26.5427	26.3209	27.793	26.8412	27.0069	24.1358	26.1939	26.7922	28.1737	27.5407	25.7544	28.0948	27.5355	28.7783	28.3677	27.2453	28.5427	28.8962	28.2189	27.8584	27.7628	29.0794	27.9241	28.4873
	Q61024;D3Z0C2;D3YYR0	Q61024	Asparagine synthetase [glutamine-hydrolyzing]	Asns		25.4056	27.9998	27.9122	26.6224	26.3916	28.1278	25.9753	28.3982	26.767	27.6603	26.9193	26.1219	25.4851	25.6531	26.9559	28.2262	25.5649	27.7453	26.3095	26.2327	27.0847	27.4055	27.1079	27.9505	22.7036	23.9543	26.0962	26.6875	26.8259	26.3975	23.707	22.6799	26.281	26.3233	25.6678	25.6779	26.4948	26.6449	23.121	25.8658	21.8862	26.5214	26.2635	26.4117
	Q61029;Q61029-4;Q61029-2;Q61029-3;Q61033;Q61033-2	Q61029;Q61029-4;Q61029-2;Q61029-3;Q61033;Q61033-2	Lamina-associated polypeptide 2, isoforms beta/delta/epsilon/gamma;Lamina-associated polypeptide 2, isoforms alpha/zeta	Tmpo		27.8225	28.1177	27.7356	27.6207	27.8566	27.9308	29.0052	28.2416	28.2053	27.7744	27.9334	27.4013	27.7703	28.0466	28.0868	27.9187	27.679	27.9084	26.9865	27.7035	27.884	27.9984	27.6276	28.0177	27.1815	28.0501	27.346	27.5779	27.066	27.1452	27.9208	26.8552	26.7187	26.1312	26.7121	26.8164	26.6475	26.4277	22.888	26.4277	25.8752	26.894	26.4613	26.571
	Q61136;A0A1Y7VLT3	Q61136;A0A1Y7VLT3	Serine/threonine-protein kinase PRP4 homolog	Prpf4b		29.6935	30.1563	29.5686	30.7196	30.8577	29.445	30.3366	30.072	29.8749	30.1925	30.4354	30.9649	30.8073	30.4986	29.7157	30.1218	29.7889	29.8174	30.0571	30.3483	30.2389	30.202	29.5972	29.8319	32.5027	31.9256	31.6933	32.0311	32.0381	31.4852	32.4939	31.7805	31.0963	31.1577	31.1182	31.2503	30.754	30.5741	31.794	31.3068	31.1806	31.065	31.1658	31.2835
	Q61164;A2APF3;A2APF3-2	Q61164	Transcriptional repressor CTCF	Ctcf		23.6028	26.5985	25.6668	24.7185	24.8413	25.5921	24.5724	25.9268	27.4104	27.4713	26.0044	23.408	26.3596	26.8688	25.8809	27.4917	26.4417	27.6261	27.7595	27.8836	26.6929	26.3307	26.1049	26.3667	29.0146	28.7723	28.742	28.8809	28.6876	28.9337	27.705	29.8054	28.3286	28.764	29.5833	28.8274	29.5587	29.745	28.9523	29.0613	29.6727	27.9719	28.8227	29.8307
	Q61216;Q61216-2;F6RX99;B2KF76	Q61216;Q61216-2	Double-strand break repair protein MRE11A	Mre11a		24.8546	24.5868	24.9829	24.6263	23.4477	25.4513	24.3994	25.1913	25.8129	24.7318	23.5805	24.1218	23.624	23.9977	24.7557	24.8331	24.358	25.4966	25.426	25.2606	25.6031	25.2708	25.1501	25.3231	24.9486	25.3028	21.9218	22.7424	24.6024	21.4567	22.6963	24.321	23.0681	24.4483	24.8741	22.9132	24.2091	24.5424	22.0164	24.0469	23.4942	24.9203	25.0318	24.6449
	Q61335	Q61335	B-cell receptor-associated protein 31	Bcap31		25.9734	24.6609	23.5041	26.115	24.1418	22.7558	26.8584	23.9579	23.2948	24.414	26.1045	25.71	26.0918	24.3749	25.6268	24.5654	21.6366	22.5074	24.4217	25.6951	25.725	23.7597	23.3867	23.7721	24.2837	22.938	24.947	26.1695	25.673	22.5849	26.1309	22.7427	21.843	21.7442	21.4499	25.6273	23.1427	22.242	21.1798	21.5633	21.6348	25.1709	22.27	25.0705
	Q61466	Q61466	SWI/SNF-related matrix-associated actin-dependent regulator of chromatin subfamily D member 1	Smarcd1		24.7372	24.5137	24.663	23.8526	23.6327	24.5768	23.9272	24.1497	24.7942	23.988	24.0176	24.246	22.4476	23.633	24.8996	24.8329	22.8307	24.9046	24.664	25.8452	24.1932	24.0567	24.8668	24.1174	24.551	24.2579	23.1364	23.2465	22.3312	23.7425	23.9046	22.2846	23.3289	24.5971	24.4384	23.6413	24.8159	24.2169	23.8655	23.3963	24.4781	22.9142	21.8602	24.4848
	Q61495;Q7TSF1;Q7TSF0;Q7TSF0-2	Q61495;Q7TSF1;Q7TSF0	Desmoglein-1-alpha;Desmoglein-1-beta;Desmoglein-1-gamma	Dsg1a;Dsg1b;Dsg1c		28.4513	25.8509	24.2726	26.9044	24.7871	25.1179	23.9946	26.4314	23.0964	25.0088	23.2162	24.7144	23.7393	24.6031	23.5396	22.6381	22.2782	24.2412	25.1431	22.8178	23.0839	25.0619	23.6395	26.0076	23.07	23.5027	22.8174	23.4321	23.5197	26.6344	23.1239	26.7327	22.9208	22.4375	22.9566	23.379	22.646	23.11	22.8192	24.4072	21.2904	24.6385	24.9213	21.6962
	Q61550;A0A2I3BS25	Q61550	Double-strand-break repair protein rad21 homolog	Rad21		25.7383	26.6905	26.2453	22.8096	26.1764	26.7676	22.5065	26.3155	27.5359	26.3716	23.1827	23.3736	25.1449	25.1374	26.0965	26.2953	23.5	26.8915	26.2964	27.1117	26.5585	25.9946	26.4143	26.204	22.5659	23.9683	23.3832	23.0086	22.6954	23.4511	23.0108	22.7966	23.4549	23.4485	23.7862	22.3792	22.4377	21.5755	24.7664	23.4816	22.4442	22.7258	21.8502	22.9343
	Q61584;Q61584-4;Q61584-3;Q61584-7;A0A0G2JEP0;A0A0G2JGL6;A0A0G2JGH0	Q61584;Q61584-4;Q61584-3;Q61584-7;A0A0G2JEP0	Fragile X mental retardation syndrome-related protein 1	Fxr1		27.6865	28.0032	28.1501	27.6612	26.7767	28.3894	27.267	28.0556	28.5269	28.4845	29.2422	28.6955	29.2957	29.581	28.6954	28.5243	29.3417	27.9976	28.0652	27.5005	28.5073	28.3251	28.5516	28.4331	28.6757	28.3122	28.3179	28.1942	29.1033	28.3145	28.1165	28.24	30.2258	29.2825	29.4756	29.6755	29.6323	29.1555	29.6254	29.7094	29.8419	28.8525	29.1448	28.7833
	Q61598;Q61598-2;A0A1Y7VLG4;A0A1Y7VL99	Q61598;Q61598-2;A0A1Y7VLG4;A0A1Y7VL99	Rab GDP dissociation inhibitor beta	Gdi2		26.4355	25.1724	22.7162	26.0885	26.2219	23.5603	26.6885	25.33	23.9869	22.4969	25.9569	26.1674	25.984	26.0148	24.4909	24.7484	25.2702	22.977	23.3238	25.4162	25.3857	25.6707	22.4797	23.3833	25.2552	23.7819	23.3271	23.6731	22.7557	22.7816	25.6203	23.132	22.2251	23.5381	24.9849	22.458	23.3368	22.6516	23.6541	22.3405	22.6272	22.9167	23.3689	21.5949
	Q61624	Q61624	Zinc finger protein 148	Znf148		23.6217	25.1703	26.0083	23.4895	23.9876	26.0521	24.593	25.7149	26.7019	25.6455	22.7302	23.9585	25.0151	22.1973	25.6612	25.4017	22.6844	26.385	25.9103	25.4219	25.5816	22.7316	24.8173	24.9646	23.6034	23.5882	23.4619	23.3916	24.376	22.7626	23.7393	23.8629	21.4781	23.2549	21.8943	22.083	22.9778	22.6009	22.7359	22.7113	23.0653	24.4294	23.1712	24.8482
	Q61646	Q61646	Haptoglobin;Haptoglobin alpha chain;Haptoglobin beta chain	Hp		26.7667	23.6106	22.3964	27.2964	27.6221	24.9405	25.926	26.2364	23.5287	26.2418	25.8176	27.1818	28.3215	27.0591	22.419	23.1766	29.3661	25.5141	23.1818	25.4905	23.1537	23.1406	22.2877	22.6275	25.3809	23.1809	22.8452	22.8659	24.1588	25.137	25.4937	23.0467	23.6385	22.8261	24.2852	23.0854	22.2527	22.8195	22.4289	21.6808	22.6135	22.3439	25.7564	24.9578
	Q61655;Q8R3C7;Q8BZY3	Q61655;Q8R3C7;Q8BZY3	ATP-dependent RNA helicase DDX19A	Ddx19a;Ddx19b		26.0313	26.116	25.0625	24.0899	24.4457	25.9038	24.0487	26.3357	25.5774	25.8077	23.9661	23.3472	23.7568	23.6484	25.7762	25.9515	22.4506	25.7047	22.7549	24.2487	22.227	25.7231	26.3268	25.2376	23.3074	24.5468	22.9048	23.254	23.071	24.1173	23.4255	23.4804	22.5628	21.9042	25.1816	26.4504	25.3821	25.7031	22.4451	22.4618	23.4786	23.2119	22.234	22.0132
	Q61656;Q8BTS0;S4R1I6;B1ARB9;S4R1E3;B1ARC0	Q61656;Q8BTS0;S4R1I6	Probable ATP-dependent RNA helicase DDX5	Ddx5		30.4327	30.7285	31.3006	30.6495	30.7395	31.3894	30.1399	30.9534	31.6366	31.1244	30.6515	30.7026	30.71	30.9719	31.4222	31.3748	31.3909	31.2817	31.6551	31.4508	31.2231	31.0434	31.4381	31.1639	30.2083	30.9173	30.2066	29.9544	30.3264	29.9602	30.2431	30.2893	30.7019	30.5516	30.6591	30.704	30.3661	30.2199	30.3316	30.3922	30.5478	30.1877	30.4159	30.5437
	Q61666;Q61666-2;Q61666-4;Q61666-3	Q61666	Protein HIRA	Hira		24.7679	25.3136	25.8663	23.8439	23.4783	26.1273	24.8869	25.5341	26.0542	25.3548	25.3493	24.9937	23.7074	25.2289	25.6962	24.642	24.5956	26.1821	25.279	25.8761	24.4773	22.9639	25.4068	26.267	22.4634	23.0288	23.677	25.4485	25.6495	25.2354	23.1877	25.442	24.3156	24.7529	24.2465	25.3748	24.1984	24.0931	25.0681	24.1978	23.7027	21.8688	24.0733	24.7463
	Q61686	Q61686	Chromobox protein homolog 5	Cbx5		27.9904	28.9988	28.9617	26.7428	28.7373	29.0532	26.6487	28.8064	29.686	28.6914	26.2915	26.2296	27.1037	27.9494	29.3033	28.8625	28.2631	28.9487	29.2023	29.5915	28.568	28.3876	29.2881	28.2629	28.7548	28.8494	27.7835	28.3268	28.9762	28.5248	28.0187	28.3126	29.3017	29.4433	29.1433	29.3197	29.5473	29.2584	29.2879	28.9892	30.0054	29.9746	29.6082	29.2455
	Q61687;A0A0G2JFG6;Q3TA30;A6PWK7;Q8C2S3;A0A0G2JFA5;A6PWK9;A0A0G2JED2;F6RDB7	Q61687	Transcriptional regulator ATRX	Atrx		25.0945	24.9298	25.4375	23.7165	23.2864	25.5216	24.8023	24.933	26.7159	25.5746	25.5792	23.1224	25.4474	24.063	26.0489	25.203	25.3521	25.7574	25.415	23.4434	26.2879	25.4224	25.597	25.5617	26.1806	25.1076	25.0121	22.6288	27.6125	26.234	23.3242	25.6578	26.0731	26.9643	26.497	26.2901	26.4268	26.5175	26.4981	26.7986	26.4695	27.2448	25.5141	26.1038
	Q61733	Q61733	28S ribosomal protein S31, mitochondrial	Mrps31		22.6055	23.6551	23.3973	24.0413	23.5523	24.2263	25.0391	23.6097	24.6014	23.4024	24.4227	25.4931	23.7822	24.5039	25.0723	24.7334	24.8666	23.2899	23.0046	24.5985	22.6884	23.7467	24.1475	22.9565	23.824	24.04	22.4255	23.4474	22.8809	21.6637	22.6487	23.5037	25.4973	25.4781	25.8749	26.2493	24.9602	25.2426	25.3329	25.9494	26.1698	26.3383	25.4445	25.7606
	Q61753;F6ZSB7	Q61753	D-3-phosphoglycerate dehydrogenase	Phgdh		27.7357	29.1145	29.2917	28.1845	28.6671	29.1271	28.3141	29.4278	28.3424	28.9593	28.3038	28.0051	27.6037	27.6779	28.2564	29.2401	27.7841	28.9768	28.0024	27.291	28.307	28.9427	28.7547	29.4638	27.5747	27.4663	27.8827	28.2179	27.2631	28.1135	27.6108	27.9085	27.1822	27.5741	27.6924	27.0688	27.818	28.4305	26.3697	27.3963	26.6678	27.9882	27.9685	28.2113
	Q61768;P28738;P33175;E9QAK5	Q61768;P28738;P33175;E9QAK5	Kinesin-1 heavy chain;Kinesin heavy chain isoform 5C;Kinesin heavy chain isoform 5A;Kinesin-like protein	Kif5b;Kif5c;Kif5a		25.6733	26.4154	25.984	26.321	25.0106	26.5137	27.0811	26.5704	26.3722	25.8032	26.3006	25.2063	24.5378	22.5348	25.6478	26.2885	24.9862	25.752	25.0123	24.6011	25.358	24.8631	25.8428	25.9271	24.6592	24.9941	24.1567	25.6441	24.8992	24.5319	25.3542	23.9406	23.1959	25.3776	22.6234	21.7432	22.5202	24.7729	22.665	25.0869	22.7705	25.6008	25.1912	25.1069
	Q61805;A2AC65;F6XKX9	Q61805;A2AC65	Lipopolysaccharide-binding protein	Lbp		24.7429	22.4624	23.8655	23.4462	25.7054	24.0795	24.0262	23.0134	23.8059	24.3113	23.9939	25.1009	24.8914	24.6883	22.7022	24.1868	24.3814	22.4603	24.3029	23.6597	24.5267	23.0899	23.5861	24.7549	23.8695	25.3563	25.1027	25.2991	22.5554	25.1158	24.9683	25.093	23.7731	24.2869	22.915	24.1913	21.1937	24.5463	22.2503	24.3126	24.2126	23.9818	24.3068	24.6896
	Q61838;D3YUI3	Q61838	Alpha-2-macroglobulin;Alpha-2-macroglobulin 165 kDa subunit;Alpha-2-macroglobulin 35 kDa subunit	A2m		32.2453	31.6187	31.2311	32.847	32.8179	31.0697	32.6132	31.9748	30.2947	31.3047	32.2647	32.5302	32.314	32.2285	30.7961	30.8436	31.7982	30.8542	31.16	31.4593	31.2765	31.7115	30.8675	31.518	31.9909	32.0828	32.1041	32.3872	31.1981	31.7126	32.1243	32.3671	30.3492	30.7255	30.3946	31.0512	30.1146	30.6728	30.9364	31.3254	30.3154	30.9589	30.8815	31.4779
	Q61879;Q3UH59	Q61879;Q3UH59	Myosin-10	Myh10		32.137	32.9368	31.8664	32.481	32.8571	31.9381	32.8343	31.7697	32.5455	33.1758	33.7478	33.5303	34.1278	33.6679	31.909	32.3574	32.3191	32.2357	31.4138	31.1895	31.9874	31.8801	31.6843	31.5684	29.2019	31.6125	31.4919	30.7782	30.2529	30.7015	30.2432	28.1755	28.6415	32.3149	30.1085	30.3468	31.007	30.8054	24.4356	28.1258	25.2856	30.0278	30.5778	29.9023
	Q61881;D3Z6N3;D3Z0J6;D3Z2K9	Q61881	DNA replication licensing factor MCM7	Mcm7		24.4476	25.5611	25.6509	23.7307	23.2046	25.4928	23.8521	25.652	26.2447	25.5343	23.4081	24.1811	22.538	23.1011	26.4535	25.8174	25.8208	25.4544	24.8566	24.4179	22.7885	23.7705	26.5952	25.7149	25.0406	23.7144	23.7764	23.9708	23.1809	25.1684	25.5688	22.6937	25.2566	25.1595	25.1892	23.9457	25.2905	24.7647	22.8312	24.9616	24.8954	25.7699	25.6182	25.1277
	Q61990;Q61990-2;Q61990-3;P57722;P57722-2;E9Q7D8;G3UYM5	Q61990;Q61990-2;Q61990-3	Poly(rC)-binding protein 2	Pcbp2		27.4705	27.3099	28.4886	26.8956	26.3233	28.669	27.9721	27.5779	26.8138	26.2938	26.8204	23.5203	27.1755	26.2726	27.5444	27.5413	27.7932	27.1354	27.0358	26.9737	26.6213	27.4117	27.9426	28.5743	26.6751	26.0375	27.27	27.0734	26.3038	28.1876	27.3307	27.2172	26.8137	25.758	26.7273	25.588	26.8634	26.4765	22.2438	26.1791	25.9703	26.9625	25.8335	26.3668
	Q62018;Q62018-3;Q62018-2	Q62018;Q62018-3;Q62018-2	RNA polymerase-associated protein CTR9 homolog	Ctr9		27.8107	28.4161	28.5317	26.893	27.3352	28.5305	26.2909	28.3682	28.6066	28.4005	26.4838	26.9092	27.5245	28.2406	28.4627	28.7201	28.2957	28.5177	29.189	25.7041	28.4867	28.5028	28.7952	28.3813	26.6776	24.2539	27.537	27.3671	27.9872	28.1003	25.832	26.0718	27.7809	26.8978	28.4616	25.5619	28.8108	28.3125	25.1526	26.3508	25.5796	28.349	28.2188	28.0127
	Q62029	Q62029	Polyadenylate-binding protein	Pabpc2		25.5575	26.951	26.064	23.303	25.5379	26.1712	24.391	25.7535	27.2917	27.6487	26.2951	29.0959	29.3797	29.078	29.3074	27.6239	29.7442	27.682	26.0511	25.6262	25.9726	28.4179	28.1734	27.6366	24.5002	23.0937	24.5075	23.0018	25.0152	22.8107	24.8873	23.8012	21.9666	21.8247	22.0525	24.0513	24.301	23.3745	24.5821	22.0411	23.1321	23.051	22.8417	21.7202
	Q62093	Q62093	Serine/arginine-rich splicing factor 2	Srsf2		30.082	31.4292	31.8871	30.5376	30.7417	31.6496	28.6927	31.0605	31.2526	31.5725	30.951	30.4582	30.8499	30.4075	30.5776	31.5739	30.6581	31.7368	31.6725	29.9562	32.1111	31.2673	30.674	31.9617	28.8273	29.4081	30.2647	30.0797	30.2799	30.1561	28.799	30.1862	29.5576	29.7231	29.6115	29.032	29.9428	30.0329	29.0365	29.6179	29.435	30.5385	29.6317	30.4776
	Q62167	Q62167	ATP-dependent RNA helicase DDX3X	Ddx3x		29.5879	29.7313	30.4525	30.2632	29.9408	30.372	30.0668	30.1881	30.0976	29.8738	30.2935	29.552	29.6906	29.9324	30.5644	30.0467	30.3966	30.103	30.277	30.2144	29.9665	29.8881	30.6895	30.1258	29.6478	30.1789	29.6551	29.0537	29.1843	29.1966	28.9371	29.6166	30.3056	29.6356	29.7281	29.3353	30.0704	30.1258	29.7712	29.5482	30.0343	29.4597	29.4845	29.659
	Q62189;F8VQ88;D3Z0S6	Q62189;F8VQ88	U1 small nuclear ribonucleoprotein A	Snrpa;Gm5145		22.7929	24.318	25.2604	23.235	23.3729	24.8952	23.9225	23.5549	25.7787	25.6285	23.9344	26.058	25.8283	25.2748	26.6183	25.2433	25.2803	23.1954	25.4931	26.1338	25.1893	23.1011	22.9991	22.6626	22.0365	22.5598	23.5442	24.1503	22.2198	22.1937	23.0707	23.4802	23.5085	23.0928	22.752	22.6107	22.4608	23.9882	22.1791	22.7141	24.4326	23.9413	23.279	22.8783
	Q62241	Q62241	U1 small nuclear ribonucleoprotein C	Snrpc		23.8853	23.9251	24.9172	24.7678	22.591	22.0674	25.1052	23.5063	24.4097	23.6387	23.229	23.0491	23.6932	23.7177	25.5847	25.4825	24.0312	22.5694	24.4364	23.9095	22.1189	25.0253	23.0769	23.1834	23.9808	22.6004	23.6694	23.3867	22.0614	22.899	23.8724	22.8807	26.2032	25.5618	22.9804	22.5803	23.1344	20.7635	22.517	26.2889	26.2612	25.8566	25.6323	25.5397
	Q62280;Q8BKL1;Q8BJJ6	Q62280;Q8BKL1;Q8BJJ6	Protein SSXT	Ss18		23.2851	23.9565	23.4903	24.4086	24.0044	24.3558	23.5549	23.3486	26.138	24.3425	22.9889	24.3792	24.5766	23.6387	22.0657	24.4676	24.2108	25.4624	24.3792	25.5661	24.8279	24.4267	24.734	24.1741	24.4329	23.8269	22.1743	22.7145	23.4416	23.4455	23.5016	22.4806	23.2003	22.3322	21.9829	23.4538	23.2694	23.0777	22.8283	22.8277	21.7377	23.3997	24.0897	21.9413
[truncated: 513 more rows]
[truncated: 77 more columns]
